# Supplementary material for: The transcriptional and splicing landscape of intestinal organoids undergoing nutrient starvation or endoplasmic reticulum stress
Source: BMC Genomics. 2016 Aug 26;17(1):680. doi: 10.1186/s12864-016-2999-1 (PMC5000506; doi:10.1186/s12864-016-2999-1)
Supplement: Additional file 1: Table S1 — cFPKM values for the global analysis of gene expression in murine enteroids upon either ER stress or nutrient starvation. (XLSX 5705 kb) [file 12864_2016_2999_MOESM1_ESM.xlsx]

## Sheet: Thapsi Raw Data
Sheet 1 of 2 - cFPKM values for the global analysis of gene expression in murine enteroids upon thapsigargin stimulation.
ID	NAME	CTL #1	CTL #2	CTL #3	CTL AVG	THAPSI #1	THAPSI #2	THAPSI #3	THAPSI AVG	FOLD THAPSI	Cv CTR	Cv THAPSI
ENSMUSG00000002345	2310045N01Rik	NA	NA	NA	#VALUE!	NA	NA	NA	#VALUE!	#VALUE!	#DIV/0!	#DIV/0!
ENSMUSG00000008668	Rps18	NA	NA	NA	#VALUE!	NA	NA	NA	#VALUE!	#VALUE!	#DIV/0!	#DIV/0!
ENSMUSG00000021020	Srp54a	NA	NA	NA	#VALUE!	NA	NA	NA	#VALUE!	#VALUE!	#DIV/0!	#DIV/0!
ENSMUSG00000021148	Gm9745	NA	NA	NA	#VALUE!	NA	NA	NA	#VALUE!	#VALUE!	#DIV/0!	#DIV/0!
ENSMUSG00000021631	Mrps36-ps1	NA	NA	NA	#VALUE!	NA	NA	NA	#VALUE!	#VALUE!	#DIV/0!	#DIV/0!
ENSMUSG00000021867	Gm9746	NA	NA	NA	#VALUE!	NA	NA	NA	#VALUE!	#VALUE!	#DIV/0!	#DIV/0!
ENSMUSG00000021909	Tnnc1	NA	NA	NA	#VALUE!	NA	NA	NA	#VALUE!	#VALUE!	#DIV/0!	#DIV/0!
ENSMUSG00000022591	Gm9747	NA	NA	NA	#VALUE!	NA	NA	NA	#VALUE!	#VALUE!	#DIV/0!	#DIV/0!
ENSMUSG00000023984	Med20	NA	NA	NA	#VALUE!	NA	NA	NA	#VALUE!	#VALUE!	#DIV/0!	#DIV/0!
ENSMUSG00000024032	Tff1	NA	NA	NA	#VALUE!	NA	NA	NA	#VALUE!	#VALUE!	#DIV/0!	#DIV/0!
ENSMUSG00000027694	Gm8325	NA	NA	NA	#VALUE!	NA	NA	NA	#VALUE!	#VALUE!	#DIV/0!	#DIV/0!
ENSMUSG00000030735	Gm9755	NA	NA	NA	#VALUE!	NA	NA	NA	#VALUE!	#VALUE!	#DIV/0!	#DIV/0!
ENSMUSG00000033450	Tagap	NA	NA	NA	#VALUE!	NA	NA	NA	#VALUE!	#VALUE!	#DIV/0!	#DIV/0!
ENSMUSG00000034005	Gal3st2	NA	NA	NA	#VALUE!	NA	NA	NA	#VALUE!	#VALUE!	#DIV/0!	#DIV/0!
ENSMUSG00000034953	1700047I17Rik2	NA	NA	NA	#VALUE!	NA	NA	NA	#VALUE!	#VALUE!	#DIV/0!	#DIV/0!
ENSMUSG00000036279	Zbtb20	NA	NA	NA	#VALUE!	NA	NA	NA	#VALUE!	#VALUE!	#DIV/0!	#DIV/0!
ENSMUSG00000037096	Gm9762	NA	NA	NA	#VALUE!	NA	NA	NA	#VALUE!	#VALUE!	#DIV/0!	#DIV/0!
ENSMUSG00000040715	Rsc1a1	NA	NA	NA	#VALUE!	NA	NA	NA	#VALUE!	#VALUE!	#DIV/0!	#DIV/0!
ENSMUSG00000041505	Gm3402	NA	NA	NA	#VALUE!	NA	NA	NA	#VALUE!	#VALUE!	#DIV/0!	#DIV/0!
ENSMUSG00000042874	D930007J09Rik	NA	NA	NA	#VALUE!	NA	NA	NA	#VALUE!	#VALUE!	#DIV/0!	#DIV/0!
ENSMUSG00000043186	5530400B01Rik	NA	NA	NA	#VALUE!	NA	NA	NA	#VALUE!	#VALUE!	#DIV/0!	#DIV/0!
ENSMUSG00000043248	Gm9780	NA	NA	NA	#VALUE!	NA	NA	NA	#VALUE!	#VALUE!	#DIV/0!	#DIV/0!
ENSMUSG00000044121	5430402E10Rik	NA	NA	NA	#VALUE!	NA	NA	NA	#VALUE!	#VALUE!	#DIV/0!	#DIV/0!
ENSMUSG00000044537	Olfr779	NA	NA	NA	#VALUE!	NA	NA	NA	#VALUE!	#VALUE!	#DIV/0!	#DIV/0!
ENSMUSG00000045110	Rassf8	NA	NA	NA	#VALUE!	NA	NA	NA	#VALUE!	#VALUE!	#DIV/0!	#DIV/0!
ENSMUSG00000045455	Gm9797	NA	NA	NA	#VALUE!	NA	NA	NA	#VALUE!	#VALUE!	#DIV/0!	#DIV/0!
ENSMUSG00000045868	Gvin1	NA	NA	NA	#VALUE!	NA	NA	NA	#VALUE!	#VALUE!	#DIV/0!	#DIV/0!
ENSMUSG00000046443	Vmn1r79	NA	NA	NA	#VALUE!	NA	NA	NA	#VALUE!	#VALUE!	#DIV/0!	#DIV/0!
ENSMUSG00000047323	AC168060.1	NA	NA	NA	#VALUE!	NA	NA	NA	#VALUE!	#VALUE!	#DIV/0!	#DIV/0!
ENSMUSG00000048087	Gm4737	NA	NA	NA	#VALUE!	NA	NA	NA	#VALUE!	#VALUE!	#DIV/0!	#DIV/0!
ENSMUSG00000049233	Apoo-ps	NA	NA	NA	#VALUE!	NA	NA	NA	#VALUE!	#VALUE!	#DIV/0!	#DIV/0!
ENSMUSG00000050299	Gm9843	NA	NA	NA	#VALUE!	NA	NA	NA	#VALUE!	#VALUE!	#DIV/0!	#DIV/0!
ENSMUSG00000050974	Gm9847	NA	NA	NA	#VALUE!	NA	NA	NA	#VALUE!	#VALUE!	#DIV/0!	#DIV/0!
ENSMUSG00000051031	Gm9726	NA	NA	NA	#VALUE!	NA	NA	NA	#VALUE!	#VALUE!	#DIV/0!	#DIV/0!
ENSMUSG00000051226	Gm9851	NA	NA	NA	#VALUE!	NA	NA	NA	#VALUE!	#VALUE!	#DIV/0!	#DIV/0!
ENSMUSG00000051827	Rhox2a	NA	NA	NA	#VALUE!	NA	NA	NA	#VALUE!	#VALUE!	#DIV/0!	#DIV/0!
ENSMUSG00000052126	Gm1604A	NA	NA	NA	#VALUE!	NA	NA	NA	#VALUE!	#VALUE!	#DIV/0!	#DIV/0!
ENSMUSG00000052467	D630004N19Rik	NA	NA	NA	#VALUE!	NA	NA	NA	#VALUE!	#VALUE!	#DIV/0!	#DIV/0!
ENSMUSG00000052831	Rbmy1a1	NA	NA	NA	#VALUE!	NA	NA	NA	#VALUE!	#VALUE!	#DIV/0!	#DIV/0!
ENSMUSG00000053205	Styx	NA	NA	NA	#VALUE!	NA	NA	NA	#VALUE!	#VALUE!	#DIV/0!	#DIV/0!
ENSMUSG00000054032	Gm9932	NA	NA	NA	#VALUE!	NA	NA	NA	#VALUE!	#VALUE!	#DIV/0!	#DIV/0!
ENSMUSG00000054714	Gm9954	NA	NA	NA	#VALUE!	NA	NA	NA	#VALUE!	#VALUE!	#DIV/0!	#DIV/0!
ENSMUSG00000054994	AV320801	NA	NA	NA	#VALUE!	NA	NA	NA	#VALUE!	#VALUE!	#DIV/0!	#DIV/0!
ENSMUSG00000055406	Gm9969	NA	NA	NA	#VALUE!	NA	NA	NA	#VALUE!	#VALUE!	#DIV/0!	#DIV/0!
ENSMUSG00000055694	Gdf1	NA	NA	NA	#VALUE!	NA	NA	NA	#VALUE!	#VALUE!	#DIV/0!	#DIV/0!
ENSMUSG00000056307	Gm9994	NA	NA	NA	#VALUE!	NA	NA	NA	#VALUE!	#VALUE!	#DIV/0!	#DIV/0!
ENSMUSG00000056457	Prl2c3	NA	NA	NA	#VALUE!	NA	NA	NA	#VALUE!	#VALUE!	#DIV/0!	#DIV/0!
ENSMUSG00000056815	Gm6812	NA	NA	NA	#VALUE!	NA	NA	NA	#VALUE!	#VALUE!	#DIV/0!	#DIV/0!
ENSMUSG00000056820	Tsnax	NA	NA	NA	#VALUE!	NA	NA	NA	#VALUE!	#VALUE!	#DIV/0!	#DIV/0!
ENSMUSG00000056866	Olfr1360	NA	NA	NA	#VALUE!	NA	NA	NA	#VALUE!	#VALUE!	#DIV/0!	#DIV/0!
ENSMUSG00000056940	Gm3629	NA	NA	NA	#VALUE!	NA	NA	NA	#VALUE!	#VALUE!	#DIV/0!	#DIV/0!
ENSMUSG00000057036	Gm7536	NA	NA	NA	#VALUE!	NA	NA	NA	#VALUE!	#VALUE!	#DIV/0!	#DIV/0!
ENSMUSG00000057244	Gm6139	NA	NA	NA	#VALUE!	NA	NA	NA	#VALUE!	#VALUE!	#DIV/0!	#DIV/0!
ENSMUSG00000057262	Gm10020	NA	NA	NA	#VALUE!	NA	NA	NA	#VALUE!	#VALUE!	#DIV/0!	#DIV/0!
ENSMUSG00000057727	Olfr1359	NA	NA	NA	#VALUE!	NA	NA	NA	#VALUE!	#VALUE!	#DIV/0!	#DIV/0!
ENSMUSG00000057762	Gm6169	NA	NA	NA	#VALUE!	NA	NA	NA	#VALUE!	#VALUE!	#DIV/0!	#DIV/0!
ENSMUSG00000058064	Gm10036	NA	NA	NA	#VALUE!	NA	NA	NA	#VALUE!	#VALUE!	#DIV/0!	#DIV/0!
ENSMUSG00000058443	Rpl10-ps3	NA	NA	NA	#VALUE!	NA	NA	NA	#VALUE!	#VALUE!	#DIV/0!	#DIV/0!
ENSMUSG00000058725	Gm11937	NA	NA	NA	#VALUE!	NA	NA	NA	#VALUE!	#VALUE!	#DIV/0!	#DIV/0!
ENSMUSG00000058838	Rps27a-ps2	NA	NA	NA	#VALUE!	NA	NA	NA	#VALUE!	#VALUE!	#DIV/0!	#DIV/0!
ENSMUSG00000058927	Gm10053	NA	NA	NA	#VALUE!	NA	NA	NA	#VALUE!	#VALUE!	#DIV/0!	#DIV/0!
ENSMUSG00000058986	Gm10057	NA	NA	NA	#VALUE!	NA	NA	NA	#VALUE!	#VALUE!	#DIV/0!	#DIV/0!
ENSMUSG00000059039	Gm5900	NA	NA	NA	#VALUE!	NA	NA	NA	#VALUE!	#VALUE!	#DIV/0!	#DIV/0!
ENSMUSG00000059047	Gm10058	NA	NA	NA	#VALUE!	NA	NA	NA	#VALUE!	#VALUE!	#DIV/0!	#DIV/0!
ENSMUSG00000059459	Gm10065	NA	NA	NA	#VALUE!	NA	NA	NA	#VALUE!	#VALUE!	#DIV/0!	#DIV/0!
ENSMUSG00000059539	Magea1	NA	NA	NA	#VALUE!	NA	NA	NA	#VALUE!	#VALUE!	#DIV/0!	#DIV/0!
ENSMUSG00000059626	Rhox3a	NA	NA	NA	#VALUE!	NA	NA	NA	#VALUE!	#VALUE!	#DIV/0!	#DIV/0!
ENSMUSG00000059690	1700020N15Rik	NA	NA	NA	#VALUE!	NA	NA	NA	#VALUE!	#VALUE!	#DIV/0!	#DIV/0!
ENSMUSG00000059751	Gm9000	NA	NA	NA	#VALUE!	NA	NA	NA	#VALUE!	#VALUE!	#DIV/0!	#DIV/0!
ENSMUSG00000059775	Rps26-ps1	NA	NA	NA	#VALUE!	NA	NA	NA	#VALUE!	#VALUE!	#DIV/0!	#DIV/0!
ENSMUSG00000059874	Olfr603	NA	NA	NA	#VALUE!	NA	NA	NA	#VALUE!	#VALUE!	#DIV/0!	#DIV/0!
ENSMUSG00000060198	Gm11353	NA	NA	NA	#VALUE!	NA	NA	NA	#VALUE!	#VALUE!	#DIV/0!	#DIV/0!
ENSMUSG00000060208	Defa17	NA	NA	NA	#VALUE!	NA	NA	NA	#VALUE!	#VALUE!	#DIV/0!	#DIV/0!
ENSMUSG00000060262	Hist1h2ao	NA	NA	NA	#VALUE!	NA	NA	NA	#VALUE!	#VALUE!	#DIV/0!	#DIV/0!
ENSMUSG00000060685	Fthl17	NA	NA	NA	#VALUE!	NA	NA	NA	#VALUE!	#VALUE!	#DIV/0!	#DIV/0!
ENSMUSG00000061104	Gm10094	NA	NA	NA	#VALUE!	NA	NA	NA	#VALUE!	#VALUE!	#DIV/0!	#DIV/0!
ENSMUSG00000061227	Gm10096	NA	NA	NA	#VALUE!	NA	NA	NA	#VALUE!	#VALUE!	#DIV/0!	#DIV/0!
ENSMUSG00000061242	Rpl21-ps7	NA	NA	NA	#VALUE!	NA	NA	NA	#VALUE!	#VALUE!	#DIV/0!	#DIV/0!
ENSMUSG00000061283	Tgif2lx1	NA	NA	NA	#VALUE!	NA	NA	NA	#VALUE!	#VALUE!	#DIV/0!	#DIV/0!
ENSMUSG00000061396	Gm13290	NA	NA	NA	#VALUE!	NA	NA	NA	#VALUE!	#VALUE!	#DIV/0!	#DIV/0!
ENSMUSG00000061845	Gm10104	NA	NA	NA	#VALUE!	NA	NA	NA	#VALUE!	#VALUE!	#DIV/0!	#DIV/0!
ENSMUSG00000062038	Gm10108	NA	NA	NA	#VALUE!	NA	NA	NA	#VALUE!	#VALUE!	#DIV/0!	#DIV/0!
ENSMUSG00000062162	Mageb1	NA	NA	NA	#VALUE!	NA	NA	NA	#VALUE!	#VALUE!	#DIV/0!	#DIV/0!
ENSMUSG00000062201	Prl3d3	NA	NA	NA	#VALUE!	NA	NA	NA	#VALUE!	#VALUE!	#DIV/0!	#DIV/0!
ENSMUSG00000062204	Olfr1373	NA	NA	NA	#VALUE!	NA	NA	NA	#VALUE!	#VALUE!	#DIV/0!	#DIV/0!
ENSMUSG00000062382	Gm10116	NA	NA	NA	#VALUE!	NA	NA	NA	#VALUE!	#VALUE!	#DIV/0!	#DIV/0!
ENSMUSG00000062456	Rpl9-ps6	NA	NA	NA	#VALUE!	NA	NA	NA	#VALUE!	#VALUE!	#DIV/0!	#DIV/0!
ENSMUSG00000062540	Zfp781	NA	NA	NA	#VALUE!	NA	NA	NA	#VALUE!	#VALUE!	#DIV/0!	#DIV/0!
ENSMUSG00000062611	Gm10119	NA	NA	NA	#VALUE!	NA	NA	NA	#VALUE!	#VALUE!	#DIV/0!	#DIV/0!
ENSMUSG00000062678	Gm10120	NA	NA	NA	#VALUE!	NA	NA	NA	#VALUE!	#VALUE!	#DIV/0!	#DIV/0!
ENSMUSG00000062758	Gm16477	NA	NA	NA	#VALUE!	NA	NA	NA	#VALUE!	#VALUE!	#DIV/0!	#DIV/0!
ENSMUSG00000062933	Gm10123	NA	NA	NA	#VALUE!	NA	NA	NA	#VALUE!	#VALUE!	#DIV/0!	#DIV/0!
ENSMUSG00000063162	Gm16416	NA	NA	NA	#VALUE!	NA	NA	NA	#VALUE!	#VALUE!	#DIV/0!	#DIV/0!
ENSMUSG00000063206	Gm15315	NA	NA	NA	#VALUE!	NA	NA	NA	#VALUE!	#VALUE!	#DIV/0!	#DIV/0!
ENSMUSG00000063242	Tgif2lx2	NA	NA	NA	#VALUE!	NA	NA	NA	#VALUE!	#VALUE!	#DIV/0!	#DIV/0!
ENSMUSG00000063277	Gm10128	NA	NA	NA	#VALUE!	NA	NA	NA	#VALUE!	#VALUE!	#DIV/0!	#DIV/0!
ENSMUSG00000063303	Gm10129	NA	NA	NA	#VALUE!	NA	NA	NA	#VALUE!	#VALUE!	#DIV/0!	#DIV/0!
ENSMUSG00000063328	Gm9396	NA	NA	NA	#VALUE!	NA	NA	NA	#VALUE!	#VALUE!	#DIV/0!	#DIV/0!
ENSMUSG00000063543	Gm5616	NA	NA	NA	#VALUE!	NA	NA	NA	#VALUE!	#VALUE!	#DIV/0!	#DIV/0!
ENSMUSG00000063556	Gm10132	NA	NA	NA	#VALUE!	NA	NA	NA	#VALUE!	#VALUE!	#DIV/0!	#DIV/0!
ENSMUSG00000063628	Gm7665	NA	NA	NA	#VALUE!	NA	NA	NA	#VALUE!	#VALUE!	#DIV/0!	#DIV/0!
ENSMUSG00000063656	Gm10135	NA	NA	NA	#VALUE!	NA	NA	NA	#VALUE!	#VALUE!	#DIV/0!	#DIV/0!
ENSMUSG00000063709	Rhox2e	NA	NA	NA	#VALUE!	NA	NA	NA	#VALUE!	#VALUE!	#DIV/0!	#DIV/0!
ENSMUSG00000063754	Gm10136	NA	NA	NA	#VALUE!	NA	NA	NA	#VALUE!	#VALUE!	#DIV/0!	#DIV/0!
ENSMUSG00000063954	Hist2h2aa1	NA	NA	NA	#VALUE!	NA	NA	NA	#VALUE!	#VALUE!	#DIV/0!	#DIV/0!
ENSMUSG00000064220	Hist2h2aa2	NA	NA	NA	#VALUE!	NA	NA	NA	#VALUE!	#VALUE!	#DIV/0!	#DIV/0!
ENSMUSG00000064288	Hist1h4k	NA	NA	NA	#VALUE!	NA	NA	NA	#VALUE!	#VALUE!	#DIV/0!	#DIV/0!
ENSMUSG00000064290	Gm5852	NA	NA	NA	#VALUE!	NA	NA	NA	#VALUE!	#VALUE!	#DIV/0!	#DIV/0!
ENSMUSG00000064315	Rpl21-ps10	NA	NA	NA	#VALUE!	NA	NA	NA	#VALUE!	#VALUE!	#DIV/0!	#DIV/0!
ENSMUSG00000064317	Gm10146	NA	NA	NA	#VALUE!	NA	NA	NA	#VALUE!	#VALUE!	#DIV/0!	#DIV/0!
ENSMUSG00000064334	Gm10147	NA	NA	NA	#VALUE!	NA	NA	NA	#VALUE!	#VALUE!	#DIV/0!	#DIV/0!
ENSMUSG00000065947	mt-Nd4l	NA	NA	NA	#VALUE!	NA	NA	NA	#VALUE!	#VALUE!	#DIV/0!	#DIV/0!
ENSMUSG00000065950	Gm5908	NA	NA	NA	#VALUE!	NA	NA	NA	#VALUE!	#VALUE!	#DIV/0!	#DIV/0!
ENSMUSG00000065956	Gm14850	NA	NA	NA	#VALUE!	NA	NA	NA	#VALUE!	#VALUE!	#DIV/0!	#DIV/0!
ENSMUSG00000065957	Gm15308	NA	NA	NA	#VALUE!	NA	NA	NA	#VALUE!	#VALUE!	#DIV/0!	#DIV/0!
ENSMUSG00000065958	Defa20	NA	NA	NA	#VALUE!	NA	NA	NA	#VALUE!	#VALUE!	#DIV/0!	#DIV/0!
ENSMUSG00000066027	Gm2042	NA	NA	NA	#VALUE!	NA	NA	NA	#VALUE!	#VALUE!	#DIV/0!	#DIV/0!
ENSMUSG00000066116	Gm10154	NA	NA	NA	#VALUE!	NA	NA	NA	#VALUE!	#VALUE!	#DIV/0!	#DIV/0!
ENSMUSG00000066136	Gm11237	NA	NA	NA	#VALUE!	NA	NA	NA	#VALUE!	#VALUE!	#DIV/0!	#DIV/0!
ENSMUSG00000066180	Gm10155	NA	NA	NA	#VALUE!	NA	NA	NA	#VALUE!	#VALUE!	#DIV/0!	#DIV/0!
ENSMUSG00000066202	Ccl27b	NA	NA	NA	#VALUE!	NA	NA	NA	#VALUE!	#VALUE!	#DIV/0!	#DIV/0!
ENSMUSG00000066362	Gm10159	NA	NA	NA	#VALUE!	NA	NA	NA	#VALUE!	#VALUE!	#DIV/0!	#DIV/0!
ENSMUSG00000066452	Gm8226	NA	NA	NA	#VALUE!	NA	NA	NA	#VALUE!	#VALUE!	#DIV/0!	#DIV/0!
ENSMUSG00000066629	Rpl36-ps3	NA	NA	NA	#VALUE!	NA	NA	NA	#VALUE!	#VALUE!	#DIV/0!	#DIV/0!
ENSMUSG00000066809	Gm10180	NA	NA	NA	#VALUE!	NA	NA	NA	#VALUE!	#VALUE!	#DIV/0!	#DIV/0!
ENSMUSG00000066810	Gm10181	NA	NA	NA	#VALUE!	NA	NA	NA	#VALUE!	#VALUE!	#DIV/0!	#DIV/0!
ENSMUSG00000066828	Vmn2r37	NA	NA	NA	#VALUE!	NA	NA	NA	#VALUE!	#VALUE!	#DIV/0!	#DIV/0!
ENSMUSG00000066860	Cdkn2d	NA	NA	NA	#VALUE!	NA	NA	NA	#VALUE!	#VALUE!	#DIV/0!	#DIV/0!
ENSMUSG00000066938	Gm10190	NA	NA	NA	#VALUE!	NA	NA	NA	#VALUE!	#VALUE!	#DIV/0!	#DIV/0!
ENSMUSG00000067038	Rps12-ps3	NA	NA	NA	#VALUE!	NA	NA	NA	#VALUE!	#VALUE!	#DIV/0!	#DIV/0!
ENSMUSG00000067208	4921511M17Rik	NA	NA	NA	#VALUE!	NA	NA	NA	#VALUE!	#VALUE!	#DIV/0!	#DIV/0!
ENSMUSG00000067209	Gm15144	NA	NA	NA	#VALUE!	NA	NA	NA	#VALUE!	#VALUE!	#DIV/0!	#DIV/0!
ENSMUSG00000067358	Gm7903	NA	NA	NA	#VALUE!	NA	NA	NA	#VALUE!	#VALUE!	#DIV/0!	#DIV/0!
ENSMUSG00000067359	Gm5128	NA	NA	NA	#VALUE!	NA	NA	NA	#VALUE!	#VALUE!	#DIV/0!	#DIV/0!
ENSMUSG00000067440	Dnahc7a	NA	NA	NA	#VALUE!	NA	NA	NA	#VALUE!	#VALUE!	#DIV/0!	#DIV/0!
ENSMUSG00000067549	Gm10211	NA	NA	NA	#VALUE!	NA	NA	NA	#VALUE!	#VALUE!	#DIV/0!	#DIV/0!
ENSMUSG00000067561	Dmrtc1c2	NA	NA	NA	#VALUE!	NA	NA	NA	#VALUE!	#VALUE!	#DIV/0!	#DIV/0!
ENSMUSG00000067562	Dmrtc1c1	NA	NA	NA	#VALUE!	NA	NA	NA	#VALUE!	#VALUE!	#DIV/0!	#DIV/0!
ENSMUSG00000067646	BC061195	NA	NA	NA	#VALUE!	NA	NA	NA	#VALUE!	#VALUE!	#DIV/0!	#DIV/0!
ENSMUSG00000067647	1700003E24Rik	NA	NA	NA	#VALUE!	NA	NA	NA	#VALUE!	#VALUE!	#DIV/0!	#DIV/0!
ENSMUSG00000067650	Gm5072	NA	NA	NA	#VALUE!	NA	NA	NA	#VALUE!	#VALUE!	#DIV/0!	#DIV/0!
ENSMUSG00000067698	Gm10220	NA	NA	NA	#VALUE!	NA	NA	NA	#VALUE!	#VALUE!	#DIV/0!	#DIV/0!
ENSMUSG00000067736	Gm10222	NA	NA	NA	#VALUE!	NA	NA	NA	#VALUE!	#VALUE!	#DIV/0!	#DIV/0!
ENSMUSG00000067771	Gm14685	NA	NA	NA	#VALUE!	NA	NA	NA	#VALUE!	#VALUE!	#DIV/0!	#DIV/0!
ENSMUSG00000067833	2900097C17Rik	NA	NA	NA	#VALUE!	NA	NA	NA	#VALUE!	#VALUE!	#DIV/0!	#DIV/0!
ENSMUSG00000067848	Gm6460	NA	NA	NA	#VALUE!	NA	NA	NA	#VALUE!	#VALUE!	#DIV/0!	#DIV/0!
ENSMUSG00000067870	Gm8759	NA	NA	NA	#VALUE!	NA	NA	NA	#VALUE!	#VALUE!	#DIV/0!	#DIV/0!
ENSMUSG00000067929	Gm10226	NA	NA	NA	#VALUE!	NA	NA	NA	#VALUE!	#VALUE!	#DIV/0!	#DIV/0!
ENSMUSG00000068068	Gm7735	NA	NA	NA	#VALUE!	NA	NA	NA	#VALUE!	#VALUE!	#DIV/0!	#DIV/0!
ENSMUSG00000068103	Gm10230	NA	NA	NA	#VALUE!	NA	NA	NA	#VALUE!	#VALUE!	#DIV/0!	#DIV/0!
ENSMUSG00000068397	Gm10240	NA	NA	NA	#VALUE!	NA	NA	NA	#VALUE!	#VALUE!	#DIV/0!	#DIV/0!
ENSMUSG00000068480	Gm7551	NA	NA	NA	#VALUE!	NA	NA	NA	#VALUE!	#VALUE!	#DIV/0!	#DIV/0!
ENSMUSG00000068674	Gm10247	NA	NA	NA	#VALUE!	NA	NA	NA	#VALUE!	#VALUE!	#DIV/0!	#DIV/0!
ENSMUSG00000068777	Gm10251	NA	NA	NA	#VALUE!	NA	NA	NA	#VALUE!	#VALUE!	#DIV/0!	#DIV/0!
ENSMUSG00000068893	Sprr2a2	NA	NA	NA	#VALUE!	NA	NA	NA	#VALUE!	#VALUE!	#DIV/0!	#DIV/0!
ENSMUSG00000069053	Ube1y1	NA	NA	NA	#VALUE!	NA	NA	NA	#VALUE!	#VALUE!	#DIV/0!	#DIV/0!
ENSMUSG00000069106	Gm8910	NA	NA	NA	#VALUE!	NA	NA	NA	#VALUE!	#VALUE!	#DIV/0!	#DIV/0!
ENSMUSG00000069303	Hist1h2br	NA	NA	NA	#VALUE!	NA	NA	NA	#VALUE!	#VALUE!	#DIV/0!	#DIV/0!
ENSMUSG00000069304	Hist1h2ap	NA	NA	NA	#VALUE!	NA	NA	NA	#VALUE!	#VALUE!	#DIV/0!	#DIV/0!
ENSMUSG00000069306	Hist1h4m	NA	NA	NA	#VALUE!	NA	NA	NA	#VALUE!	#VALUE!	#DIV/0!	#DIV/0!
ENSMUSG00000069307	Hist1h2bq	NA	NA	NA	#VALUE!	NA	NA	NA	#VALUE!	#VALUE!	#DIV/0!	#DIV/0!
ENSMUSG00000069309	Hist1h2an	NA	NA	NA	#VALUE!	NA	NA	NA	#VALUE!	#VALUE!	#DIV/0!	#DIV/0!
ENSMUSG00000069314	Hist1h2bl	NA	NA	NA	#VALUE!	NA	NA	NA	#VALUE!	#VALUE!	#DIV/0!	#DIV/0!
ENSMUSG00000069392	Gm10268	NA	NA	NA	#VALUE!	NA	NA	NA	#VALUE!	#VALUE!	#DIV/0!	#DIV/0!
ENSMUSG00000069609	Gm11709	NA	NA	NA	#VALUE!	NA	NA	NA	#VALUE!	#VALUE!	#DIV/0!	#DIV/0!
ENSMUSG00000069661	AC140325.1	NA	NA	NA	#VALUE!	NA	NA	NA	#VALUE!	#VALUE!	#DIV/0!	#DIV/0!
ENSMUSG00000069885	Gm10281	NA	NA	NA	#VALUE!	NA	NA	NA	#VALUE!	#VALUE!	#DIV/0!	#DIV/0!
ENSMUSG00000069972	Rps13-ps1	NA	NA	NA	#VALUE!	NA	NA	NA	#VALUE!	#VALUE!	#DIV/0!	#DIV/0!
ENSMUSG00000070289	Rpl7a-ps10	NA	NA	NA	#VALUE!	NA	NA	NA	#VALUE!	#VALUE!	#DIV/0!	#DIV/0!
ENSMUSG00000070343	Gm10288	NA	NA	NA	#VALUE!	NA	NA	NA	#VALUE!	#VALUE!	#DIV/0!	#DIV/0!
ENSMUSG00000070360	Amy2a1	NA	NA	NA	#VALUE!	NA	NA	NA	#VALUE!	#VALUE!	#DIV/0!	#DIV/0!
ENSMUSG00000070490	Gm10293	NA	NA	NA	#VALUE!	NA	NA	NA	#VALUE!	#VALUE!	#DIV/0!	#DIV/0!
ENSMUSG00000070621	Vmn2r-ps60	NA	NA	NA	#VALUE!	NA	NA	NA	#VALUE!	#VALUE!	#DIV/0!	#DIV/0!
ENSMUSG00000070828	Zscan4f	NA	NA	NA	#VALUE!	NA	NA	NA	#VALUE!	#VALUE!	#DIV/0!	#DIV/0!
ENSMUSG00000070841	Vmn2r34	NA	NA	NA	#VALUE!	NA	NA	NA	#VALUE!	#VALUE!	#DIV/0!	#DIV/0!
ENSMUSG00000070845	Vmn2r-ps44	NA	NA	NA	#VALUE!	NA	NA	NA	#VALUE!	#VALUE!	#DIV/0!	#DIV/0!
ENSMUSG00000070847	Vmn2r30	NA	NA	NA	#VALUE!	NA	NA	NA	#VALUE!	#VALUE!	#DIV/0!	#DIV/0!
ENSMUSG00000070849	Vmn2r32	NA	NA	NA	#VALUE!	NA	NA	NA	#VALUE!	#VALUE!	#DIV/0!	#DIV/0!
ENSMUSG00000070850	Gm10303	NA	NA	NA	#VALUE!	NA	NA	NA	#VALUE!	#VALUE!	#DIV/0!	#DIV/0!
ENSMUSG00000070946	Gm428	NA	NA	NA	#VALUE!	NA	NA	NA	#VALUE!	#VALUE!	#DIV/0!	#DIV/0!
ENSMUSG00000071003	Ccl21a	NA	NA	NA	#VALUE!	NA	NA	NA	#VALUE!	#VALUE!	#DIV/0!	#DIV/0!
ENSMUSG00000071165	Gm6040	NA	NA	NA	#VALUE!	NA	NA	NA	#VALUE!	#VALUE!	#DIV/0!	#DIV/0!
ENSMUSG00000071166	AC140205.1	NA	NA	NA	#VALUE!	NA	NA	NA	#VALUE!	#VALUE!	#DIV/0!	#DIV/0!
ENSMUSG00000071216	Oog1	NA	NA	NA	#VALUE!	NA	NA	NA	#VALUE!	#VALUE!	#DIV/0!	#DIV/0!
ENSMUSG00000071269	Rpl9-ps4	NA	NA	NA	#VALUE!	NA	NA	NA	#VALUE!	#VALUE!	#DIV/0!	#DIV/0!
ENSMUSG00000071284	Zfp738	NA	NA	NA	#VALUE!	NA	NA	NA	#VALUE!	#VALUE!	#DIV/0!	#DIV/0!
ENSMUSG00000071303	Rps8-ps1	NA	NA	NA	#VALUE!	NA	NA	NA	#VALUE!	#VALUE!	#DIV/0!	#DIV/0!
ENSMUSG00000071322	Gm10326	NA	NA	NA	#VALUE!	NA	NA	NA	#VALUE!	#VALUE!	#DIV/0!	#DIV/0!
ENSMUSG00000071414	Gm6736	NA	NA	NA	#VALUE!	NA	NA	NA	#VALUE!	#VALUE!	#DIV/0!	#DIV/0!
ENSMUSG00000071452	Gm11397	NA	NA	NA	#VALUE!	NA	NA	NA	#VALUE!	#VALUE!	#DIV/0!	#DIV/0!
ENSMUSG00000071459	Vmn2r31	NA	NA	NA	#VALUE!	NA	NA	NA	#VALUE!	#VALUE!	#DIV/0!	#DIV/0!
ENSMUSG00000071476	Gm5220	NA	NA	NA	#VALUE!	NA	NA	NA	#VALUE!	#VALUE!	#DIV/0!	#DIV/0!
ENSMUSG00000071532	Gm10335	NA	NA	NA	#VALUE!	NA	NA	NA	#VALUE!	#VALUE!	#DIV/0!	#DIV/0!
ENSMUSG00000071574	Gm5458	NA	NA	NA	#VALUE!	NA	NA	NA	#VALUE!	#VALUE!	#DIV/0!	#DIV/0!
ENSMUSG00000071586	Gm10337	NA	NA	NA	#VALUE!	NA	NA	NA	#VALUE!	#VALUE!	#DIV/0!	#DIV/0!
ENSMUSG00000071588	Gm10338	NA	NA	NA	#VALUE!	NA	NA	NA	#VALUE!	#VALUE!	#DIV/0!	#DIV/0!
ENSMUSG00000071591	Gm10339	NA	NA	NA	#VALUE!	NA	NA	NA	#VALUE!	#VALUE!	#DIV/0!	#DIV/0!
ENSMUSG00000071616	Gm10341	NA	NA	NA	#VALUE!	NA	NA	NA	#VALUE!	#VALUE!	#DIV/0!	#DIV/0!
ENSMUSG00000071700	Gm5167	NA	NA	NA	#VALUE!	NA	NA	NA	#VALUE!	#VALUE!	#DIV/0!	#DIV/0!
ENSMUSG00000071701	Gm6604	NA	NA	NA	#VALUE!	NA	NA	NA	#VALUE!	#VALUE!	#DIV/0!	#DIV/0!
ENSMUSG00000071745	DXBay18	NA	NA	NA	#VALUE!	NA	NA	NA	#VALUE!	#VALUE!	#DIV/0!	#DIV/0!
ENSMUSG00000071772	Rhox3e	NA	NA	NA	#VALUE!	NA	NA	NA	#VALUE!	#VALUE!	#DIV/0!	#DIV/0!
ENSMUSG00000071781	Gm5169	NA	NA	NA	#VALUE!	NA	NA	NA	#VALUE!	#VALUE!	#DIV/0!	#DIV/0!
ENSMUSG00000071788	Gm14525	NA	NA	NA	#VALUE!	NA	NA	NA	#VALUE!	#VALUE!	#DIV/0!	#DIV/0!
ENSMUSG00000071815	Gm14511	NA	NA	NA	#VALUE!	NA	NA	NA	#VALUE!	#VALUE!	#DIV/0!	#DIV/0!
ENSMUSG00000071960	Gm10352	NA	NA	NA	#VALUE!	NA	NA	NA	#VALUE!	#VALUE!	#DIV/0!	#DIV/0!
ENSMUSG00000071964	AC007585.1	NA	NA	NA	#VALUE!	NA	NA	NA	#VALUE!	#VALUE!	#DIV/0!	#DIV/0!
ENSMUSG00000072432	Gm10358	NA	NA	NA	#VALUE!	NA	NA	NA	#VALUE!	#VALUE!	#DIV/0!	#DIV/0!
ENSMUSG00000072451	Gm10359	NA	NA	NA	#VALUE!	NA	NA	NA	#VALUE!	#VALUE!	#DIV/0!	#DIV/0!
ENSMUSG00000072548	Rps19-ps2	NA	NA	NA	#VALUE!	NA	NA	NA	#VALUE!	#VALUE!	#DIV/0!	#DIV/0!
ENSMUSG00000072603	1700001F09Rik	NA	NA	NA	#VALUE!	NA	NA	NA	#VALUE!	#VALUE!	#DIV/0!	#DIV/0!
ENSMUSG00000072606	Gm10377	NA	NA	NA	#VALUE!	NA	NA	NA	#VALUE!	#VALUE!	#DIV/0!	#DIV/0!
ENSMUSG00000072607	Gm10378	NA	NA	NA	#VALUE!	NA	NA	NA	#VALUE!	#VALUE!	#DIV/0!	#DIV/0!
ENSMUSG00000072608	Gm10379	NA	NA	NA	#VALUE!	NA	NA	NA	#VALUE!	#VALUE!	#DIV/0!	#DIV/0!
ENSMUSG00000072609	Gm10380	NA	NA	NA	#VALUE!	NA	NA	NA	#VALUE!	#VALUE!	#DIV/0!	#DIV/0!
ENSMUSG00000072613	1700049E17Rik2	NA	NA	NA	#VALUE!	NA	NA	NA	#VALUE!	#VALUE!	#DIV/0!	#DIV/0!
ENSMUSG00000072676	Gm10395	NA	NA	NA	#VALUE!	NA	NA	NA	#VALUE!	#VALUE!	#DIV/0!	#DIV/0!
ENSMUSG00000072681	Plac9	NA	NA	NA	#VALUE!	NA	NA	NA	#VALUE!	#VALUE!	#DIV/0!	#DIV/0!
ENSMUSG00000072682	Ssh2	NA	NA	NA	#VALUE!	NA	NA	NA	#VALUE!	#VALUE!	#DIV/0!	#DIV/0!
ENSMUSG00000072684	Gm10397	NA	NA	NA	#VALUE!	NA	NA	NA	#VALUE!	#VALUE!	#DIV/0!	#DIV/0!
ENSMUSG00000072693	Gm10401	NA	NA	NA	#VALUE!	NA	NA	NA	#VALUE!	#VALUE!	#DIV/0!	#DIV/0!
ENSMUSG00000072726	Gm5797	NA	NA	NA	#VALUE!	NA	NA	NA	#VALUE!	#VALUE!	#DIV/0!	#DIV/0!
ENSMUSG00000072728	Gm16434	NA	NA	NA	#VALUE!	NA	NA	NA	#VALUE!	#VALUE!	#DIV/0!	#DIV/0!
ENSMUSG00000072729	Gm6676	NA	NA	NA	#VALUE!	NA	NA	NA	#VALUE!	#VALUE!	#DIV/0!	#DIV/0!
ENSMUSG00000072735	Gm10406	NA	NA	NA	#VALUE!	NA	NA	NA	#VALUE!	#VALUE!	#DIV/0!	#DIV/0!
ENSMUSG00000072739	Gm10408	NA	NA	NA	#VALUE!	NA	NA	NA	#VALUE!	#VALUE!	#DIV/0!	#DIV/0!
ENSMUSG00000072740	Gm10409	NA	NA	NA	#VALUE!	NA	NA	NA	#VALUE!	#VALUE!	#DIV/0!	#DIV/0!
ENSMUSG00000072743	Gm10412	NA	NA	NA	#VALUE!	NA	NA	NA	#VALUE!	#VALUE!	#DIV/0!	#DIV/0!
ENSMUSG00000072749	Gm10413	NA	NA	NA	#VALUE!	NA	NA	NA	#VALUE!	#VALUE!	#DIV/0!	#DIV/0!
ENSMUSG00000072813	E330014E10Rik	NA	NA	NA	#VALUE!	NA	NA	NA	#VALUE!	#VALUE!	#DIV/0!	#DIV/0!
ENSMUSG00000072814	Gm7982	NA	NA	NA	#VALUE!	NA	NA	NA	#VALUE!	#VALUE!	#DIV/0!	#DIV/0!
ENSMUSG00000072815	Gm7978	NA	NA	NA	#VALUE!	NA	NA	NA	#VALUE!	#VALUE!	#DIV/0!	#DIV/0!
ENSMUSG00000072816	Gm6468	NA	NA	NA	#VALUE!	NA	NA	NA	#VALUE!	#VALUE!	#DIV/0!	#DIV/0!
ENSMUSG00000072817	Gm10424	NA	NA	NA	#VALUE!	NA	NA	NA	#VALUE!	#VALUE!	#DIV/0!	#DIV/0!
ENSMUSG00000072818	Gm16513	NA	NA	NA	#VALUE!	NA	NA	NA	#VALUE!	#VALUE!	#DIV/0!	#DIV/0!
ENSMUSG00000072820	Gm6367	NA	NA	NA	#VALUE!	NA	NA	NA	#VALUE!	#VALUE!	#DIV/0!	#DIV/0!
ENSMUSG00000072821	Gm6351	NA	NA	NA	#VALUE!	NA	NA	NA	#VALUE!	#VALUE!	#DIV/0!	#DIV/0!
ENSMUSG00000072823	Gm16429	NA	NA	NA	#VALUE!	NA	NA	NA	#VALUE!	#VALUE!	#DIV/0!	#DIV/0!
ENSMUSG00000072826	Gm16427	NA	NA	NA	#VALUE!	NA	NA	NA	#VALUE!	#VALUE!	#DIV/0!	#DIV/0!
ENSMUSG00000072907	Gm10436	NA	NA	NA	#VALUE!	NA	NA	NA	#VALUE!	#VALUE!	#DIV/0!	#DIV/0!
ENSMUSG00000072910	Gm16381	NA	NA	NA	#VALUE!	NA	NA	NA	#VALUE!	#VALUE!	#DIV/0!	#DIV/0!
ENSMUSG00000072921	Gm15091	NA	NA	NA	#VALUE!	NA	NA	NA	#VALUE!	#VALUE!	#DIV/0!	#DIV/0!
ENSMUSG00000072922	Gm15097	NA	NA	NA	#VALUE!	NA	NA	NA	#VALUE!	#VALUE!	#DIV/0!	#DIV/0!
ENSMUSG00000072924	Gm15085	NA	NA	NA	#VALUE!	NA	NA	NA	#VALUE!	#VALUE!	#DIV/0!	#DIV/0!
ENSMUSG00000072925	Ott	NA	NA	NA	#VALUE!	NA	NA	NA	#VALUE!	#VALUE!	#DIV/0!	#DIV/0!
ENSMUSG00000072928	Gm15127	NA	NA	NA	#VALUE!	NA	NA	NA	#VALUE!	#VALUE!	#DIV/0!	#DIV/0!
ENSMUSG00000072930	Gm15107	NA	NA	NA	#VALUE!	NA	NA	NA	#VALUE!	#VALUE!	#DIV/0!	#DIV/0!
ENSMUSG00000072931	Gm15080	NA	NA	NA	#VALUE!	NA	NA	NA	#VALUE!	#VALUE!	#DIV/0!	#DIV/0!
ENSMUSG00000072932	Gm15128	NA	NA	NA	#VALUE!	NA	NA	NA	#VALUE!	#VALUE!	#DIV/0!	#DIV/0!
ENSMUSG00000072968	Gm8719	NA	NA	NA	#VALUE!	NA	NA	NA	#VALUE!	#VALUE!	#DIV/0!	#DIV/0!
ENSMUSG00000073068	Gm8914	NA	NA	NA	#VALUE!	NA	NA	NA	#VALUE!	#VALUE!	#DIV/0!	#DIV/0!
ENSMUSG00000073069	Mageb2	NA	NA	NA	#VALUE!	NA	NA	NA	#VALUE!	#VALUE!	#DIV/0!	#DIV/0!
ENSMUSG00000073083	Fam177a	NA	NA	NA	#VALUE!	NA	NA	NA	#VALUE!	#VALUE!	#DIV/0!	#DIV/0!
ENSMUSG00000073212	Gm10481	NA	NA	NA	#VALUE!	NA	NA	NA	#VALUE!	#VALUE!	#DIV/0!	#DIV/0!
ENSMUSG00000073245	Gm14819	NA	NA	NA	#VALUE!	NA	NA	NA	#VALUE!	#VALUE!	#DIV/0!	#DIV/0!
ENSMUSG00000073247	Gm10486	NA	NA	NA	#VALUE!	NA	NA	NA	#VALUE!	#VALUE!	#DIV/0!	#DIV/0!
ENSMUSG00000073253	Gm10487	NA	NA	NA	#VALUE!	NA	NA	NA	#VALUE!	#VALUE!	#DIV/0!	#DIV/0!
ENSMUSG00000073255	Gm14632	NA	NA	NA	#VALUE!	NA	NA	NA	#VALUE!	#VALUE!	#DIV/0!	#DIV/0!
ENSMUSG00000073257	Gm10488	NA	NA	NA	#VALUE!	NA	NA	NA	#VALUE!	#VALUE!	#DIV/0!	#DIV/0!
ENSMUSG00000073263	Gm4836	NA	NA	NA	#VALUE!	NA	NA	NA	#VALUE!	#VALUE!	#DIV/0!	#DIV/0!
ENSMUSG00000073267	Gm5935	NA	NA	NA	#VALUE!	NA	NA	NA	#VALUE!	#VALUE!	#DIV/0!	#DIV/0!
ENSMUSG00000073469	Rnaset2a	NA	NA	NA	#VALUE!	NA	NA	NA	#VALUE!	#VALUE!	#DIV/0!	#DIV/0!
ENSMUSG00000073470	Gm1604b	NA	NA	NA	#VALUE!	NA	NA	NA	#VALUE!	#VALUE!	#DIV/0!	#DIV/0!
ENSMUSG00000073498	Gm6502	NA	NA	NA	#VALUE!	NA	NA	NA	#VALUE!	#VALUE!	#DIV/0!	#DIV/0!
ENSMUSG00000073499	Gm16522	NA	NA	NA	#VALUE!	NA	NA	NA	#VALUE!	#VALUE!	#DIV/0!	#DIV/0!
ENSMUSG00000073511	AC140325.2	NA	NA	NA	#VALUE!	NA	NA	NA	#VALUE!	#VALUE!	#DIV/0!	#DIV/0!
ENSMUSG00000073521	Gm10525	NA	NA	NA	#VALUE!	NA	NA	NA	#VALUE!	#VALUE!	#DIV/0!	#DIV/0!
ENSMUSG00000073524	Gm10526	NA	NA	NA	#VALUE!	NA	NA	NA	#VALUE!	#VALUE!	#DIV/0!	#DIV/0!
ENSMUSG00000073525	Gm10527	NA	NA	NA	#VALUE!	NA	NA	NA	#VALUE!	#VALUE!	#DIV/0!	#DIV/0!
ENSMUSG00000073526	Gm10528	NA	NA	NA	#VALUE!	NA	NA	NA	#VALUE!	#VALUE!	#DIV/0!	#DIV/0!
ENSMUSG00000073640	Rpl27-ps3	NA	NA	NA	#VALUE!	NA	NA	NA	#VALUE!	#VALUE!	#DIV/0!	#DIV/0!
ENSMUSG00000073810	Ifnz	NA	NA	NA	#VALUE!	NA	NA	NA	#VALUE!	#VALUE!	#DIV/0!	#DIV/0!
ENSMUSG00000073817	Gm11239	NA	NA	NA	#VALUE!	NA	NA	NA	#VALUE!	#VALUE!	#DIV/0!	#DIV/0!
ENSMUSG00000073818	Gm11238	NA	NA	NA	#VALUE!	NA	NA	NA	#VALUE!	#VALUE!	#DIV/0!	#DIV/0!
ENSMUSG00000073819	Gm11236	NA	NA	NA	#VALUE!	NA	NA	NA	#VALUE!	#VALUE!	#DIV/0!	#DIV/0!
ENSMUSG00000073830	Mup14	NA	NA	NA	#VALUE!	NA	NA	NA	#VALUE!	#VALUE!	#DIV/0!	#DIV/0!
ENSMUSG00000073832	Mup15	NA	NA	NA	#VALUE!	NA	NA	NA	#VALUE!	#VALUE!	#DIV/0!	#DIV/0!
ENSMUSG00000073834	Mup11	NA	NA	NA	#VALUE!	NA	NA	NA	#VALUE!	#VALUE!	#DIV/0!	#DIV/0!
ENSMUSG00000073853	Eef2k	NA	NA	NA	#VALUE!	NA	NA	NA	#VALUE!	#VALUE!	#DIV/0!	#DIV/0!
ENSMUSG00000073868	Gm10590	NA	NA	NA	#VALUE!	NA	NA	NA	#VALUE!	#VALUE!	#DIV/0!	#DIV/0!
ENSMUSG00000073869	Gm10591	NA	NA	NA	#VALUE!	NA	NA	NA	#VALUE!	#VALUE!	#DIV/0!	#DIV/0!
ENSMUSG00000073871	Gm10592	NA	NA	NA	#VALUE!	NA	NA	NA	#VALUE!	#VALUE!	#DIV/0!	#DIV/0!
ENSMUSG00000073873	Gm10594	NA	NA	NA	#VALUE!	NA	NA	NA	#VALUE!	#VALUE!	#DIV/0!	#DIV/0!
ENSMUSG00000073874	4933409K07Rik	NA	NA	NA	#VALUE!	NA	NA	NA	#VALUE!	#VALUE!	#DIV/0!	#DIV/0!
ENSMUSG00000073875	Gm10595	NA	NA	NA	#VALUE!	NA	NA	NA	#VALUE!	#VALUE!	#DIV/0!	#DIV/0!
ENSMUSG00000073876	Gm13305	NA	NA	NA	#VALUE!	NA	NA	NA	#VALUE!	#VALUE!	#DIV/0!	#DIV/0!
ENSMUSG00000073877	Gm13306	NA	NA	NA	#VALUE!	NA	NA	NA	#VALUE!	#VALUE!	#DIV/0!	#DIV/0!
ENSMUSG00000073878	Gm13304	NA	NA	NA	#VALUE!	NA	NA	NA	#VALUE!	#VALUE!	#DIV/0!	#DIV/0!
ENSMUSG00000073880	Gm10596	NA	NA	NA	#VALUE!	NA	NA	NA	#VALUE!	#VALUE!	#DIV/0!	#DIV/0!
ENSMUSG00000073882	Gm10597	NA	NA	NA	#VALUE!	NA	NA	NA	#VALUE!	#VALUE!	#DIV/0!	#DIV/0!
ENSMUSG00000073883	Gm10598	NA	NA	NA	#VALUE!	NA	NA	NA	#VALUE!	#VALUE!	#DIV/0!	#DIV/0!
ENSMUSG00000073884	Ccl21b	NA	NA	NA	#VALUE!	NA	NA	NA	#VALUE!	#VALUE!	#DIV/0!	#DIV/0!
ENSMUSG00000073889	Il11ra1	NA	NA	NA	#VALUE!	NA	NA	NA	#VALUE!	#VALUE!	#DIV/0!	#DIV/0!
ENSMUSG00000073908	Olfr688	NA	NA	NA	#VALUE!	NA	NA	NA	#VALUE!	#VALUE!	#DIV/0!	#DIV/0!
ENSMUSG00000073953	Olfr596	NA	NA	NA	#VALUE!	NA	NA	NA	#VALUE!	#VALUE!	#DIV/0!	#DIV/0!
ENSMUSG00000074007	Gm6205	NA	NA	NA	#VALUE!	NA	NA	NA	#VALUE!	#VALUE!	#DIV/0!	#DIV/0!
ENSMUSG00000074008	Gm6509	NA	NA	NA	#VALUE!	NA	NA	NA	#VALUE!	#VALUE!	#DIV/0!	#DIV/0!
ENSMUSG00000074009	Gm3147	NA	NA	NA	#VALUE!	NA	NA	NA	#VALUE!	#VALUE!	#DIV/0!	#DIV/0!
ENSMUSG00000074011	Gm7682	NA	NA	NA	#VALUE!	NA	NA	NA	#VALUE!	#VALUE!	#DIV/0!	#DIV/0!
ENSMUSG00000074102	Rbm15b	NA	NA	NA	#VALUE!	NA	NA	NA	#VALUE!	#VALUE!	#DIV/0!	#DIV/0!
ENSMUSG00000074146	4930579C12Rik	NA	NA	NA	#VALUE!	NA	NA	NA	#VALUE!	#VALUE!	#DIV/0!	#DIV/0!
ENSMUSG00000074148	Bcl2a1d	NA	NA	NA	#VALUE!	NA	NA	NA	#VALUE!	#VALUE!	#DIV/0!	#DIV/0!
ENSMUSG00000074181	Gm3776	NA	NA	NA	#VALUE!	NA	NA	NA	#VALUE!	#VALUE!	#DIV/0!	#DIV/0!
ENSMUSG00000074189	Gm5116	NA	NA	NA	#VALUE!	NA	NA	NA	#VALUE!	#VALUE!	#DIV/0!	#DIV/0!
ENSMUSG00000074266	Amy2a3	NA	NA	NA	#VALUE!	NA	NA	NA	#VALUE!	#VALUE!	#DIV/0!	#DIV/0!
ENSMUSG00000074267	Amy2a4	NA	NA	NA	#VALUE!	NA	NA	NA	#VALUE!	#VALUE!	#DIV/0!	#DIV/0!
ENSMUSG00000074268	Amy2a5	NA	NA	NA	#VALUE!	NA	NA	NA	#VALUE!	#VALUE!	#DIV/0!	#DIV/0!
ENSMUSG00000074295	Gm6902	NA	NA	NA	#VALUE!	NA	NA	NA	#VALUE!	#VALUE!	#DIV/0!	#DIV/0!
ENSMUSG00000074304	Vmn1r157	NA	NA	NA	#VALUE!	NA	NA	NA	#VALUE!	#VALUE!	#DIV/0!	#DIV/0!
ENSMUSG00000074306	Gm4567	NA	NA	NA	#VALUE!	NA	NA	NA	#VALUE!	#VALUE!	#DIV/0!	#DIV/0!
ENSMUSG00000074308	Gm10665	NA	NA	NA	#VALUE!	NA	NA	NA	#VALUE!	#VALUE!	#DIV/0!	#DIV/0!
ENSMUSG00000074309	Vmn1r148	NA	NA	NA	#VALUE!	NA	NA	NA	#VALUE!	#VALUE!	#DIV/0!	#DIV/0!
ENSMUSG00000074310	Gm10666	NA	NA	NA	#VALUE!	NA	NA	NA	#VALUE!	#VALUE!	#DIV/0!	#DIV/0!
ENSMUSG00000074311	Vmn1r139	NA	NA	NA	#VALUE!	NA	NA	NA	#VALUE!	#VALUE!	#DIV/0!	#DIV/0!
ENSMUSG00000074312	Gm6176	NA	NA	NA	#VALUE!	NA	NA	NA	#VALUE!	#VALUE!	#DIV/0!	#DIV/0!
ENSMUSG00000074316	Vmn1r132	NA	NA	NA	#VALUE!	NA	NA	NA	#VALUE!	#VALUE!	#DIV/0!	#DIV/0!
ENSMUSG00000074323	Vmn1r114	NA	NA	NA	#VALUE!	NA	NA	NA	#VALUE!	#VALUE!	#DIV/0!	#DIV/0!
ENSMUSG00000074325	Vmn1r125	NA	NA	NA	#VALUE!	NA	NA	NA	#VALUE!	#VALUE!	#DIV/0!	#DIV/0!
ENSMUSG00000074330	Gm10670	NA	NA	NA	#VALUE!	NA	NA	NA	#VALUE!	#VALUE!	#DIV/0!	#DIV/0!
ENSMUSG00000074331	Vmn1r100	NA	NA	NA	#VALUE!	NA	NA	NA	#VALUE!	#VALUE!	#DIV/0!	#DIV/0!
ENSMUSG00000074333	Vmn1r93	NA	NA	NA	#VALUE!	NA	NA	NA	#VALUE!	#VALUE!	#DIV/0!	#DIV/0!
ENSMUSG00000074394	Vmn2r29	NA	NA	NA	#VALUE!	NA	NA	NA	#VALUE!	#VALUE!	#DIV/0!	#DIV/0!
ENSMUSG00000074425	Gm10697	NA	NA	NA	#VALUE!	NA	NA	NA	#VALUE!	#VALUE!	#DIV/0!	#DIV/0!
ENSMUSG00000074426	Gm9125	NA	NA	NA	#VALUE!	NA	NA	NA	#VALUE!	#VALUE!	#DIV/0!	#DIV/0!
ENSMUSG00000074427	Tdpoz5	NA	NA	NA	#VALUE!	NA	NA	NA	#VALUE!	#VALUE!	#DIV/0!	#DIV/0!
ENSMUSG00000074428	Gm9117	NA	NA	NA	#VALUE!	NA	NA	NA	#VALUE!	#VALUE!	#DIV/0!	#DIV/0!
ENSMUSG00000074429	Gm9116	NA	NA	NA	#VALUE!	NA	NA	NA	#VALUE!	#VALUE!	#DIV/0!	#DIV/0!
ENSMUSG00000074437	Defa-rs1	NA	NA	NA	#VALUE!	NA	NA	NA	#VALUE!	#VALUE!	#DIV/0!	#DIV/0!
ENSMUSG00000074439	Defa5	NA	NA	NA	#VALUE!	NA	NA	NA	#VALUE!	#VALUE!	#DIV/0!	#DIV/0!
ENSMUSG00000074440	Defa3	NA	NA	NA	#VALUE!	NA	NA	NA	#VALUE!	#VALUE!	#DIV/0!	#DIV/0!
ENSMUSG00000074442	Defa-rs7	NA	NA	NA	#VALUE!	NA	NA	NA	#VALUE!	#VALUE!	#DIV/0!	#DIV/0!
ENSMUSG00000074443	Defa22	NA	NA	NA	#VALUE!	NA	NA	NA	#VALUE!	#VALUE!	#DIV/0!	#DIV/0!
ENSMUSG00000074446	Defa23	NA	NA	NA	#VALUE!	NA	NA	NA	#VALUE!	#VALUE!	#DIV/0!	#DIV/0!
ENSMUSG00000074447	Defa21	NA	NA	NA	#VALUE!	NA	NA	NA	#VALUE!	#VALUE!	#DIV/0!	#DIV/0!
ENSMUSG00000074453	AC140205.2	NA	NA	NA	#VALUE!	NA	NA	NA	#VALUE!	#VALUE!	#DIV/0!	#DIV/0!
ENSMUSG00000074486	Bglap2	NA	NA	NA	#VALUE!	NA	NA	NA	#VALUE!	#VALUE!	#DIV/0!	#DIV/0!
ENSMUSG00000074516	Gm10709	NA	NA	NA	#VALUE!	NA	NA	NA	#VALUE!	#VALUE!	#DIV/0!	#DIV/0!
ENSMUSG00000074527	Gm14296	NA	NA	NA	#VALUE!	NA	NA	NA	#VALUE!	#VALUE!	#DIV/0!	#DIV/0!
ENSMUSG00000074562	Gm10718	NA	NA	NA	#VALUE!	NA	NA	NA	#VALUE!	#VALUE!	#DIV/0!	#DIV/0!
ENSMUSG00000074565	Gm10721	NA	NA	NA	#VALUE!	NA	NA	NA	#VALUE!	#VALUE!	#DIV/0!	#DIV/0!
ENSMUSG00000074718	AC140325.3	NA	NA	NA	#VALUE!	NA	NA	NA	#VALUE!	#VALUE!	#DIV/0!	#DIV/0!
ENSMUSG00000074834	Vmn2r-ps104	NA	NA	NA	#VALUE!	NA	NA	NA	#VALUE!	#VALUE!	#DIV/0!	#DIV/0!
ENSMUSG00000074838	Gm16512	NA	NA	NA	#VALUE!	NA	NA	NA	#VALUE!	#VALUE!	#DIV/0!	#DIV/0!
ENSMUSG00000074840	Gm10772	NA	NA	NA	#VALUE!	NA	NA	NA	#VALUE!	#VALUE!	#DIV/0!	#DIV/0!
ENSMUSG00000074846	Gm10774	NA	NA	NA	#VALUE!	NA	NA	NA	#VALUE!	#VALUE!	#DIV/0!	#DIV/0!
ENSMUSG00000074856	Gm8158	NA	NA	NA	#VALUE!	NA	NA	NA	#VALUE!	#VALUE!	#DIV/0!	#DIV/0!
ENSMUSG00000074857	Gm8137	NA	NA	NA	#VALUE!	NA	NA	NA	#VALUE!	#VALUE!	#DIV/0!	#DIV/0!
ENSMUSG00000074858	Gm8264	NA	NA	NA	#VALUE!	NA	NA	NA	#VALUE!	#VALUE!	#DIV/0!	#DIV/0!
ENSMUSG00000074859	Gm8112	NA	NA	NA	#VALUE!	NA	NA	NA	#VALUE!	#VALUE!	#DIV/0!	#DIV/0!
ENSMUSG00000074901	Gm8765	NA	NA	NA	#VALUE!	NA	NA	NA	#VALUE!	#VALUE!	#DIV/0!	#DIV/0!
ENSMUSG00000074902	Gm904	NA	NA	NA	#VALUE!	NA	NA	NA	#VALUE!	#VALUE!	#DIV/0!	#DIV/0!
ENSMUSG00000074904	Gm906	NA	NA	NA	#VALUE!	NA	NA	NA	#VALUE!	#VALUE!	#DIV/0!	#DIV/0!
ENSMUSG00000075237	Gm13695	NA	NA	NA	#VALUE!	NA	NA	NA	#VALUE!	#VALUE!	#DIV/0!	#DIV/0!
ENSMUSG00000075238	Gm13693	NA	NA	NA	#VALUE!	NA	NA	NA	#VALUE!	#VALUE!	#DIV/0!	#DIV/0!
ENSMUSG00000075239	Gm13698	NA	NA	NA	#VALUE!	NA	NA	NA	#VALUE!	#VALUE!	#DIV/0!	#DIV/0!
ENSMUSG00000075319	Gm10828	NA	NA	NA	#VALUE!	NA	NA	NA	#VALUE!	#VALUE!	#DIV/0!	#DIV/0!
ENSMUSG00000075340	Ssty1	NA	NA	NA	#VALUE!	NA	NA	NA	#VALUE!	#VALUE!	#DIV/0!	#DIV/0!
ENSMUSG00000075351	AC145558.1	NA	NA	NA	#VALUE!	NA	NA	NA	#VALUE!	#VALUE!	#DIV/0!	#DIV/0!
ENSMUSG00000075451	AC142269.1	NA	NA	NA	#VALUE!	NA	NA	NA	#VALUE!	#VALUE!	#DIV/0!	#DIV/0!
ENSMUSG00000075515	Rps2-ps6	NA	NA	NA	#VALUE!	NA	NA	NA	#VALUE!	#VALUE!	#DIV/0!	#DIV/0!
ENSMUSG00000076793	C920008G01Rik	NA	NA	NA	#VALUE!	NA	NA	NA	#VALUE!	#VALUE!	#DIV/0!	#DIV/0!
ENSMUSG00000076819	Gm10905	NA	NA	NA	#VALUE!	NA	NA	NA	#VALUE!	#VALUE!	#DIV/0!	#DIV/0!
ENSMUSG00000078087	Gm15887	NA	NA	NA	#VALUE!	NA	NA	NA	#VALUE!	#VALUE!	#DIV/0!	#DIV/0!
ENSMUSG00000078126	Rpl23a-ps3	NA	NA	NA	#VALUE!	NA	NA	NA	#VALUE!	#VALUE!	#DIV/0!	#DIV/0!
ENSMUSG00000078141	Gm2399	NA	NA	NA	#VALUE!	NA	NA	NA	#VALUE!	#VALUE!	#DIV/0!	#DIV/0!
ENSMUSG00000078142	AC147142.1	NA	NA	NA	#VALUE!	NA	NA	NA	#VALUE!	#VALUE!	#DIV/0!	#DIV/0!
ENSMUSG00000078162	Gm2574	NA	NA	NA	#VALUE!	NA	NA	NA	#VALUE!	#VALUE!	#DIV/0!	#DIV/0!
ENSMUSG00000078169	Gm16499	NA	NA	NA	#VALUE!	NA	NA	NA	#VALUE!	#VALUE!	#DIV/0!	#DIV/0!
ENSMUSG00000078191	Gm5559	NA	NA	NA	#VALUE!	NA	NA	NA	#VALUE!	#VALUE!	#DIV/0!	#DIV/0!
ENSMUSG00000078193	Gm2000	NA	NA	NA	#VALUE!	NA	NA	NA	#VALUE!	#VALUE!	#DIV/0!	#DIV/0!
ENSMUSG00000078206	Gm14458	NA	NA	NA	#VALUE!	NA	NA	NA	#VALUE!	#VALUE!	#DIV/0!	#DIV/0!
ENSMUSG00000078209	Gm14374	NA	NA	NA	#VALUE!	NA	NA	NA	#VALUE!	#VALUE!	#DIV/0!	#DIV/0!
ENSMUSG00000078213	Gm3750	NA	NA	NA	#VALUE!	NA	NA	NA	#VALUE!	#VALUE!	#DIV/0!	#DIV/0!
ENSMUSG00000078215	Gm10921	NA	NA	NA	#VALUE!	NA	NA	NA	#VALUE!	#VALUE!	#DIV/0!	#DIV/0!
ENSMUSG00000078216	Gm10922	NA	NA	NA	#VALUE!	NA	NA	NA	#VALUE!	#VALUE!	#DIV/0!	#DIV/0!
ENSMUSG00000078218	Gm3706	NA	NA	NA	#VALUE!	NA	NA	NA	#VALUE!	#VALUE!	#DIV/0!	#DIV/0!
ENSMUSG00000078219	Gm3701	NA	NA	NA	#VALUE!	NA	NA	NA	#VALUE!	#VALUE!	#DIV/0!	#DIV/0!
ENSMUSG00000078220	Gm14351	NA	NA	NA	#VALUE!	NA	NA	NA	#VALUE!	#VALUE!	#DIV/0!	#DIV/0!
ENSMUSG00000078221	Gm14345	NA	NA	NA	#VALUE!	NA	NA	NA	#VALUE!	#VALUE!	#DIV/0!	#DIV/0!
ENSMUSG00000078222	Gm14346	NA	NA	NA	#VALUE!	NA	NA	NA	#VALUE!	#VALUE!	#DIV/0!	#DIV/0!
ENSMUSG00000078243	AC087559.2	NA	NA	NA	#VALUE!	NA	NA	NA	#VALUE!	#VALUE!	#DIV/0!	#DIV/0!
ENSMUSG00000078244	AC087559.3	NA	NA	NA	#VALUE!	NA	NA	NA	#VALUE!	#VALUE!	#DIV/0!	#DIV/0!
ENSMUSG00000078268	Gm14191	NA	NA	NA	#VALUE!	NA	NA	NA	#VALUE!	#VALUE!	#DIV/0!	#DIV/0!
ENSMUSG00000078270	Gm14193	NA	NA	NA	#VALUE!	NA	NA	NA	#VALUE!	#VALUE!	#DIV/0!	#DIV/0!
ENSMUSG00000078273	Gm14183	NA	NA	NA	#VALUE!	NA	NA	NA	#VALUE!	#VALUE!	#DIV/0!	#DIV/0!
ENSMUSG00000078274	Gm14184	NA	NA	NA	#VALUE!	NA	NA	NA	#VALUE!	#VALUE!	#DIV/0!	#DIV/0!
ENSMUSG00000078276	Gm14190	NA	NA	NA	#VALUE!	NA	NA	NA	#VALUE!	#VALUE!	#DIV/0!	#DIV/0!
ENSMUSG00000078277	Gm14177	NA	NA	NA	#VALUE!	NA	NA	NA	#VALUE!	#VALUE!	#DIV/0!	#DIV/0!
ENSMUSG00000078278	Gm14187	NA	NA	NA	#VALUE!	NA	NA	NA	#VALUE!	#VALUE!	#DIV/0!	#DIV/0!
ENSMUSG00000078279	Gm14189	NA	NA	NA	#VALUE!	NA	NA	NA	#VALUE!	#VALUE!	#DIV/0!	#DIV/0!
ENSMUSG00000078284	Cdc73	NA	NA	NA	#VALUE!	NA	NA	NA	#VALUE!	#VALUE!	#DIV/0!	#DIV/0!
ENSMUSG00000078300	Gm2606	NA	NA	NA	#VALUE!	NA	NA	NA	#VALUE!	#VALUE!	#DIV/0!	#DIV/0!
ENSMUSG00000078309	Sox4	NA	NA	NA	#VALUE!	NA	NA	NA	#VALUE!	#VALUE!	#DIV/0!	#DIV/0!
ENSMUSG00000078323	Gm2964	NA	NA	NA	#VALUE!	NA	NA	NA	#VALUE!	#VALUE!	#DIV/0!	#DIV/0!
ENSMUSG00000078324	Gm2933	NA	NA	NA	#VALUE!	NA	NA	NA	#VALUE!	#VALUE!	#DIV/0!	#DIV/0!
ENSMUSG00000078325	Gm2927	NA	NA	NA	#VALUE!	NA	NA	NA	#VALUE!	#VALUE!	#DIV/0!	#DIV/0!
ENSMUSG00000078326	Gm2913	NA	NA	NA	#VALUE!	NA	NA	NA	#VALUE!	#VALUE!	#DIV/0!	#DIV/0!
ENSMUSG00000078328	Gm2882	NA	NA	NA	#VALUE!	NA	NA	NA	#VALUE!	#VALUE!	#DIV/0!	#DIV/0!
ENSMUSG00000078330	Gm2825	NA	NA	NA	#VALUE!	NA	NA	NA	#VALUE!	#VALUE!	#DIV/0!	#DIV/0!
ENSMUSG00000078331	Gm5926	NA	NA	NA	#VALUE!	NA	NA	NA	#VALUE!	#VALUE!	#DIV/0!	#DIV/0!
ENSMUSG00000078332	Gmcl1l	NA	NA	NA	#VALUE!	NA	NA	NA	#VALUE!	#VALUE!	#DIV/0!	#DIV/0!
ENSMUSG00000078333	Gm2799	NA	NA	NA	#VALUE!	NA	NA	NA	#VALUE!	#VALUE!	#DIV/0!	#DIV/0!
ENSMUSG00000078335	Gm2784	NA	NA	NA	#VALUE!	NA	NA	NA	#VALUE!	#VALUE!	#DIV/0!	#DIV/0!
ENSMUSG00000078336	Gm2777	NA	NA	NA	#VALUE!	NA	NA	NA	#VALUE!	#VALUE!	#DIV/0!	#DIV/0!
ENSMUSG00000078347	1700012L04Rik	NA	NA	NA	#VALUE!	NA	NA	NA	#VALUE!	#VALUE!	#DIV/0!	#DIV/0!
ENSMUSG00000078360	Gm10929	NA	NA	NA	#VALUE!	NA	NA	NA	#VALUE!	#VALUE!	#DIV/0!	#DIV/0!
ENSMUSG00000078361	Gm2500	NA	NA	NA	#VALUE!	NA	NA	NA	#VALUE!	#VALUE!	#DIV/0!	#DIV/0!
ENSMUSG00000078362	Gm10930	NA	NA	NA	#VALUE!	NA	NA	NA	#VALUE!	#VALUE!	#DIV/0!	#DIV/0!
ENSMUSG00000078366	Vmn1r3	NA	NA	NA	#VALUE!	NA	NA	NA	#VALUE!	#VALUE!	#DIV/0!	#DIV/0!
ENSMUSG00000078368	Gm2001	NA	NA	NA	#VALUE!	NA	NA	NA	#VALUE!	#VALUE!	#DIV/0!	#DIV/0!
ENSMUSG00000078374	Gm10934	NA	NA	NA	#VALUE!	NA	NA	NA	#VALUE!	#VALUE!	#DIV/0!	#DIV/0!
ENSMUSG00000078377	Gm4294	NA	NA	NA	#VALUE!	NA	NA	NA	#VALUE!	#VALUE!	#DIV/0!	#DIV/0!
ENSMUSG00000078383	Gm6666	NA	NA	NA	#VALUE!	NA	NA	NA	#VALUE!	#VALUE!	#DIV/0!	#DIV/0!
ENSMUSG00000078397	Gm8660	NA	NA	NA	#VALUE!	NA	NA	NA	#VALUE!	#VALUE!	#DIV/0!	#DIV/0!
ENSMUSG00000078403	Gm4179	NA	NA	NA	#VALUE!	NA	NA	NA	#VALUE!	#VALUE!	#DIV/0!	#DIV/0!
ENSMUSG00000078404	Vmn1r137	NA	NA	NA	#VALUE!	NA	NA	NA	#VALUE!	#VALUE!	#DIV/0!	#DIV/0!
ENSMUSG00000078405	Gm5725	NA	NA	NA	#VALUE!	NA	NA	NA	#VALUE!	#VALUE!	#DIV/0!	#DIV/0!
ENSMUSG00000078406	Gm4177	NA	NA	NA	#VALUE!	NA	NA	NA	#VALUE!	#VALUE!	#DIV/0!	#DIV/0!
ENSMUSG00000078407	Gm4175	NA	NA	NA	#VALUE!	NA	NA	NA	#VALUE!	#VALUE!	#DIV/0!	#DIV/0!
ENSMUSG00000078409	Vmn1r127	NA	NA	NA	#VALUE!	NA	NA	NA	#VALUE!	#VALUE!	#DIV/0!	#DIV/0!
ENSMUSG00000078419	Gm5728	NA	NA	NA	#VALUE!	NA	NA	NA	#VALUE!	#VALUE!	#DIV/0!	#DIV/0!
ENSMUSG00000078424	AC007307.3	NA	NA	NA	#VALUE!	NA	NA	NA	#VALUE!	#VALUE!	#DIV/0!	#DIV/0!
ENSMUSG00000078426	AC175671.1	NA	NA	NA	#VALUE!	NA	NA	NA	#VALUE!	#VALUE!	#DIV/0!	#DIV/0!
ENSMUSG00000078436	Gm10940	NA	NA	NA	#VALUE!	NA	NA	NA	#VALUE!	#VALUE!	#DIV/0!	#DIV/0!
ENSMUSG00000078437	Gm3055	NA	NA	NA	#VALUE!	NA	NA	NA	#VALUE!	#VALUE!	#DIV/0!	#DIV/0!
ENSMUSG00000078454	AC177805.1	NA	NA	NA	#VALUE!	NA	NA	NA	#VALUE!	#VALUE!	#DIV/0!	#DIV/0!
ENSMUSG00000078455	AC147623.1	NA	NA	NA	#VALUE!	NA	NA	NA	#VALUE!	#VALUE!	#DIV/0!	#DIV/0!
ENSMUSG00000078457	AC183416.1	NA	NA	NA	#VALUE!	NA	NA	NA	#VALUE!	#VALUE!	#DIV/0!	#DIV/0!
ENSMUSG00000078462	AC183791.1	NA	NA	NA	#VALUE!	NA	NA	NA	#VALUE!	#VALUE!	#DIV/0!	#DIV/0!
ENSMUSG00000078463	AC175462.1	NA	NA	NA	#VALUE!	NA	NA	NA	#VALUE!	#VALUE!	#DIV/0!	#DIV/0!
ENSMUSG00000078465	AC140784.1	NA	NA	NA	#VALUE!	NA	NA	NA	#VALUE!	#VALUE!	#DIV/0!	#DIV/0!
ENSMUSG00000078497	Gm13145	NA	NA	NA	#VALUE!	NA	NA	NA	#VALUE!	#VALUE!	#DIV/0!	#DIV/0!
ENSMUSG00000078498	Gm13147	NA	NA	NA	#VALUE!	NA	NA	NA	#VALUE!	#VALUE!	#DIV/0!	#DIV/0!
ENSMUSG00000078499	Rex2	NA	NA	NA	#VALUE!	NA	NA	NA	#VALUE!	#VALUE!	#DIV/0!	#DIV/0!
ENSMUSG00000078514	Gm13057	NA	NA	NA	#VALUE!	NA	NA	NA	#VALUE!	#VALUE!	#DIV/0!	#DIV/0!
ENSMUSG00000078522	AC182580.1	NA	NA	NA	#VALUE!	NA	NA	NA	#VALUE!	#VALUE!	#DIV/0!	#DIV/0!
ENSMUSG00000078536	AC175378.1	NA	NA	NA	#VALUE!	NA	NA	NA	#VALUE!	#VALUE!	#DIV/0!	#DIV/0!
ENSMUSG00000078539	AC144580.1	NA	NA	NA	#VALUE!	NA	NA	NA	#VALUE!	#VALUE!	#DIV/0!	#DIV/0!
ENSMUSG00000078545	AC182763.1	NA	NA	NA	#VALUE!	NA	NA	NA	#VALUE!	#VALUE!	#DIV/0!	#DIV/0!
ENSMUSG00000078592	Gm4609	NA	NA	NA	#VALUE!	NA	NA	NA	#VALUE!	#VALUE!	#DIV/0!	#DIV/0!
ENSMUSG00000078606	Gm4070	NA	NA	NA	#VALUE!	NA	NA	NA	#VALUE!	#VALUE!	#DIV/0!	#DIV/0!
ENSMUSG00000078636	Gm3200	NA	NA	NA	#VALUE!	NA	NA	NA	#VALUE!	#VALUE!	#DIV/0!	#DIV/0!
ENSMUSG00000078642	Gm13283	NA	NA	NA	#VALUE!	NA	NA	NA	#VALUE!	#VALUE!	#DIV/0!	#DIV/0!
ENSMUSG00000078661	Gm13871	NA	NA	NA	#VALUE!	NA	NA	NA	#VALUE!	#VALUE!	#DIV/0!	#DIV/0!
ENSMUSG00000078662	Gm11757	NA	NA	NA	#VALUE!	NA	NA	NA	#VALUE!	#VALUE!	#DIV/0!	#DIV/0!
ENSMUSG00000078673	Mup19	NA	NA	NA	#VALUE!	NA	NA	NA	#VALUE!	#VALUE!	#DIV/0!	#DIV/0!
ENSMUSG00000078674	Mup18	NA	NA	NA	#VALUE!	NA	NA	NA	#VALUE!	#VALUE!	#DIV/0!	#DIV/0!
ENSMUSG00000078675	Mup16	NA	NA	NA	#VALUE!	NA	NA	NA	#VALUE!	#VALUE!	#DIV/0!	#DIV/0!
ENSMUSG00000078680	Mup10	NA	NA	NA	#VALUE!	NA	NA	NA	#VALUE!	#VALUE!	#DIV/0!	#DIV/0!
ENSMUSG00000078683	Mup1	NA	NA	NA	#VALUE!	NA	NA	NA	#VALUE!	#VALUE!	#DIV/0!	#DIV/0!
ENSMUSG00000078688	Mup2	NA	NA	NA	#VALUE!	NA	NA	NA	#VALUE!	#VALUE!	#DIV/0!	#DIV/0!
ENSMUSG00000078702	Gm10979	NA	NA	NA	#VALUE!	NA	NA	NA	#VALUE!	#VALUE!	#DIV/0!	#DIV/0!
ENSMUSG00000078725	Gm2163	NA	NA	NA	#VALUE!	NA	NA	NA	#VALUE!	#VALUE!	#DIV/0!	#DIV/0!
ENSMUSG00000078727	Gm2542	NA	NA	NA	#VALUE!	NA	NA	NA	#VALUE!	#VALUE!	#DIV/0!	#DIV/0!
ENSMUSG00000078731	Gm7819	NA	NA	NA	#VALUE!	NA	NA	NA	#VALUE!	#VALUE!	#DIV/0!	#DIV/0!
ENSMUSG00000078732	Ccl21c	NA	NA	NA	#VALUE!	NA	NA	NA	#VALUE!	#VALUE!	#DIV/0!	#DIV/0!
ENSMUSG00000078734	Gm2506	NA	NA	NA	#VALUE!	NA	NA	NA	#VALUE!	#VALUE!	#DIV/0!	#DIV/0!
ENSMUSG00000078735	Gm2002	NA	NA	NA	#VALUE!	NA	NA	NA	#VALUE!	#VALUE!	#DIV/0!	#DIV/0!
ENSMUSG00000078736	Gm2023	NA	NA	NA	#VALUE!	NA	NA	NA	#VALUE!	#VALUE!	#DIV/0!	#DIV/0!
ENSMUSG00000078739	Gm1987	NA	NA	NA	#VALUE!	NA	NA	NA	#VALUE!	#VALUE!	#DIV/0!	#DIV/0!
ENSMUSG00000078744	Gm3893	NA	NA	NA	#VALUE!	NA	NA	NA	#VALUE!	#VALUE!	#DIV/0!	#DIV/0!
ENSMUSG00000078746	Gm13298	NA	NA	NA	#VALUE!	NA	NA	NA	#VALUE!	#VALUE!	#DIV/0!	#DIV/0!
ENSMUSG00000078757	Gm5326	NA	NA	NA	#VALUE!	NA	NA	NA	#VALUE!	#VALUE!	#DIV/0!	#DIV/0!
ENSMUSG00000078759	Gm6662	NA	NA	NA	#VALUE!	NA	NA	NA	#VALUE!	#VALUE!	#DIV/0!	#DIV/0!
ENSMUSG00000078792	Gm5890	NA	NA	NA	#VALUE!	NA	NA	NA	#VALUE!	#VALUE!	#DIV/0!	#DIV/0!
ENSMUSG00000078806	Gm3978	NA	NA	NA	#VALUE!	NA	NA	NA	#VALUE!	#VALUE!	#DIV/0!	#DIV/0!
ENSMUSG00000078823	AC132577.1	NA	NA	NA	#VALUE!	NA	NA	NA	#VALUE!	#VALUE!	#DIV/0!	#DIV/0!
ENSMUSG00000078824	AC144854.3	NA	NA	NA	#VALUE!	NA	NA	NA	#VALUE!	#VALUE!	#DIV/0!	#DIV/0!
ENSMUSG00000078826	AC139297.1	NA	NA	NA	#VALUE!	NA	NA	NA	#VALUE!	#VALUE!	#DIV/0!	#DIV/0!
ENSMUSG00000078843	AC140365.1	NA	NA	NA	#VALUE!	NA	NA	NA	#VALUE!	#VALUE!	#DIV/0!	#DIV/0!
ENSMUSG00000078845	AC140365.2	NA	NA	NA	#VALUE!	NA	NA	NA	#VALUE!	#VALUE!	#DIV/0!	#DIV/0!
ENSMUSG00000078862	Gm14326	NA	NA	NA	#VALUE!	NA	NA	NA	#VALUE!	#VALUE!	#DIV/0!	#DIV/0!
ENSMUSG00000078864	Gm14322	NA	NA	NA	#VALUE!	NA	NA	NA	#VALUE!	#VALUE!	#DIV/0!	#DIV/0!
ENSMUSG00000078866	Gm14420	NA	NA	NA	#VALUE!	NA	NA	NA	#VALUE!	#VALUE!	#DIV/0!	#DIV/0!
ENSMUSG00000078867	Gm14418	NA	NA	NA	#VALUE!	NA	NA	NA	#VALUE!	#VALUE!	#DIV/0!	#DIV/0!
ENSMUSG00000078875	Gm14419	NA	NA	NA	#VALUE!	NA	NA	NA	#VALUE!	#VALUE!	#DIV/0!	#DIV/0!
ENSMUSG00000078876	Gm14408	NA	NA	NA	#VALUE!	NA	NA	NA	#VALUE!	#VALUE!	#DIV/0!	#DIV/0!
ENSMUSG00000078878	Gm14305	NA	NA	NA	#VALUE!	NA	NA	NA	#VALUE!	#VALUE!	#DIV/0!	#DIV/0!
ENSMUSG00000078879	Gm14306	NA	NA	NA	#VALUE!	NA	NA	NA	#VALUE!	#VALUE!	#DIV/0!	#DIV/0!
ENSMUSG00000078880	Gm14308	NA	NA	NA	#VALUE!	NA	NA	NA	#VALUE!	#VALUE!	#DIV/0!	#DIV/0!
ENSMUSG00000078881	Gm14434	NA	NA	NA	#VALUE!	NA	NA	NA	#VALUE!	#VALUE!	#DIV/0!	#DIV/0!
ENSMUSG00000078882	Gm14431	NA	NA	NA	#VALUE!	NA	NA	NA	#VALUE!	#VALUE!	#DIV/0!	#DIV/0!
ENSMUSG00000078883	Gm14430	NA	NA	NA	#VALUE!	NA	NA	NA	#VALUE!	#VALUE!	#DIV/0!	#DIV/0!
ENSMUSG00000078884	Gm14436	NA	NA	NA	#VALUE!	NA	NA	NA	#VALUE!	#VALUE!	#DIV/0!	#DIV/0!
ENSMUSG00000078885	Gm14432	NA	NA	NA	#VALUE!	NA	NA	NA	#VALUE!	#VALUE!	#DIV/0!	#DIV/0!
ENSMUSG00000078886	Gm2026	NA	NA	NA	#VALUE!	NA	NA	NA	#VALUE!	#VALUE!	#DIV/0!	#DIV/0!
ENSMUSG00000078887	Gm6710	NA	NA	NA	#VALUE!	NA	NA	NA	#VALUE!	#VALUE!	#DIV/0!	#DIV/0!
ENSMUSG00000078888	Gm2007	NA	NA	NA	#VALUE!	NA	NA	NA	#VALUE!	#VALUE!	#DIV/0!	#DIV/0!
ENSMUSG00000078889	Gm14288	NA	NA	NA	#VALUE!	NA	NA	NA	#VALUE!	#VALUE!	#DIV/0!	#DIV/0!
ENSMUSG00000078890	Gm11007	NA	NA	NA	#VALUE!	NA	NA	NA	#VALUE!	#VALUE!	#DIV/0!	#DIV/0!
ENSMUSG00000078893	Gm2004	NA	NA	NA	#VALUE!	NA	NA	NA	#VALUE!	#VALUE!	#DIV/0!	#DIV/0!
ENSMUSG00000078894	2210418O10Rik	NA	NA	NA	#VALUE!	NA	NA	NA	#VALUE!	#VALUE!	#DIV/0!	#DIV/0!
ENSMUSG00000078896	Gm8923	NA	NA	NA	#VALUE!	NA	NA	NA	#VALUE!	#VALUE!	#DIV/0!	#DIV/0!
ENSMUSG00000078898	Gm4723	NA	NA	NA	#VALUE!	NA	NA	NA	#VALUE!	#VALUE!	#DIV/0!	#DIV/0!
ENSMUSG00000078901	Gm14440	NA	NA	NA	#VALUE!	NA	NA	NA	#VALUE!	#VALUE!	#DIV/0!	#DIV/0!
ENSMUSG00000078903	Gm14391	NA	NA	NA	#VALUE!	NA	NA	NA	#VALUE!	#VALUE!	#DIV/0!	#DIV/0!
ENSMUSG00000078906	Gm14444	NA	NA	NA	#VALUE!	NA	NA	NA	#VALUE!	#VALUE!	#DIV/0!	#DIV/0!
ENSMUSG00000078911	AC147622.1	NA	NA	NA	#VALUE!	NA	NA	NA	#VALUE!	#VALUE!	#DIV/0!	#DIV/0!
ENSMUSG00000078939	Gm11016	NA	NA	NA	#VALUE!	NA	NA	NA	#VALUE!	#VALUE!	#DIV/0!	#DIV/0!
ENSMUSG00000078965	Gm12033	NA	NA	NA	#VALUE!	NA	NA	NA	#VALUE!	#VALUE!	#DIV/0!	#DIV/0!
ENSMUSG00000078967	Gm3272	NA	NA	NA	#VALUE!	NA	NA	NA	#VALUE!	#VALUE!	#DIV/0!	#DIV/0!
ENSMUSG00000078968	AC175114.1	NA	NA	NA	#VALUE!	NA	NA	NA	#VALUE!	#VALUE!	#DIV/0!	#DIV/0!
ENSMUSG00000078969	AC140325.5	NA	NA	NA	#VALUE!	NA	NA	NA	#VALUE!	#VALUE!	#DIV/0!	#DIV/0!
ENSMUSG00000078996	Vmn2r-ps106	NA	NA	NA	#VALUE!	NA	NA	NA	#VALUE!	#VALUE!	#DIV/0!	#DIV/0!
ENSMUSG00000078997	Vmn2r-ps105	NA	NA	NA	#VALUE!	NA	NA	NA	#VALUE!	#VALUE!	#DIV/0!	#DIV/0!
ENSMUSG00000079006	Gm14151	NA	NA	NA	#VALUE!	NA	NA	NA	#VALUE!	#VALUE!	#DIV/0!	#DIV/0!
ENSMUSG00000079010	Gm11032	NA	NA	NA	#VALUE!	NA	NA	NA	#VALUE!	#VALUE!	#DIV/0!	#DIV/0!
ENSMUSG00000079030	Gm2046	NA	NA	NA	#VALUE!	NA	NA	NA	#VALUE!	#VALUE!	#DIV/0!	#DIV/0!
ENSMUSG00000079060	AC126241.1	NA	NA	NA	#VALUE!	NA	NA	NA	#VALUE!	#VALUE!	#DIV/0!	#DIV/0!
ENSMUSG00000079062	Gm11043	NA	NA	NA	#VALUE!	NA	NA	NA	#VALUE!	#VALUE!	#DIV/0!	#DIV/0!
ENSMUSG00000079072	AC102264.1	NA	NA	NA	#VALUE!	NA	NA	NA	#VALUE!	#VALUE!	#DIV/0!	#DIV/0!
ENSMUSG00000079073	AC124606.1	NA	NA	NA	#VALUE!	NA	NA	NA	#VALUE!	#VALUE!	#DIV/0!	#DIV/0!
ENSMUSG00000079074	AC133095.1	NA	NA	NA	#VALUE!	NA	NA	NA	#VALUE!	#VALUE!	#DIV/0!	#DIV/0!
ENSMUSG00000079075	AC133095.2	NA	NA	NA	#VALUE!	NA	NA	NA	#VALUE!	#VALUE!	#DIV/0!	#DIV/0!
ENSMUSG00000079077	AC182230.1	NA	NA	NA	#VALUE!	NA	NA	NA	#VALUE!	#VALUE!	#DIV/0!	#DIV/0!
ENSMUSG00000079079	AC144583.2	NA	NA	NA	#VALUE!	NA	NA	NA	#VALUE!	#VALUE!	#DIV/0!	#DIV/0!
ENSMUSG00000079080	Ssty1	NA	NA	NA	#VALUE!	NA	NA	NA	#VALUE!	#VALUE!	#DIV/0!	#DIV/0!
ENSMUSG00000079082	AC126035.2	NA	NA	NA	#VALUE!	NA	NA	NA	#VALUE!	#VALUE!	#DIV/0!	#DIV/0!
ENSMUSG00000079087	AC132296.1	NA	NA	NA	#VALUE!	NA	NA	NA	#VALUE!	#VALUE!	#DIV/0!	#DIV/0!
ENSMUSG00000079088	AC145552.1	NA	NA	NA	#VALUE!	NA	NA	NA	#VALUE!	#VALUE!	#DIV/0!	#DIV/0!
ENSMUSG00000079089	Gm3415	NA	NA	NA	#VALUE!	NA	NA	NA	#VALUE!	#VALUE!	#DIV/0!	#DIV/0!
ENSMUSG00000079090	Gm3409	NA	NA	NA	#VALUE!	NA	NA	NA	#VALUE!	#VALUE!	#DIV/0!	#DIV/0!
ENSMUSG00000079092	Prl2c2	NA	NA	NA	#VALUE!	NA	NA	NA	#VALUE!	#VALUE!	#DIV/0!	#DIV/0!
ENSMUSG00000079114	Gm7849	NA	NA	NA	#VALUE!	NA	NA	NA	#VALUE!	#VALUE!	#DIV/0!	#DIV/0!
ENSMUSG00000079127	Gm1977	NA	NA	NA	#VALUE!	NA	NA	NA	#VALUE!	#VALUE!	#DIV/0!	#DIV/0!
ENSMUSG00000079129	Gm3090	NA	NA	NA	#VALUE!	NA	NA	NA	#VALUE!	#VALUE!	#DIV/0!	#DIV/0!
ENSMUSG00000079131	AC147142.2	NA	NA	NA	#VALUE!	NA	NA	NA	#VALUE!	#VALUE!	#DIV/0!	#DIV/0!
ENSMUSG00000079132	AC147142.3	NA	NA	NA	#VALUE!	NA	NA	NA	#VALUE!	#VALUE!	#DIV/0!	#DIV/0!
ENSMUSG00000079135	CU041227.1	NA	NA	NA	#VALUE!	NA	NA	NA	#VALUE!	#VALUE!	#DIV/0!	#DIV/0!
ENSMUSG00000079191	AC133103.3	NA	NA	NA	#VALUE!	NA	NA	NA	#VALUE!	#VALUE!	#DIV/0!	#DIV/0!
ENSMUSG00000079192	AC125149.1	NA	NA	NA	#VALUE!	NA	NA	NA	#VALUE!	#VALUE!	#DIV/0!	#DIV/0!
ENSMUSG00000079194	AC133103.5	NA	NA	NA	#VALUE!	NA	NA	NA	#VALUE!	#VALUE!	#DIV/0!	#DIV/0!
ENSMUSG00000079195	AC175387.1	NA	NA	NA	#VALUE!	NA	NA	NA	#VALUE!	#VALUE!	#DIV/0!	#DIV/0!
ENSMUSG00000079196	AC145265.1	NA	NA	NA	#VALUE!	NA	NA	NA	#VALUE!	#VALUE!	#DIV/0!	#DIV/0!
ENSMUSG00000079198	AC145516.1	NA	NA	NA	#VALUE!	NA	NA	NA	#VALUE!	#VALUE!	#DIV/0!	#DIV/0!
ENSMUSG00000079199	AC175526.1	NA	NA	NA	#VALUE!	NA	NA	NA	#VALUE!	#VALUE!	#DIV/0!	#DIV/0!
ENSMUSG00000079201	AC182426.1	NA	NA	NA	#VALUE!	NA	NA	NA	#VALUE!	#VALUE!	#DIV/0!	#DIV/0!
ENSMUSG00000079208	AC177800.1	NA	NA	NA	#VALUE!	NA	NA	NA	#VALUE!	#VALUE!	#DIV/0!	#DIV/0!
ENSMUSG00000079212	AC173705.1	NA	NA	NA	#VALUE!	NA	NA	NA	#VALUE!	#VALUE!	#DIV/0!	#DIV/0!
ENSMUSG00000079214	AC163611.1	NA	NA	NA	#VALUE!	NA	NA	NA	#VALUE!	#VALUE!	#DIV/0!	#DIV/0!
ENSMUSG00000079216	AC163611.2	NA	NA	NA	#VALUE!	NA	NA	NA	#VALUE!	#VALUE!	#DIV/0!	#DIV/0!
ENSMUSG00000079218	AC132444.2	NA	NA	NA	#VALUE!	NA	NA	NA	#VALUE!	#VALUE!	#DIV/0!	#DIV/0!
ENSMUSG00000079220	AC132444.4	NA	NA	NA	#VALUE!	NA	NA	NA	#VALUE!	#VALUE!	#DIV/0!	#DIV/0!
ENSMUSG00000079226	Gm336	NA	NA	NA	#VALUE!	NA	NA	NA	#VALUE!	#VALUE!	#DIV/0!	#DIV/0!
ENSMUSG00000079228	Gm4694	NA	NA	NA	#VALUE!	NA	NA	NA	#VALUE!	#VALUE!	#DIV/0!	#DIV/0!
ENSMUSG00000079247	Gm13691	NA	NA	NA	#VALUE!	NA	NA	NA	#VALUE!	#VALUE!	#DIV/0!	#DIV/0!
ENSMUSG00000079248	Gm13694	NA	NA	NA	#VALUE!	NA	NA	NA	#VALUE!	#VALUE!	#DIV/0!	#DIV/0!
ENSMUSG00000079249	Gm13696	NA	NA	NA	#VALUE!	NA	NA	NA	#VALUE!	#VALUE!	#DIV/0!	#DIV/0!
ENSMUSG00000079250	Gm13697	NA	NA	NA	#VALUE!	NA	NA	NA	#VALUE!	#VALUE!	#DIV/0!	#DIV/0!
ENSMUSG00000079270	Gm3543	NA	NA	NA	#VALUE!	NA	NA	NA	#VALUE!	#VALUE!	#DIV/0!	#DIV/0!
ENSMUSG00000079271	1700049E17Rik1	NA	NA	NA	#VALUE!	NA	NA	NA	#VALUE!	#VALUE!	#DIV/0!	#DIV/0!
ENSMUSG00000079281	Gm11081	NA	NA	NA	#VALUE!	NA	NA	NA	#VALUE!	#VALUE!	#DIV/0!	#DIV/0!
ENSMUSG00000079288	AC190165.1	NA	NA	NA	#VALUE!	NA	NA	NA	#VALUE!	#VALUE!	#DIV/0!	#DIV/0!
ENSMUSG00000079301	Hmgcs1	NA	NA	NA	#VALUE!	NA	NA	NA	#VALUE!	#VALUE!	#DIV/0!	#DIV/0!
ENSMUSG00000079302	E130304F04Rik	NA	NA	NA	#VALUE!	NA	NA	NA	#VALUE!	#VALUE!	#DIV/0!	#DIV/0!
ENSMUSG00000079303	Zfp131	NA	NA	NA	#VALUE!	NA	NA	NA	#VALUE!	#VALUE!	#DIV/0!	#DIV/0!
ENSMUSG00000079308	Olfr239	NA	NA	NA	#VALUE!	NA	NA	NA	#VALUE!	#VALUE!	#DIV/0!	#DIV/0!
ENSMUSG00000079309	Olfr55	NA	NA	NA	#VALUE!	NA	NA	NA	#VALUE!	#VALUE!	#DIV/0!	#DIV/0!
ENSMUSG00000079318	Gm11091	NA	NA	NA	#VALUE!	NA	NA	NA	#VALUE!	#VALUE!	#DIV/0!	#DIV/0!
ENSMUSG00000079352	Gm15140	NA	NA	NA	#VALUE!	NA	NA	NA	#VALUE!	#VALUE!	#DIV/0!	#DIV/0!
ENSMUSG00000079354	Gm2237	NA	NA	NA	#VALUE!	NA	NA	NA	#VALUE!	#VALUE!	#DIV/0!	#DIV/0!
ENSMUSG00000079360	Gm3839	NA	NA	NA	#VALUE!	NA	NA	NA	#VALUE!	#VALUE!	#DIV/0!	#DIV/0!
ENSMUSG00000079365	Gm3618	NA	NA	NA	#VALUE!	NA	NA	NA	#VALUE!	#VALUE!	#DIV/0!	#DIV/0!
ENSMUSG00000079368	Gm3537	NA	NA	NA	#VALUE!	NA	NA	NA	#VALUE!	#VALUE!	#DIV/0!	#DIV/0!
ENSMUSG00000079369	Gm3358	NA	NA	NA	#VALUE!	NA	NA	NA	#VALUE!	#VALUE!	#DIV/0!	#DIV/0!
ENSMUSG00000079370	Gm3532	NA	NA	NA	#VALUE!	NA	NA	NA	#VALUE!	#VALUE!	#DIV/0!	#DIV/0!
ENSMUSG00000079371	Gm3476	NA	NA	NA	#VALUE!	NA	NA	NA	#VALUE!	#VALUE!	#DIV/0!	#DIV/0!
ENSMUSG00000079372	Gm3468	NA	NA	NA	#VALUE!	NA	NA	NA	#VALUE!	#VALUE!	#DIV/0!	#DIV/0!
ENSMUSG00000079373	Gm3248	NA	NA	NA	#VALUE!	NA	NA	NA	#VALUE!	#VALUE!	#DIV/0!	#DIV/0!
ENSMUSG00000079375	Gm3194	NA	NA	NA	#VALUE!	NA	NA	NA	#VALUE!	#VALUE!	#DIV/0!	#DIV/0!
ENSMUSG00000079376	Gm3383	NA	NA	NA	#VALUE!	NA	NA	NA	#VALUE!	#VALUE!	#DIV/0!	#DIV/0!
ENSMUSG00000079377	Gm3344	NA	NA	NA	#VALUE!	NA	NA	NA	#VALUE!	#VALUE!	#DIV/0!	#DIV/0!
ENSMUSG00000079378	Gm8279	NA	NA	NA	#VALUE!	NA	NA	NA	#VALUE!	#VALUE!	#DIV/0!	#DIV/0!
ENSMUSG00000079380	Gm8271	NA	NA	NA	#VALUE!	NA	NA	NA	#VALUE!	#VALUE!	#DIV/0!	#DIV/0!
ENSMUSG00000079381	4930555G01Rik	NA	NA	NA	#VALUE!	NA	NA	NA	#VALUE!	#VALUE!	#DIV/0!	#DIV/0!
ENSMUSG00000079386	Gm11104	NA	NA	NA	#VALUE!	NA	NA	NA	#VALUE!	#VALUE!	#DIV/0!	#DIV/0!
ENSMUSG00000079389	Gm3149	NA	NA	NA	#VALUE!	NA	NA	NA	#VALUE!	#VALUE!	#DIV/0!	#DIV/0!
ENSMUSG00000079394	Gm3099	NA	NA	NA	#VALUE!	NA	NA	NA	#VALUE!	#VALUE!	#DIV/0!	#DIV/0!
ENSMUSG00000079395	Gm15114	NA	NA	NA	#VALUE!	NA	NA	NA	#VALUE!	#VALUE!	#DIV/0!	#DIV/0!
ENSMUSG00000079396	Gm5796	NA	NA	NA	#VALUE!	NA	NA	NA	#VALUE!	#VALUE!	#DIV/0!	#DIV/0!
ENSMUSG00000079397	Gm2916	NA	NA	NA	#VALUE!	NA	NA	NA	#VALUE!	#VALUE!	#DIV/0!	#DIV/0!
ENSMUSG00000079399	Gm3002	NA	NA	NA	#VALUE!	NA	NA	NA	#VALUE!	#VALUE!	#DIV/0!	#DIV/0!
ENSMUSG00000079403	Gm3012	NA	NA	NA	#VALUE!	NA	NA	NA	#VALUE!	#VALUE!	#DIV/0!	#DIV/0!
ENSMUSG00000079404	Gm11109	NA	NA	NA	#VALUE!	NA	NA	NA	#VALUE!	#VALUE!	#DIV/0!	#DIV/0!
ENSMUSG00000079405	Gm8348	NA	NA	NA	#VALUE!	NA	NA	NA	#VALUE!	#VALUE!	#DIV/0!	#DIV/0!
ENSMUSG00000079406	Gm1973	NA	NA	NA	#VALUE!	NA	NA	NA	#VALUE!	#VALUE!	#DIV/0!	#DIV/0!
ENSMUSG00000079407	Gm2938	NA	NA	NA	#VALUE!	NA	NA	NA	#VALUE!	#VALUE!	#DIV/0!	#DIV/0!
ENSMUSG00000079408	D830030K20Rik	NA	NA	NA	#VALUE!	NA	NA	NA	#VALUE!	#VALUE!	#DIV/0!	#DIV/0!
ENSMUSG00000079409	Gm2949	NA	NA	NA	#VALUE!	NA	NA	NA	#VALUE!	#VALUE!	#DIV/0!	#DIV/0!
ENSMUSG00000079422	Gm7971	NA	NA	NA	#VALUE!	NA	NA	NA	#VALUE!	#VALUE!	#DIV/0!	#DIV/0!
ENSMUSG00000079427	Gm2382	NA	NA	NA	#VALUE!	NA	NA	NA	#VALUE!	#VALUE!	#DIV/0!	#DIV/0!
ENSMUSG00000079432	Gm15023	NA	NA	NA	#VALUE!	NA	NA	NA	#VALUE!	#VALUE!	#DIV/0!	#DIV/0!
ENSMUSG00000079459	A530032D15Rik	NA	NA	NA	#VALUE!	NA	NA	NA	#VALUE!	#VALUE!	#DIV/0!	#DIV/0!
ENSMUSG00000079501	Gm5138	NA	NA	NA	#VALUE!	NA	NA	NA	#VALUE!	#VALUE!	#DIV/0!	#DIV/0!
ENSMUSG00000079538	Gm11140	NA	NA	NA	#VALUE!	NA	NA	NA	#VALUE!	#VALUE!	#DIV/0!	#DIV/0!
ENSMUSG00000079570	CT485609.1	NA	NA	NA	#VALUE!	NA	NA	NA	#VALUE!	#VALUE!	#DIV/0!	#DIV/0!
ENSMUSG00000079571	CT485609.2	NA	NA	NA	#VALUE!	NA	NA	NA	#VALUE!	#VALUE!	#DIV/0!	#DIV/0!
ENSMUSG00000079577	Gm14692	NA	NA	NA	#VALUE!	NA	NA	NA	#VALUE!	#VALUE!	#DIV/0!	#DIV/0!
ENSMUSG00000079578	Gm1140	NA	NA	NA	#VALUE!	NA	NA	NA	#VALUE!	#VALUE!	#DIV/0!	#DIV/0!
ENSMUSG00000079590	Gm16430	NA	NA	NA	#VALUE!	NA	NA	NA	#VALUE!	#VALUE!	#DIV/0!	#DIV/0!
ENSMUSG00000079636	Rhox3c	NA	NA	NA	#VALUE!	NA	NA	NA	#VALUE!	#VALUE!	#DIV/0!	#DIV/0!
ENSMUSG00000079637	Rhox2c	NA	NA	NA	#VALUE!	NA	NA	NA	#VALUE!	#VALUE!	#DIV/0!	#DIV/0!
ENSMUSG00000079650	Gm2854	NA	NA	NA	#VALUE!	NA	NA	NA	#VALUE!	#VALUE!	#DIV/0!	#DIV/0!
ENSMUSG00000079667	AC182251.1	NA	NA	NA	#VALUE!	NA	NA	NA	#VALUE!	#VALUE!	#DIV/0!	#DIV/0!
ENSMUSG00000079670	AC132276.1	NA	NA	NA	#VALUE!	NA	NA	NA	#VALUE!	#VALUE!	#DIV/0!	#DIV/0!
ENSMUSG00000079683	AC145270.1	NA	NA	NA	#VALUE!	NA	NA	NA	#VALUE!	#VALUE!	#DIV/0!	#DIV/0!
ENSMUSG00000079684	AC145270.2	NA	NA	NA	#VALUE!	NA	NA	NA	#VALUE!	#VALUE!	#DIV/0!	#DIV/0!
ENSMUSG00000079686	AC189026.1	NA	NA	NA	#VALUE!	NA	NA	NA	#VALUE!	#VALUE!	#DIV/0!	#DIV/0!
ENSMUSG00000079688	AC175056.1	NA	NA	NA	#VALUE!	NA	NA	NA	#VALUE!	#VALUE!	#DIV/0!	#DIV/0!
ENSMUSG00000079709	9030025P20Rik	NA	NA	NA	#VALUE!	NA	NA	NA	#VALUE!	#VALUE!	#DIV/0!	#DIV/0!
ENSMUSG00000079710	Gm3417	NA	NA	NA	#VALUE!	NA	NA	NA	#VALUE!	#VALUE!	#DIV/0!	#DIV/0!
ENSMUSG00000079719	Gm11167	NA	NA	NA	#VALUE!	NA	NA	NA	#VALUE!	#VALUE!	#DIV/0!	#DIV/0!
ENSMUSG00000079724	Rnaset2b	NA	NA	NA	#VALUE!	NA	NA	NA	#VALUE!	#VALUE!	#DIV/0!	#DIV/0!
ENSMUSG00000079728	Dynlt1e	NA	NA	NA	#VALUE!	NA	NA	NA	#VALUE!	#VALUE!	#DIV/0!	#DIV/0!
ENSMUSG00000079729	Tmem181d-ps	NA	NA	NA	#VALUE!	NA	NA	NA	#VALUE!	#VALUE!	#DIV/0!	#DIV/0!
ENSMUSG00000079731	Tmem181c-ps	NA	NA	NA	#VALUE!	NA	NA	NA	#VALUE!	#VALUE!	#DIV/0!	#DIV/0!
ENSMUSG00000079732	Dynlt1f	NA	NA	NA	#VALUE!	NA	NA	NA	#VALUE!	#VALUE!	#DIV/0!	#DIV/0!
ENSMUSG00000079743	AC183524.1	NA	NA	NA	#VALUE!	NA	NA	NA	#VALUE!	#VALUE!	#DIV/0!	#DIV/0!
ENSMUSG00000079750	AC175120.1	NA	NA	NA	#VALUE!	NA	NA	NA	#VALUE!	#VALUE!	#DIV/0!	#DIV/0!
ENSMUSG00000079752	AC147107.1	NA	NA	NA	#VALUE!	NA	NA	NA	#VALUE!	#VALUE!	#DIV/0!	#DIV/0!
ENSMUSG00000079754	AC192547.1	NA	NA	NA	#VALUE!	NA	NA	NA	#VALUE!	#VALUE!	#DIV/0!	#DIV/0!
ENSMUSG00000079759	CR387995.1	NA	NA	NA	#VALUE!	NA	NA	NA	#VALUE!	#VALUE!	#DIV/0!	#DIV/0!
ENSMUSG00000079762	AC147261.1	NA	NA	NA	#VALUE!	NA	NA	NA	#VALUE!	#VALUE!	#DIV/0!	#DIV/0!
ENSMUSG00000079763	AC087559.4	NA	NA	NA	#VALUE!	NA	NA	NA	#VALUE!	#VALUE!	#DIV/0!	#DIV/0!
ENSMUSG00000079765	AC147716.1	NA	NA	NA	#VALUE!	NA	NA	NA	#VALUE!	#VALUE!	#DIV/0!	#DIV/0!
ENSMUSG00000079766	AC087559.6	NA	NA	NA	#VALUE!	NA	NA	NA	#VALUE!	#VALUE!	#DIV/0!	#DIV/0!
ENSMUSG00000079767	AC147261.2	NA	NA	NA	#VALUE!	NA	NA	NA	#VALUE!	#VALUE!	#DIV/0!	#DIV/0!
ENSMUSG00000079769	AC087559.7	NA	NA	NA	#VALUE!	NA	NA	NA	#VALUE!	#VALUE!	#DIV/0!	#DIV/0!
ENSMUSG00000079773	AC087559.8	NA	NA	NA	#VALUE!	NA	NA	NA	#VALUE!	#VALUE!	#DIV/0!	#DIV/0!
ENSMUSG00000079774	AC087559.9	NA	NA	NA	#VALUE!	NA	NA	NA	#VALUE!	#VALUE!	#DIV/0!	#DIV/0!
ENSMUSG00000079781	AC145588.1	NA	NA	NA	#VALUE!	NA	NA	NA	#VALUE!	#VALUE!	#DIV/0!	#DIV/0!
ENSMUSG00000079784	AC135805.1	NA	NA	NA	#VALUE!	NA	NA	NA	#VALUE!	#VALUE!	#DIV/0!	#DIV/0!
ENSMUSG00000079788	AC147998.1	NA	NA	NA	#VALUE!	NA	NA	NA	#VALUE!	#VALUE!	#DIV/0!	#DIV/0!
ENSMUSG00000079790	AC181981.1	NA	NA	NA	#VALUE!	NA	NA	NA	#VALUE!	#VALUE!	#DIV/0!	#DIV/0!
ENSMUSG00000079791	AC125149.2	NA	NA	NA	#VALUE!	NA	NA	NA	#VALUE!	#VALUE!	#DIV/0!	#DIV/0!
ENSMUSG00000079792	AC140205.3	NA	NA	NA	#VALUE!	NA	NA	NA	#VALUE!	#VALUE!	#DIV/0!	#DIV/0!
ENSMUSG00000079796	AC125149.4	NA	NA	NA	#VALUE!	NA	NA	NA	#VALUE!	#VALUE!	#DIV/0!	#DIV/0!
ENSMUSG00000079798	AC130833.1	NA	NA	NA	#VALUE!	NA	NA	NA	#VALUE!	#VALUE!	#DIV/0!	#DIV/0!
ENSMUSG00000079802	AC177798.1	NA	NA	NA	#VALUE!	NA	NA	NA	#VALUE!	#VALUE!	#DIV/0!	#DIV/0!
ENSMUSG00000079804	AC175033.1	NA	NA	NA	#VALUE!	NA	NA	NA	#VALUE!	#VALUE!	#DIV/0!	#DIV/0!
ENSMUSG00000079805	AC145569.1	NA	NA	NA	#VALUE!	NA	NA	NA	#VALUE!	#VALUE!	#DIV/0!	#DIV/0!
ENSMUSG00000079813	AC132273.1	NA	NA	NA	#VALUE!	NA	NA	NA	#VALUE!	#VALUE!	#DIV/0!	#DIV/0!
ENSMUSG00000079815	AC147249.1	NA	NA	NA	#VALUE!	NA	NA	NA	#VALUE!	#VALUE!	#DIV/0!	#DIV/0!
ENSMUSG00000079817	AC181978.1	NA	NA	NA	#VALUE!	NA	NA	NA	#VALUE!	#VALUE!	#DIV/0!	#DIV/0!
ENSMUSG00000079818	AC175492.1	NA	NA	NA	#VALUE!	NA	NA	NA	#VALUE!	#VALUE!	#DIV/0!	#DIV/0!
ENSMUSG00000079820	AC190194.1	NA	NA	NA	#VALUE!	NA	NA	NA	#VALUE!	#VALUE!	#DIV/0!	#DIV/0!
ENSMUSG00000079828	Hmgcs1	NA	NA	NA	#VALUE!	NA	NA	NA	#VALUE!	#VALUE!	#DIV/0!	#DIV/0!
ENSMUSG00000079832	AC175493.1	NA	NA	NA	#VALUE!	NA	NA	NA	#VALUE!	#VALUE!	#DIV/0!	#DIV/0!
ENSMUSG00000079833	E130304F04Rik	NA	NA	NA	#VALUE!	NA	NA	NA	#VALUE!	#VALUE!	#DIV/0!	#DIV/0!
ENSMUSG00000079837	AC147255.1	NA	NA	NA	#VALUE!	NA	NA	NA	#VALUE!	#VALUE!	#DIV/0!	#DIV/0!
ENSMUSG00000079838	AC188954.1	NA	NA	NA	#VALUE!	NA	NA	NA	#VALUE!	#VALUE!	#DIV/0!	#DIV/0!
ENSMUSG00000079839	AC144647.1	NA	NA	NA	#VALUE!	NA	NA	NA	#VALUE!	#VALUE!	#DIV/0!	#DIV/0!
ENSMUSG00000079840	Zfp131	NA	NA	NA	#VALUE!	NA	NA	NA	#VALUE!	#VALUE!	#DIV/0!	#DIV/0!
ENSMUSG00000079843	Gm15093	NA	NA	NA	#VALUE!	NA	NA	NA	#VALUE!	#VALUE!	#DIV/0!	#DIV/0!
ENSMUSG00000079850	Amy2a2	NA	NA	NA	#VALUE!	NA	NA	NA	#VALUE!	#VALUE!	#DIV/0!	#DIV/0!
ENSMUSG00000079859	Gm13275	NA	NA	NA	#VALUE!	NA	NA	NA	#VALUE!	#VALUE!	#DIV/0!	#DIV/0!
ENSMUSG00000079941	Gm11273	NA	NA	NA	#VALUE!	NA	NA	NA	#VALUE!	#VALUE!	#DIV/0!	#DIV/0!
ENSMUSG00000080058	Gm11175	NA	NA	NA	#VALUE!	NA	NA	NA	#VALUE!	#VALUE!	#DIV/0!	#DIV/0!
ENSMUSG00000080725	Gm6121	NA	NA	NA	#VALUE!	NA	NA	NA	#VALUE!	#VALUE!	#DIV/0!	#DIV/0!
ENSMUSG00000081356	Gm1993	NA	NA	NA	#VALUE!	NA	NA	NA	#VALUE!	#VALUE!	#DIV/0!	#DIV/0!
ENSMUSG00000087419	Gm16721	NA	NA	NA	#VALUE!	NA	NA	NA	#VALUE!	#VALUE!	#DIV/0!	#DIV/0!
ENSMUSG00000087509	Gm2863	NA	NA	NA	#VALUE!	NA	NA	NA	#VALUE!	#VALUE!	#DIV/0!	#DIV/0!
ENSMUSG00000089681	Mup17	NA	NA	NA	#VALUE!	NA	NA	NA	#VALUE!	#VALUE!	#DIV/0!	#DIV/0!
ENSMUSG00000089715	Cbx6	NA	NA	NA	#VALUE!	NA	NA	NA	#VALUE!	#VALUE!	#DIV/0!	#DIV/0!
ENSMUSG00000089722	Gm11711	NA	NA	NA	#VALUE!	NA	NA	NA	#VALUE!	#VALUE!	#DIV/0!	#DIV/0!
ENSMUSG00000089752	Lekr1	NA	NA	NA	#VALUE!	NA	NA	NA	#VALUE!	#VALUE!	#DIV/0!	#DIV/0!
ENSMUSG00000089844	A530032D15Rik	NA	NA	NA	#VALUE!	NA	NA	NA	#VALUE!	#VALUE!	#DIV/0!	#DIV/0!
ENSMUSG00000089846	3110047P20Rik	NA	NA	NA	#VALUE!	NA	NA	NA	#VALUE!	#VALUE!	#DIV/0!	#DIV/0!
ENSMUSG00000089873	Mup13	NA	NA	NA	#VALUE!	NA	NA	NA	#VALUE!	#VALUE!	#DIV/0!	#DIV/0!
ENSMUSG00000090221	Gm4245	NA	NA	NA	#VALUE!	NA	NA	NA	#VALUE!	#VALUE!	#DIV/0!	#DIV/0!
ENSMUSG00000090269	AC087559.12	NA	NA	NA	#VALUE!	NA	NA	NA	#VALUE!	#VALUE!	#DIV/0!	#DIV/0!
ENSMUSG00000090276	AC173998.1	NA	NA	NA	#VALUE!	NA	NA	NA	#VALUE!	#VALUE!	#DIV/0!	#DIV/0!
ENSMUSG00000090279	RP23-97D14.4	NA	NA	NA	#VALUE!	NA	NA	NA	#VALUE!	#VALUE!	#DIV/0!	#DIV/0!
ENSMUSG00000090289	AC147709.1	NA	NA	NA	#VALUE!	NA	NA	NA	#VALUE!	#VALUE!	#DIV/0!	#DIV/0!
ENSMUSG00000090295	AC140493.1	NA	NA	NA	#VALUE!	NA	NA	NA	#VALUE!	#VALUE!	#DIV/0!	#DIV/0!
ENSMUSG00000090297	BX005206.1	NA	NA	NA	#VALUE!	NA	NA	NA	#VALUE!	#VALUE!	#DIV/0!	#DIV/0!
ENSMUSG00000090299	AC117259.1	NA	NA	NA	#VALUE!	NA	NA	NA	#VALUE!	#VALUE!	#DIV/0!	#DIV/0!
ENSMUSG00000090310	Gm5156	NA	NA	NA	#VALUE!	NA	NA	NA	#VALUE!	#VALUE!	#DIV/0!	#DIV/0!
ENSMUSG00000090312	BX005468.1	NA	NA	NA	#VALUE!	NA	NA	NA	#VALUE!	#VALUE!	#DIV/0!	#DIV/0!
ENSMUSG00000090316	AC155816.1	NA	NA	NA	#VALUE!	NA	NA	NA	#VALUE!	#VALUE!	#DIV/0!	#DIV/0!
ENSMUSG00000090320	AC117184.1	NA	NA	NA	#VALUE!	NA	NA	NA	#VALUE!	#VALUE!	#DIV/0!	#DIV/0!
ENSMUSG00000090321	AC140678.1	NA	NA	NA	#VALUE!	NA	NA	NA	#VALUE!	#VALUE!	#DIV/0!	#DIV/0!
ENSMUSG00000090337	RP24-63B17.1	NA	NA	NA	#VALUE!	NA	NA	NA	#VALUE!	#VALUE!	#DIV/0!	#DIV/0!
ENSMUSG00000090339	AC157595.1	NA	NA	NA	#VALUE!	NA	NA	NA	#VALUE!	#VALUE!	#DIV/0!	#DIV/0!
ENSMUSG00000090342	AC188464.1	NA	NA	NA	#VALUE!	NA	NA	NA	#VALUE!	#VALUE!	#DIV/0!	#DIV/0!
ENSMUSG00000090345	RP23-473B17.1	NA	NA	NA	#VALUE!	NA	NA	NA	#VALUE!	#VALUE!	#DIV/0!	#DIV/0!
ENSMUSG00000090349	AL663072.1	NA	NA	NA	#VALUE!	NA	NA	NA	#VALUE!	#VALUE!	#DIV/0!	#DIV/0!
ENSMUSG00000090352	AC188462.1	NA	NA	NA	#VALUE!	NA	NA	NA	#VALUE!	#VALUE!	#DIV/0!	#DIV/0!
ENSMUSG00000090355	AC166246.1	NA	NA	NA	#VALUE!	NA	NA	NA	#VALUE!	#VALUE!	#DIV/0!	#DIV/0!
ENSMUSG00000090359	AC147264.1	NA	NA	NA	#VALUE!	NA	NA	NA	#VALUE!	#VALUE!	#DIV/0!	#DIV/0!
ENSMUSG00000090361	AC156282.1	NA	NA	NA	#VALUE!	NA	NA	NA	#VALUE!	#VALUE!	#DIV/0!	#DIV/0!
ENSMUSG00000090364	RP23-2H19.2	NA	NA	NA	#VALUE!	NA	NA	NA	#VALUE!	#VALUE!	#DIV/0!	#DIV/0!
ENSMUSG00000090366	AC188452.1	NA	NA	NA	#VALUE!	NA	NA	NA	#VALUE!	#VALUE!	#DIV/0!	#DIV/0!
ENSMUSG00000090368	AC129210.1	NA	NA	NA	#VALUE!	NA	NA	NA	#VALUE!	#VALUE!	#DIV/0!	#DIV/0!
ENSMUSG00000090370	AC124530.1	NA	NA	NA	#VALUE!	NA	NA	NA	#VALUE!	#VALUE!	#DIV/0!	#DIV/0!
ENSMUSG00000090371	AC183791.2	NA	NA	NA	#VALUE!	NA	NA	NA	#VALUE!	#VALUE!	#DIV/0!	#DIV/0!
ENSMUSG00000090375	AC151532.1	NA	NA	NA	#VALUE!	NA	NA	NA	#VALUE!	#VALUE!	#DIV/0!	#DIV/0!
ENSMUSG00000090376	Gm6882	NA	NA	NA	#VALUE!	NA	NA	NA	#VALUE!	#VALUE!	#DIV/0!	#DIV/0!
ENSMUSG00000090379	RP23-455F6.3	NA	NA	NA	#VALUE!	NA	NA	NA	#VALUE!	#VALUE!	#DIV/0!	#DIV/0!
ENSMUSG00000090381	CT025624.1	NA	NA	NA	#VALUE!	NA	NA	NA	#VALUE!	#VALUE!	#DIV/0!	#DIV/0!
ENSMUSG00000090390	Gm7360	NA	NA	NA	#VALUE!	NA	NA	NA	#VALUE!	#VALUE!	#DIV/0!	#DIV/0!
ENSMUSG00000090391	RP24-388B10.9	NA	NA	NA	#VALUE!	NA	NA	NA	#VALUE!	#VALUE!	#DIV/0!	#DIV/0!
ENSMUSG00000090392	Gm13278	NA	NA	NA	#VALUE!	NA	NA	NA	#VALUE!	#VALUE!	#DIV/0!	#DIV/0!
ENSMUSG00000090393	AC130530.1	NA	NA	NA	#VALUE!	NA	NA	NA	#VALUE!	#VALUE!	#DIV/0!	#DIV/0!
ENSMUSG00000090405	AC140408.1	NA	NA	NA	#VALUE!	NA	NA	NA	#VALUE!	#VALUE!	#DIV/0!	#DIV/0!
ENSMUSG00000090415	CR974424.1	NA	NA	NA	#VALUE!	NA	NA	NA	#VALUE!	#VALUE!	#DIV/0!	#DIV/0!
ENSMUSG00000090419	RP24-553G19.1	NA	NA	NA	#VALUE!	NA	NA	NA	#VALUE!	#VALUE!	#DIV/0!	#DIV/0!
ENSMUSG00000090421	AC164629.1	NA	NA	NA	#VALUE!	NA	NA	NA	#VALUE!	#VALUE!	#DIV/0!	#DIV/0!
ENSMUSG00000090424	AC185965.1	NA	NA	NA	#VALUE!	NA	NA	NA	#VALUE!	#VALUE!	#DIV/0!	#DIV/0!
ENSMUSG00000090425	AC134243.1	NA	NA	NA	#VALUE!	NA	NA	NA	#VALUE!	#VALUE!	#DIV/0!	#DIV/0!
ENSMUSG00000090428	AC192083.1	NA	NA	NA	#VALUE!	NA	NA	NA	#VALUE!	#VALUE!	#DIV/0!	#DIV/0!
ENSMUSG00000090431	AC129209.1	NA	NA	NA	#VALUE!	NA	NA	NA	#VALUE!	#VALUE!	#DIV/0!	#DIV/0!
ENSMUSG00000090434	AC145561.1	NA	NA	NA	#VALUE!	NA	NA	NA	#VALUE!	#VALUE!	#DIV/0!	#DIV/0!
ENSMUSG00000090437	AC134541.1	NA	NA	NA	#VALUE!	NA	NA	NA	#VALUE!	#VALUE!	#DIV/0!	#DIV/0!
ENSMUSG00000090440	RP24-63B17.4	NA	NA	NA	#VALUE!	NA	NA	NA	#VALUE!	#VALUE!	#DIV/0!	#DIV/0!
ENSMUSG00000090441	AC130541.1	NA	NA	NA	#VALUE!	NA	NA	NA	#VALUE!	#VALUE!	#DIV/0!	#DIV/0!
ENSMUSG00000090443	AC158570.1	NA	NA	NA	#VALUE!	NA	NA	NA	#VALUE!	#VALUE!	#DIV/0!	#DIV/0!
ENSMUSG00000090463	Vmn1r-ps73	NA	NA	NA	#VALUE!	NA	NA	NA	#VALUE!	#VALUE!	#DIV/0!	#DIV/0!
ENSMUSG00000090469	RP24-122P17.5	NA	NA	NA	#VALUE!	NA	NA	NA	#VALUE!	#VALUE!	#DIV/0!	#DIV/0!
ENSMUSG00000090472	RP24-312N10.3	NA	NA	NA	#VALUE!	NA	NA	NA	#VALUE!	#VALUE!	#DIV/0!	#DIV/0!
ENSMUSG00000090477	RP23-403B2.4	NA	NA	NA	#VALUE!	NA	NA	NA	#VALUE!	#VALUE!	#DIV/0!	#DIV/0!
ENSMUSG00000090479	AC174475.1	NA	NA	NA	#VALUE!	NA	NA	NA	#VALUE!	#VALUE!	#DIV/0!	#DIV/0!
ENSMUSG00000090490	AL606976.2	NA	NA	NA	#VALUE!	NA	NA	NA	#VALUE!	#VALUE!	#DIV/0!	#DIV/0!
ENSMUSG00000090493	AC133196.1	NA	NA	NA	#VALUE!	NA	NA	NA	#VALUE!	#VALUE!	#DIV/0!	#DIV/0!
ENSMUSG00000090495	AC127336.1	NA	NA	NA	#VALUE!	NA	NA	NA	#VALUE!	#VALUE!	#DIV/0!	#DIV/0!
ENSMUSG00000090499	AC181981.2	NA	NA	NA	#VALUE!	NA	NA	NA	#VALUE!	#VALUE!	#DIV/0!	#DIV/0!
ENSMUSG00000090501	AC158603.1	NA	NA	NA	#VALUE!	NA	NA	NA	#VALUE!	#VALUE!	#DIV/0!	#DIV/0!
ENSMUSG00000090504	AC183524.2	NA	NA	NA	#VALUE!	NA	NA	NA	#VALUE!	#VALUE!	#DIV/0!	#DIV/0!
ENSMUSG00000090505	RP23-473B17.5	NA	NA	NA	#VALUE!	NA	NA	NA	#VALUE!	#VALUE!	#DIV/0!	#DIV/0!
ENSMUSG00000090512	RP23-460G24.4	NA	NA	NA	#VALUE!	NA	NA	NA	#VALUE!	#VALUE!	#DIV/0!	#DIV/0!
ENSMUSG00000090518	AC134573.1	NA	NA	NA	#VALUE!	NA	NA	NA	#VALUE!	#VALUE!	#DIV/0!	#DIV/0!
ENSMUSG00000090520	AC174382.1	NA	NA	NA	#VALUE!	NA	NA	NA	#VALUE!	#VALUE!	#DIV/0!	#DIV/0!
ENSMUSG00000090525	AC170594.1	NA	NA	NA	#VALUE!	NA	NA	NA	#VALUE!	#VALUE!	#DIV/0!	#DIV/0!
ENSMUSG00000090529	AC079644.1	NA	NA	NA	#VALUE!	NA	NA	NA	#VALUE!	#VALUE!	#DIV/0!	#DIV/0!
ENSMUSG00000090532	AC183791.3	NA	NA	NA	#VALUE!	NA	NA	NA	#VALUE!	#VALUE!	#DIV/0!	#DIV/0!
ENSMUSG00000090539	RP24-70M22.3	NA	NA	NA	#VALUE!	NA	NA	NA	#VALUE!	#VALUE!	#DIV/0!	#DIV/0!
ENSMUSG00000090540	AC140405.1	NA	NA	NA	#VALUE!	NA	NA	NA	#VALUE!	#VALUE!	#DIV/0!	#DIV/0!
ENSMUSG00000090557	AC133082.1	NA	NA	NA	#VALUE!	NA	NA	NA	#VALUE!	#VALUE!	#DIV/0!	#DIV/0!
ENSMUSG00000090562	AC151292.1	NA	NA	NA	#VALUE!	NA	NA	NA	#VALUE!	#VALUE!	#DIV/0!	#DIV/0!
ENSMUSG00000090568	AC140365.3	NA	NA	NA	#VALUE!	NA	NA	NA	#VALUE!	#VALUE!	#DIV/0!	#DIV/0!
ENSMUSG00000090573	AC162934.2	NA	NA	NA	#VALUE!	NA	NA	NA	#VALUE!	#VALUE!	#DIV/0!	#DIV/0!
ENSMUSG00000090575	RP23-139P14.15	NA	NA	NA	#VALUE!	NA	NA	NA	#VALUE!	#VALUE!	#DIV/0!	#DIV/0!
ENSMUSG00000090579	AC153874.1	NA	NA	NA	#VALUE!	NA	NA	NA	#VALUE!	#VALUE!	#DIV/0!	#DIV/0!
ENSMUSG00000090580	AC186031.1	NA	NA	NA	#VALUE!	NA	NA	NA	#VALUE!	#VALUE!	#DIV/0!	#DIV/0!
ENSMUSG00000090583	AC133095.3	NA	NA	NA	#VALUE!	NA	NA	NA	#VALUE!	#VALUE!	#DIV/0!	#DIV/0!
ENSMUSG00000090606	AC134567.1	NA	NA	NA	#VALUE!	NA	NA	NA	#VALUE!	#VALUE!	#DIV/0!	#DIV/0!
ENSMUSG00000090609	AC183522.1	NA	NA	NA	#VALUE!	NA	NA	NA	#VALUE!	#VALUE!	#DIV/0!	#DIV/0!
ENSMUSG00000090615	AC145742.1	NA	NA	NA	#VALUE!	NA	NA	NA	#VALUE!	#VALUE!	#DIV/0!	#DIV/0!
ENSMUSG00000090627	RP23-80K12.1	NA	NA	NA	#VALUE!	NA	NA	NA	#VALUE!	#VALUE!	#DIV/0!	#DIV/0!
ENSMUSG00000090632	AC154506.1	NA	NA	NA	#VALUE!	NA	NA	NA	#VALUE!	#VALUE!	#DIV/0!	#DIV/0!
ENSMUSG00000090633	AC173050.1	NA	NA	NA	#VALUE!	NA	NA	NA	#VALUE!	#VALUE!	#DIV/0!	#DIV/0!
ENSMUSG00000090646	AC112933.1	NA	NA	NA	#VALUE!	NA	NA	NA	#VALUE!	#VALUE!	#DIV/0!	#DIV/0!
ENSMUSG00000090651	AC154905.1	NA	NA	NA	#VALUE!	NA	NA	NA	#VALUE!	#VALUE!	#DIV/0!	#DIV/0!
ENSMUSG00000090652	AC132601.1	NA	NA	NA	#VALUE!	NA	NA	NA	#VALUE!	#VALUE!	#DIV/0!	#DIV/0!
ENSMUSG00000090662	AC188822.1	NA	NA	NA	#VALUE!	NA	NA	NA	#VALUE!	#VALUE!	#DIV/0!	#DIV/0!
ENSMUSG00000090670	AC134557.1	NA	NA	NA	#VALUE!	NA	NA	NA	#VALUE!	#VALUE!	#DIV/0!	#DIV/0!
ENSMUSG00000090682	AC123557.1	NA	NA	NA	#VALUE!	NA	NA	NA	#VALUE!	#VALUE!	#DIV/0!	#DIV/0!
ENSMUSG00000090686	RP23-11E12.2	NA	NA	NA	#VALUE!	NA	NA	NA	#VALUE!	#VALUE!	#DIV/0!	#DIV/0!
ENSMUSG00000090694	AC144853.1	NA	NA	NA	#VALUE!	NA	NA	NA	#VALUE!	#VALUE!	#DIV/0!	#DIV/0!
ENSMUSG00000090695	CR478112.1	NA	NA	NA	#VALUE!	NA	NA	NA	#VALUE!	#VALUE!	#DIV/0!	#DIV/0!
ENSMUSG00000090705	AC182426.2	NA	NA	NA	#VALUE!	NA	NA	NA	#VALUE!	#VALUE!	#DIV/0!	#DIV/0!
ENSMUSG00000090711	RP24-376M8.3	NA	NA	NA	#VALUE!	NA	NA	NA	#VALUE!	#VALUE!	#DIV/0!	#DIV/0!
ENSMUSG00000090712	RP24-243P7.2	NA	NA	NA	#VALUE!	NA	NA	NA	#VALUE!	#VALUE!	#DIV/0!	#DIV/0!
ENSMUSG00000090713	RP24-63B17.3	NA	NA	NA	#VALUE!	NA	NA	NA	#VALUE!	#VALUE!	#DIV/0!	#DIV/0!
ENSMUSG00000090716	RP23-455F6.4	NA	NA	NA	#VALUE!	NA	NA	NA	#VALUE!	#VALUE!	#DIV/0!	#DIV/0!
ENSMUSG00000090717	AC142214.1	NA	NA	NA	#VALUE!	NA	NA	NA	#VALUE!	#VALUE!	#DIV/0!	#DIV/0!
ENSMUSG00000090719	AC142269.2	NA	NA	NA	#VALUE!	NA	NA	NA	#VALUE!	#VALUE!	#DIV/0!	#DIV/0!
ENSMUSG00000090720	RP24-388B10.7	NA	NA	NA	#VALUE!	NA	NA	NA	#VALUE!	#VALUE!	#DIV/0!	#DIV/0!
ENSMUSG00000090727	AC190408.1	NA	NA	NA	#VALUE!	NA	NA	NA	#VALUE!	#VALUE!	#DIV/0!	#DIV/0!
ENSMUSG00000090730	AC174234.1	NA	NA	NA	#VALUE!	NA	NA	NA	#VALUE!	#VALUE!	#DIV/0!	#DIV/0!
ENSMUSG00000090734	AC175672.1	NA	NA	NA	#VALUE!	NA	NA	NA	#VALUE!	#VALUE!	#DIV/0!	#DIV/0!
ENSMUSG00000090741	RP23-11E12.4	NA	NA	NA	#VALUE!	NA	NA	NA	#VALUE!	#VALUE!	#DIV/0!	#DIV/0!
ENSMUSG00000090745	AC125189.1	NA	NA	NA	#VALUE!	NA	NA	NA	#VALUE!	#VALUE!	#DIV/0!	#DIV/0!
ENSMUSG00000090746	RP23-273L20.2	NA	NA	NA	#VALUE!	NA	NA	NA	#VALUE!	#VALUE!	#DIV/0!	#DIV/0!
ENSMUSG00000090748	AC134333.1	NA	NA	NA	#VALUE!	NA	NA	NA	#VALUE!	#VALUE!	#DIV/0!	#DIV/0!
ENSMUSG00000090749	AC192778.1	NA	NA	NA	#VALUE!	NA	NA	NA	#VALUE!	#VALUE!	#DIV/0!	#DIV/0!
ENSMUSG00000090755	AC144583.3	NA	NA	NA	#VALUE!	NA	NA	NA	#VALUE!	#VALUE!	#DIV/0!	#DIV/0!
ENSMUSG00000090757	Gm13277	NA	NA	NA	#VALUE!	NA	NA	NA	#VALUE!	#VALUE!	#DIV/0!	#DIV/0!
ENSMUSG00000090763	AC174442.1	NA	NA	NA	#VALUE!	NA	NA	NA	#VALUE!	#VALUE!	#DIV/0!	#DIV/0!
ENSMUSG00000090764	RP24-426N16.1	NA	NA	NA	#VALUE!	NA	NA	NA	#VALUE!	#VALUE!	#DIV/0!	#DIV/0!
ENSMUSG00000090768	AC137982.1	NA	NA	NA	#VALUE!	NA	NA	NA	#VALUE!	#VALUE!	#DIV/0!	#DIV/0!
ENSMUSG00000090770	RP23-3N5.1	NA	NA	NA	#VALUE!	NA	NA	NA	#VALUE!	#VALUE!	#DIV/0!	#DIV/0!
ENSMUSG00000090775	AC147996.1	NA	NA	NA	#VALUE!	NA	NA	NA	#VALUE!	#VALUE!	#DIV/0!	#DIV/0!
ENSMUSG00000090783	AC122490.2	NA	NA	NA	#VALUE!	NA	NA	NA	#VALUE!	#VALUE!	#DIV/0!	#DIV/0!
ENSMUSG00000090786	AC183415.1	NA	NA	NA	#VALUE!	NA	NA	NA	#VALUE!	#VALUE!	#DIV/0!	#DIV/0!
ENSMUSG00000090787	AC192284.1	NA	NA	NA	#VALUE!	NA	NA	NA	#VALUE!	#VALUE!	#DIV/0!	#DIV/0!
ENSMUSG00000090789	AC147156.1	NA	NA	NA	#VALUE!	NA	NA	NA	#VALUE!	#VALUE!	#DIV/0!	#DIV/0!
ENSMUSG00000090809	BX088531.1	NA	NA	NA	#VALUE!	NA	NA	NA	#VALUE!	#VALUE!	#DIV/0!	#DIV/0!
ENSMUSG00000090810	AC194619.1	NA	NA	NA	#VALUE!	NA	NA	NA	#VALUE!	#VALUE!	#DIV/0!	#DIV/0!
ENSMUSG00000090820	AC147991.1	NA	NA	NA	#VALUE!	NA	NA	NA	#VALUE!	#VALUE!	#DIV/0!	#DIV/0!
ENSMUSG00000090822	AC145469.1	NA	NA	NA	#VALUE!	NA	NA	NA	#VALUE!	#VALUE!	#DIV/0!	#DIV/0!
ENSMUSG00000090826	AC044864.1	NA	NA	NA	#VALUE!	NA	NA	NA	#VALUE!	#VALUE!	#DIV/0!	#DIV/0!
ENSMUSG00000090829	AC122819.1	NA	NA	NA	#VALUE!	NA	NA	NA	#VALUE!	#VALUE!	#DIV/0!	#DIV/0!
ENSMUSG00000090830	AC147564.1	NA	NA	NA	#VALUE!	NA	NA	NA	#VALUE!	#VALUE!	#DIV/0!	#DIV/0!
ENSMUSG00000090832	AC132577.2	NA	NA	NA	#VALUE!	NA	NA	NA	#VALUE!	#VALUE!	#DIV/0!	#DIV/0!
ENSMUSG00000090833	AC185965.2	NA	NA	NA	#VALUE!	NA	NA	NA	#VALUE!	#VALUE!	#DIV/0!	#DIV/0!
ENSMUSG00000090835	AC154905.2	NA	NA	NA	#VALUE!	NA	NA	NA	#VALUE!	#VALUE!	#DIV/0!	#DIV/0!
ENSMUSG00000090844	AC140215.1	NA	NA	NA	#VALUE!	NA	NA	NA	#VALUE!	#VALUE!	#DIV/0!	#DIV/0!
ENSMUSG00000090845	AC165367.1	NA	NA	NA	#VALUE!	NA	NA	NA	#VALUE!	#VALUE!	#DIV/0!	#DIV/0!
ENSMUSG00000090848	AC161002.1	NA	NA	NA	#VALUE!	NA	NA	NA	#VALUE!	#VALUE!	#DIV/0!	#DIV/0!
ENSMUSG00000090849	AC149056.1	NA	NA	NA	#VALUE!	NA	NA	NA	#VALUE!	#VALUE!	#DIV/0!	#DIV/0!
ENSMUSG00000090854	AC141428.1	NA	NA	NA	#VALUE!	NA	NA	NA	#VALUE!	#VALUE!	#DIV/0!	#DIV/0!
ENSMUSG00000090856	AC181982.1	NA	NA	NA	#VALUE!	NA	NA	NA	#VALUE!	#VALUE!	#DIV/0!	#DIV/0!
ENSMUSG00000090857	AC181982.2	NA	NA	NA	#VALUE!	NA	NA	NA	#VALUE!	#VALUE!	#DIV/0!	#DIV/0!
ENSMUSG00000090859	AC153874.2	NA	NA	NA	#VALUE!	NA	NA	NA	#VALUE!	#VALUE!	#DIV/0!	#DIV/0!
ENSMUSG00000090864	AC133647.1	NA	NA	NA	#VALUE!	NA	NA	NA	#VALUE!	#VALUE!	#DIV/0!	#DIV/0!
ENSMUSG00000090866	AC194619.2	NA	NA	NA	#VALUE!	NA	NA	NA	#VALUE!	#VALUE!	#DIV/0!	#DIV/0!
ENSMUSG00000090871	AC133095.4	NA	NA	NA	#VALUE!	NA	NA	NA	#VALUE!	#VALUE!	#DIV/0!	#DIV/0!
ENSMUSG00000090872	RP24-243P7.3	NA	NA	NA	#VALUE!	NA	NA	NA	#VALUE!	#VALUE!	#DIV/0!	#DIV/0!
ENSMUSG00000090875	RP24-388B10.4	NA	NA	NA	#VALUE!	NA	NA	NA	#VALUE!	#VALUE!	#DIV/0!	#DIV/0!
ENSMUSG00000090880	AC125189.2	NA	NA	NA	#VALUE!	NA	NA	NA	#VALUE!	#VALUE!	#DIV/0!	#DIV/0!
ENSMUSG00000090885	AC124601.1	NA	NA	NA	#VALUE!	NA	NA	NA	#VALUE!	#VALUE!	#DIV/0!	#DIV/0!
ENSMUSG00000090887	AC123859.2	NA	NA	NA	#VALUE!	NA	NA	NA	#VALUE!	#VALUE!	#DIV/0!	#DIV/0!
ENSMUSG00000090890	AC186380.1	NA	NA	NA	#VALUE!	NA	NA	NA	#VALUE!	#VALUE!	#DIV/0!	#DIV/0!
ENSMUSG00000090892	AC165963.1	NA	NA	NA	#VALUE!	NA	NA	NA	#VALUE!	#VALUE!	#DIV/0!	#DIV/0!
ENSMUSG00000090895	AC149869.1	NA	NA	NA	#VALUE!	NA	NA	NA	#VALUE!	#VALUE!	#DIV/0!	#DIV/0!
ENSMUSG00000090898	AC170594.2	NA	NA	NA	#VALUE!	NA	NA	NA	#VALUE!	#VALUE!	#DIV/0!	#DIV/0!
ENSMUSG00000090899	AC145586.1	NA	NA	NA	#VALUE!	NA	NA	NA	#VALUE!	#VALUE!	#DIV/0!	#DIV/0!
ENSMUSG00000090903	AC117698.1	NA	NA	NA	#VALUE!	NA	NA	NA	#VALUE!	#VALUE!	#DIV/0!	#DIV/0!
ENSMUSG00000090909	AC147142.4	NA	NA	NA	#VALUE!	NA	NA	NA	#VALUE!	#VALUE!	#DIV/0!	#DIV/0!
ENSMUSG00000090910	AC190163.1	NA	NA	NA	#VALUE!	NA	NA	NA	#VALUE!	#VALUE!	#DIV/0!	#DIV/0!
ENSMUSG00000090911	AC153574.1	NA	NA	NA	#VALUE!	NA	NA	NA	#VALUE!	#VALUE!	#DIV/0!	#DIV/0!
ENSMUSG00000090915	AC117248.1	NA	NA	NA	#VALUE!	NA	NA	NA	#VALUE!	#VALUE!	#DIV/0!	#DIV/0!
ENSMUSG00000090917	RP23-403B2.1	NA	NA	NA	#VALUE!	NA	NA	NA	#VALUE!	#VALUE!	#DIV/0!	#DIV/0!
ENSMUSG00000090921	AC134567.2	NA	NA	NA	#VALUE!	NA	NA	NA	#VALUE!	#VALUE!	#DIV/0!	#DIV/0!
ENSMUSG00000090922	AC174442.2	NA	NA	NA	#VALUE!	NA	NA	NA	#VALUE!	#VALUE!	#DIV/0!	#DIV/0!
ENSMUSG00000090923	AC166358.3	NA	NA	NA	#VALUE!	NA	NA	NA	#VALUE!	#VALUE!	#DIV/0!	#DIV/0!
ENSMUSG00000090926	AC175706.1	NA	NA	NA	#VALUE!	NA	NA	NA	#VALUE!	#VALUE!	#DIV/0!	#DIV/0!
ENSMUSG00000090929	RP24-194J8.6	NA	NA	NA	#VALUE!	NA	NA	NA	#VALUE!	#VALUE!	#DIV/0!	#DIV/0!
ENSMUSG00000090932	AC173050.2	NA	NA	NA	#VALUE!	NA	NA	NA	#VALUE!	#VALUE!	#DIV/0!	#DIV/0!
ENSMUSG00000090937	AC145553.1	NA	NA	NA	#VALUE!	NA	NA	NA	#VALUE!	#VALUE!	#DIV/0!	#DIV/0!
ENSMUSG00000090943	RP23-188F24.6	NA	NA	NA	#VALUE!	NA	NA	NA	#VALUE!	#VALUE!	#DIV/0!	#DIV/0!
ENSMUSG00000090956	AC132283.1	NA	NA	NA	#VALUE!	NA	NA	NA	#VALUE!	#VALUE!	#DIV/0!	#DIV/0!
ENSMUSG00000090960	AC140334.1	NA	NA	NA	#VALUE!	NA	NA	NA	#VALUE!	#VALUE!	#DIV/0!	#DIV/0!
ENSMUSG00000090968	AC188456.1	NA	NA	NA	#VALUE!	NA	NA	NA	#VALUE!	#VALUE!	#DIV/0!	#DIV/0!
ENSMUSG00000090971	AC144857.1	NA	NA	NA	#VALUE!	NA	NA	NA	#VALUE!	#VALUE!	#DIV/0!	#DIV/0!
ENSMUSG00000090972	AC174442.3	NA	NA	NA	#VALUE!	NA	NA	NA	#VALUE!	#VALUE!	#DIV/0!	#DIV/0!
ENSMUSG00000090973	AC122869.1	NA	NA	NA	#VALUE!	NA	NA	NA	#VALUE!	#VALUE!	#DIV/0!	#DIV/0!
ENSMUSG00000090976	RP24-388B10.8	NA	NA	NA	#VALUE!	NA	NA	NA	#VALUE!	#VALUE!	#DIV/0!	#DIV/0!
ENSMUSG00000090977	AC191862.1	NA	NA	NA	#VALUE!	NA	NA	NA	#VALUE!	#VALUE!	#DIV/0!	#DIV/0!
ENSMUSG00000090979	RP23-395E24.2	NA	NA	NA	#VALUE!	NA	NA	NA	#VALUE!	#VALUE!	#DIV/0!	#DIV/0!
ENSMUSG00000090983	AL451076.1	NA	NA	NA	#VALUE!	NA	NA	NA	#VALUE!	#VALUE!	#DIV/0!	#DIV/0!
ENSMUSG00000090988	AC151988.1	NA	NA	NA	#VALUE!	NA	NA	NA	#VALUE!	#VALUE!	#DIV/0!	#DIV/0!
ENSMUSG00000090997	AC145515.1	NA	NA	NA	#VALUE!	NA	NA	NA	#VALUE!	#VALUE!	#DIV/0!	#DIV/0!
ENSMUSG00000090999	AC147257.1	NA	NA	NA	#VALUE!	NA	NA	NA	#VALUE!	#VALUE!	#DIV/0!	#DIV/0!
ENSMUSG00000091002	RP23-84E16.1	NA	NA	NA	#VALUE!	NA	NA	NA	#VALUE!	#VALUE!	#DIV/0!	#DIV/0!
ENSMUSG00000091023	AC147105.1	NA	NA	NA	#VALUE!	NA	NA	NA	#VALUE!	#VALUE!	#DIV/0!	#DIV/0!
ENSMUSG00000091029	RP24-63B17.7	NA	NA	NA	#VALUE!	NA	NA	NA	#VALUE!	#VALUE!	#DIV/0!	#DIV/0!
ENSMUSG00000091030	AC192923.1	NA	NA	NA	#VALUE!	NA	NA	NA	#VALUE!	#VALUE!	#DIV/0!	#DIV/0!
ENSMUSG00000091032	AL590414.1	NA	NA	NA	#VALUE!	NA	NA	NA	#VALUE!	#VALUE!	#DIV/0!	#DIV/0!
ENSMUSG00000091038	AL627186.1	NA	NA	NA	#VALUE!	NA	NA	NA	#VALUE!	#VALUE!	#DIV/0!	#DIV/0!
ENSMUSG00000091041	AC124409.1	NA	NA	NA	#VALUE!	NA	NA	NA	#VALUE!	#VALUE!	#DIV/0!	#DIV/0!
ENSMUSG00000091042	RP23-9D13.1	NA	NA	NA	#VALUE!	NA	NA	NA	#VALUE!	#VALUE!	#DIV/0!	#DIV/0!
ENSMUSG00000091049	RP24-162F23.1	NA	NA	NA	#VALUE!	NA	NA	NA	#VALUE!	#VALUE!	#DIV/0!	#DIV/0!
ENSMUSG00000091054	AC132309.1	NA	NA	NA	#VALUE!	NA	NA	NA	#VALUE!	#VALUE!	#DIV/0!	#DIV/0!
ENSMUSG00000091067	AC167963.1	NA	NA	NA	#VALUE!	NA	NA	NA	#VALUE!	#VALUE!	#DIV/0!	#DIV/0!
ENSMUSG00000091069	AC147261.3	NA	NA	NA	#VALUE!	NA	NA	NA	#VALUE!	#VALUE!	#DIV/0!	#DIV/0!
ENSMUSG00000091072	AL732316.1	NA	NA	NA	#VALUE!	NA	NA	NA	#VALUE!	#VALUE!	#DIV/0!	#DIV/0!
ENSMUSG00000091073	AC183415.2	NA	NA	NA	#VALUE!	NA	NA	NA	#VALUE!	#VALUE!	#DIV/0!	#DIV/0!
ENSMUSG00000091075	AC140205.4	NA	NA	NA	#VALUE!	NA	NA	NA	#VALUE!	#VALUE!	#DIV/0!	#DIV/0!
ENSMUSG00000091077	AC188092.1	NA	NA	NA	#VALUE!	NA	NA	NA	#VALUE!	#VALUE!	#DIV/0!	#DIV/0!
ENSMUSG00000091081	BX571788.1	NA	NA	NA	#VALUE!	NA	NA	NA	#VALUE!	#VALUE!	#DIV/0!	#DIV/0!
ENSMUSG00000091083	AC163434.1	NA	NA	NA	#VALUE!	NA	NA	NA	#VALUE!	#VALUE!	#DIV/0!	#DIV/0!
ENSMUSG00000091101	AC164629.3	NA	NA	NA	#VALUE!	NA	NA	NA	#VALUE!	#VALUE!	#DIV/0!	#DIV/0!
ENSMUSG00000091103	AC144854.4	NA	NA	NA	#VALUE!	NA	NA	NA	#VALUE!	#VALUE!	#DIV/0!	#DIV/0!
ENSMUSG00000091108	Gm13276	NA	NA	NA	#VALUE!	NA	NA	NA	#VALUE!	#VALUE!	#DIV/0!	#DIV/0!
ENSMUSG00000091109	AC122828.1	NA	NA	NA	#VALUE!	NA	NA	NA	#VALUE!	#VALUE!	#DIV/0!	#DIV/0!
ENSMUSG00000091112	AC121604.3	NA	NA	NA	#VALUE!	NA	NA	NA	#VALUE!	#VALUE!	#DIV/0!	#DIV/0!
ENSMUSG00000091121	AC173050.3	NA	NA	NA	#VALUE!	NA	NA	NA	#VALUE!	#VALUE!	#DIV/0!	#DIV/0!
ENSMUSG00000091126	RP24-122P17.2	NA	NA	NA	#VALUE!	NA	NA	NA	#VALUE!	#VALUE!	#DIV/0!	#DIV/0!
ENSMUSG00000091128	AC136975.1	NA	NA	NA	#VALUE!	NA	NA	NA	#VALUE!	#VALUE!	#DIV/0!	#DIV/0!
ENSMUSG00000091130	Gm14474	NA	NA	NA	#VALUE!	NA	NA	NA	#VALUE!	#VALUE!	#DIV/0!	#DIV/0!
ENSMUSG00000091137	AC148768.1	NA	NA	NA	#VALUE!	NA	NA	NA	#VALUE!	#VALUE!	#DIV/0!	#DIV/0!
ENSMUSG00000091140	RP24-264F22.1	NA	NA	NA	#VALUE!	NA	NA	NA	#VALUE!	#VALUE!	#DIV/0!	#DIV/0!
ENSMUSG00000091145	AC164629.4	NA	NA	NA	#VALUE!	NA	NA	NA	#VALUE!	#VALUE!	#DIV/0!	#DIV/0!
ENSMUSG00000091148	RP24-218O5.4	NA	NA	NA	#VALUE!	NA	NA	NA	#VALUE!	#VALUE!	#DIV/0!	#DIV/0!
ENSMUSG00000091156	RP23-254B9.1	NA	NA	NA	#VALUE!	NA	NA	NA	#VALUE!	#VALUE!	#DIV/0!	#DIV/0!
ENSMUSG00000091161	AC173342.1	NA	NA	NA	#VALUE!	NA	NA	NA	#VALUE!	#VALUE!	#DIV/0!	#DIV/0!
ENSMUSG00000091163	AC190408.2	NA	NA	NA	#VALUE!	NA	NA	NA	#VALUE!	#VALUE!	#DIV/0!	#DIV/0!
ENSMUSG00000091167	RP24-388B10.6	NA	NA	NA	#VALUE!	NA	NA	NA	#VALUE!	#VALUE!	#DIV/0!	#DIV/0!
ENSMUSG00000091170	AC164629.5	NA	NA	NA	#VALUE!	NA	NA	NA	#VALUE!	#VALUE!	#DIV/0!	#DIV/0!
ENSMUSG00000091173	AC148768.2	NA	NA	NA	#VALUE!	NA	NA	NA	#VALUE!	#VALUE!	#DIV/0!	#DIV/0!
ENSMUSG00000091178	AC129221.1	NA	NA	NA	#VALUE!	NA	NA	NA	#VALUE!	#VALUE!	#DIV/0!	#DIV/0!
ENSMUSG00000091179	RP23-188F24.4	NA	NA	NA	#VALUE!	NA	NA	NA	#VALUE!	#VALUE!	#DIV/0!	#DIV/0!
ENSMUSG00000091181	AL935121.1	NA	NA	NA	#VALUE!	NA	NA	NA	#VALUE!	#VALUE!	#DIV/0!	#DIV/0!
ENSMUSG00000091185	RP23-71L2.1	NA	NA	NA	#VALUE!	NA	NA	NA	#VALUE!	#VALUE!	#DIV/0!	#DIV/0!
ENSMUSG00000091187	RP23-136I9.1	NA	NA	NA	#VALUE!	NA	NA	NA	#VALUE!	#VALUE!	#DIV/0!	#DIV/0!
ENSMUSG00000091196	AC125543.2	NA	NA	NA	#VALUE!	NA	NA	NA	#VALUE!	#VALUE!	#DIV/0!	#DIV/0!
ENSMUSG00000091197	AC173342.2	NA	NA	NA	#VALUE!	NA	NA	NA	#VALUE!	#VALUE!	#DIV/0!	#DIV/0!
ENSMUSG00000091200	AC182253.2	NA	NA	NA	#VALUE!	NA	NA	NA	#VALUE!	#VALUE!	#DIV/0!	#DIV/0!
ENSMUSG00000091202	RP23-304L22.2	NA	NA	NA	#VALUE!	NA	NA	NA	#VALUE!	#VALUE!	#DIV/0!	#DIV/0!
ENSMUSG00000091203	RP24-230H12.2	NA	NA	NA	#VALUE!	NA	NA	NA	#VALUE!	#VALUE!	#DIV/0!	#DIV/0!
ENSMUSG00000091208	RP23-89F1.2	NA	NA	NA	#VALUE!	NA	NA	NA	#VALUE!	#VALUE!	#DIV/0!	#DIV/0!
ENSMUSG00000091209	RP24-192I1.1	NA	NA	NA	#VALUE!	NA	NA	NA	#VALUE!	#VALUE!	#DIV/0!	#DIV/0!
ENSMUSG00000091218	AC175317.1	NA	NA	NA	#VALUE!	NA	NA	NA	#VALUE!	#VALUE!	#DIV/0!	#DIV/0!
ENSMUSG00000091224	AC177800.2	NA	NA	NA	#VALUE!	NA	NA	NA	#VALUE!	#VALUE!	#DIV/0!	#DIV/0!
ENSMUSG00000091225	AC127310.1	NA	NA	NA	#VALUE!	NA	NA	NA	#VALUE!	#VALUE!	#DIV/0!	#DIV/0!
ENSMUSG00000091231	AC188822.2	NA	NA	NA	#VALUE!	NA	NA	NA	#VALUE!	#VALUE!	#DIV/0!	#DIV/0!
ENSMUSG00000091232	AC161586.1	NA	NA	NA	#VALUE!	NA	NA	NA	#VALUE!	#VALUE!	#DIV/0!	#DIV/0!
ENSMUSG00000091236	AC157592.3	NA	NA	NA	#VALUE!	NA	NA	NA	#VALUE!	#VALUE!	#DIV/0!	#DIV/0!
ENSMUSG00000091242	AC134865.1	NA	NA	NA	#VALUE!	NA	NA	NA	#VALUE!	#VALUE!	#DIV/0!	#DIV/0!
ENSMUSG00000091245	AC153874.3	NA	NA	NA	#VALUE!	NA	NA	NA	#VALUE!	#VALUE!	#DIV/0!	#DIV/0!
ENSMUSG00000091250	AC182761.1	NA	NA	NA	#VALUE!	NA	NA	NA	#VALUE!	#VALUE!	#DIV/0!	#DIV/0!
ENSMUSG00000091252	AC133196.2	NA	NA	NA	#VALUE!	NA	NA	NA	#VALUE!	#VALUE!	#DIV/0!	#DIV/0!
ENSMUSG00000091254	AC145742.2	NA	NA	NA	#VALUE!	NA	NA	NA	#VALUE!	#VALUE!	#DIV/0!	#DIV/0!
ENSMUSG00000091258	AC175494.1	NA	NA	NA	#VALUE!	NA	NA	NA	#VALUE!	#VALUE!	#DIV/0!	#DIV/0!
ENSMUSG00000091261	AC122869.2	NA	NA	NA	#VALUE!	NA	NA	NA	#VALUE!	#VALUE!	#DIV/0!	#DIV/0!
ENSMUSG00000091262	CT030173.1	NA	NA	NA	#VALUE!	NA	NA	NA	#VALUE!	#VALUE!	#DIV/0!	#DIV/0!
ENSMUSG00000091263	AC182761.2	NA	NA	NA	#VALUE!	NA	NA	NA	#VALUE!	#VALUE!	#DIV/0!	#DIV/0!
ENSMUSG00000091276	AC127336.2	NA	NA	NA	#VALUE!	NA	NA	NA	#VALUE!	#VALUE!	#DIV/0!	#DIV/0!
ENSMUSG00000091278	AC132309.2	NA	NA	NA	#VALUE!	NA	NA	NA	#VALUE!	#VALUE!	#DIV/0!	#DIV/0!
ENSMUSG00000091291	AC121908.1	NA	NA	NA	#VALUE!	NA	NA	NA	#VALUE!	#VALUE!	#DIV/0!	#DIV/0!
ENSMUSG00000091295	AC158361.1	NA	NA	NA	#VALUE!	NA	NA	NA	#VALUE!	#VALUE!	#DIV/0!	#DIV/0!
ENSMUSG00000091300	AC145563.1	NA	NA	NA	#VALUE!	NA	NA	NA	#VALUE!	#VALUE!	#DIV/0!	#DIV/0!
ENSMUSG00000091320	AC126274.1	NA	NA	NA	#VALUE!	NA	NA	NA	#VALUE!	#VALUE!	#DIV/0!	#DIV/0!
ENSMUSG00000091328	RP23-254B9.3	NA	NA	NA	#VALUE!	NA	NA	NA	#VALUE!	#VALUE!	#DIV/0!	#DIV/0!
ENSMUSG00000091330	AC133103.6	NA	NA	NA	#VALUE!	NA	NA	NA	#VALUE!	#VALUE!	#DIV/0!	#DIV/0!
ENSMUSG00000091335	AC123806.1	NA	NA	NA	#VALUE!	NA	NA	NA	#VALUE!	#VALUE!	#DIV/0!	#DIV/0!
ENSMUSG00000091346	AC140382.1	NA	NA	NA	#VALUE!	NA	NA	NA	#VALUE!	#VALUE!	#DIV/0!	#DIV/0!
ENSMUSG00000091348	AL606931.1	NA	NA	NA	#VALUE!	NA	NA	NA	#VALUE!	#VALUE!	#DIV/0!	#DIV/0!
ENSMUSG00000091349	AC148768.3	NA	NA	NA	#VALUE!	NA	NA	NA	#VALUE!	#VALUE!	#DIV/0!	#DIV/0!
ENSMUSG00000091353	RP23-139P14.23	NA	NA	NA	#VALUE!	NA	NA	NA	#VALUE!	#VALUE!	#DIV/0!	#DIV/0!
ENSMUSG00000091356	AC132276.2	NA	NA	NA	#VALUE!	NA	NA	NA	#VALUE!	#VALUE!	#DIV/0!	#DIV/0!
ENSMUSG00000091357	RP24-122P17.7	NA	NA	NA	#VALUE!	NA	NA	NA	#VALUE!	#VALUE!	#DIV/0!	#DIV/0!
ENSMUSG00000091359	AL672068.1	NA	NA	NA	#VALUE!	NA	NA	NA	#VALUE!	#VALUE!	#DIV/0!	#DIV/0!
ENSMUSG00000091364	AC144627.1	NA	NA	NA	#VALUE!	NA	NA	NA	#VALUE!	#VALUE!	#DIV/0!	#DIV/0!
ENSMUSG00000091369	AC192547.2	NA	NA	NA	#VALUE!	NA	NA	NA	#VALUE!	#VALUE!	#DIV/0!	#DIV/0!
ENSMUSG00000091372	RP24-388B10.10	NA	NA	NA	#VALUE!	NA	NA	NA	#VALUE!	#VALUE!	#DIV/0!	#DIV/0!
ENSMUSG00000091379	RP24-218O5.1	NA	NA	NA	#VALUE!	NA	NA	NA	#VALUE!	#VALUE!	#DIV/0!	#DIV/0!
ENSMUSG00000091383	AC160122.2	NA	NA	NA	#VALUE!	NA	NA	NA	#VALUE!	#VALUE!	#DIV/0!	#DIV/0!
ENSMUSG00000091385	AC127331.1	NA	NA	NA	#VALUE!	NA	NA	NA	#VALUE!	#VALUE!	#DIV/0!	#DIV/0!
ENSMUSG00000091389	RP24-390F5.1	NA	NA	NA	#VALUE!	NA	NA	NA	#VALUE!	#VALUE!	#DIV/0!	#DIV/0!
ENSMUSG00000091409	AC145582.1	NA	NA	NA	#VALUE!	NA	NA	NA	#VALUE!	#VALUE!	#DIV/0!	#DIV/0!
ENSMUSG00000091417	AL731727.1	NA	NA	NA	#VALUE!	NA	NA	NA	#VALUE!	#VALUE!	#DIV/0!	#DIV/0!
ENSMUSG00000091418	RP23-97D14.5	NA	NA	NA	#VALUE!	NA	NA	NA	#VALUE!	#VALUE!	#DIV/0!	#DIV/0!
ENSMUSG00000091420	AC188954.2	NA	NA	NA	#VALUE!	NA	NA	NA	#VALUE!	#VALUE!	#DIV/0!	#DIV/0!
ENSMUSG00000091422	RP24-341O14.2	NA	NA	NA	#VALUE!	NA	NA	NA	#VALUE!	#VALUE!	#DIV/0!	#DIV/0!
ENSMUSG00000091428	AC114820.1	NA	NA	NA	#VALUE!	NA	NA	NA	#VALUE!	#VALUE!	#DIV/0!	#DIV/0!
ENSMUSG00000091436	AC151988.2	NA	NA	NA	#VALUE!	NA	NA	NA	#VALUE!	#VALUE!	#DIV/0!	#DIV/0!
ENSMUSG00000091446	AC144583.4	NA	NA	NA	#VALUE!	NA	NA	NA	#VALUE!	#VALUE!	#DIV/0!	#DIV/0!
ENSMUSG00000091463	AC147253.1	NA	NA	NA	#VALUE!	NA	NA	NA	#VALUE!	#VALUE!	#DIV/0!	#DIV/0!
ENSMUSG00000091464	AC134557.2	NA	NA	NA	#VALUE!	NA	NA	NA	#VALUE!	#VALUE!	#DIV/0!	#DIV/0!
ENSMUSG00000091473	AL824709.1	NA	NA	NA	#VALUE!	NA	NA	NA	#VALUE!	#VALUE!	#DIV/0!	#DIV/0!
ENSMUSG00000091484	AC147257.2	NA	NA	NA	#VALUE!	NA	NA	NA	#VALUE!	#VALUE!	#DIV/0!	#DIV/0!
ENSMUSG00000091485	AC141474.1	NA	NA	NA	#VALUE!	NA	NA	NA	#VALUE!	#VALUE!	#DIV/0!	#DIV/0!
ENSMUSG00000091493	AC172367.1	NA	NA	NA	#VALUE!	NA	NA	NA	#VALUE!	#VALUE!	#DIV/0!	#DIV/0!
ENSMUSG00000091495	AC184150.1	NA	NA	NA	#VALUE!	NA	NA	NA	#VALUE!	#VALUE!	#DIV/0!	#DIV/0!
ENSMUSG00000091498	AC101875.1	NA	NA	NA	#VALUE!	NA	NA	NA	#VALUE!	#VALUE!	#DIV/0!	#DIV/0!
ENSMUSG00000091499	AC127324.1	NA	NA	NA	#VALUE!	NA	NA	NA	#VALUE!	#VALUE!	#DIV/0!	#DIV/0!
ENSMUSG00000091501	AC190194.2	NA	NA	NA	#VALUE!	NA	NA	NA	#VALUE!	#VALUE!	#DIV/0!	#DIV/0!
ENSMUSG00000091502	AC148768.4	NA	NA	NA	#VALUE!	NA	NA	NA	#VALUE!	#VALUE!	#DIV/0!	#DIV/0!
ENSMUSG00000091503	AC153874.4	NA	NA	NA	#VALUE!	NA	NA	NA	#VALUE!	#VALUE!	#DIV/0!	#DIV/0!
ENSMUSG00000091505	AC147564.2	NA	NA	NA	#VALUE!	NA	NA	NA	#VALUE!	#VALUE!	#DIV/0!	#DIV/0!
ENSMUSG00000091508	RP24-376M8.2	NA	NA	NA	#VALUE!	NA	NA	NA	#VALUE!	#VALUE!	#DIV/0!	#DIV/0!
ENSMUSG00000091518	CT009527.1	NA	NA	NA	#VALUE!	NA	NA	NA	#VALUE!	#VALUE!	#DIV/0!	#DIV/0!
ENSMUSG00000091525	AC183902.1	NA	NA	NA	#VALUE!	NA	NA	NA	#VALUE!	#VALUE!	#DIV/0!	#DIV/0!
ENSMUSG00000091529	RP23-401J21.6	NA	NA	NA	#VALUE!	NA	NA	NA	#VALUE!	#VALUE!	#DIV/0!	#DIV/0!
ENSMUSG00000091532	AC181979.1	NA	NA	NA	#VALUE!	NA	NA	NA	#VALUE!	#VALUE!	#DIV/0!	#DIV/0!
ENSMUSG00000091533	RP24-341O14.1	NA	NA	NA	#VALUE!	NA	NA	NA	#VALUE!	#VALUE!	#DIV/0!	#DIV/0!
ENSMUSG00000091536	AC182389.1	NA	NA	NA	#VALUE!	NA	NA	NA	#VALUE!	#VALUE!	#DIV/0!	#DIV/0!
ENSMUSG00000091539	AC125218.1	NA	NA	NA	#VALUE!	NA	NA	NA	#VALUE!	#VALUE!	#DIV/0!	#DIV/0!
ENSMUSG00000091544	AC127423.1	NA	NA	NA	#VALUE!	NA	NA	NA	#VALUE!	#VALUE!	#DIV/0!	#DIV/0!
ENSMUSG00000091545	AC188464.2	NA	NA	NA	#VALUE!	NA	NA	NA	#VALUE!	#VALUE!	#DIV/0!	#DIV/0!
ENSMUSG00000091551	AC188303.1	NA	NA	NA	#VALUE!	NA	NA	NA	#VALUE!	#VALUE!	#DIV/0!	#DIV/0!
ENSMUSG00000091554	AC122869.3	NA	NA	NA	#VALUE!	NA	NA	NA	#VALUE!	#VALUE!	#DIV/0!	#DIV/0!
ENSMUSG00000091560	AC140680.1	NA	NA	NA	#VALUE!	NA	NA	NA	#VALUE!	#VALUE!	#DIV/0!	#DIV/0!
ENSMUSG00000091563	RP23-45E20.8	NA	NA	NA	#VALUE!	NA	NA	NA	#VALUE!	#VALUE!	#DIV/0!	#DIV/0!
ENSMUSG00000091565	RP24-576O9.5	NA	NA	NA	#VALUE!	NA	NA	NA	#VALUE!	#VALUE!	#DIV/0!	#DIV/0!
ENSMUSG00000091566	RP23-139P14.22	NA	NA	NA	#VALUE!	NA	NA	NA	#VALUE!	#VALUE!	#DIV/0!	#DIV/0!
ENSMUSG00000091567	AC135640.1	NA	NA	NA	#VALUE!	NA	NA	NA	#VALUE!	#VALUE!	#DIV/0!	#DIV/0!
ENSMUSG00000091568	RP23-314N18.1	NA	NA	NA	#VALUE!	NA	NA	NA	#VALUE!	#VALUE!	#DIV/0!	#DIV/0!
ENSMUSG00000091571	AC134524.1	NA	NA	NA	#VALUE!	NA	NA	NA	#VALUE!	#VALUE!	#DIV/0!	#DIV/0!
ENSMUSG00000091582	RP24-122P17.1	NA	NA	NA	#VALUE!	NA	NA	NA	#VALUE!	#VALUE!	#DIV/0!	#DIV/0!
ENSMUSG00000091597	AC134333.2	NA	NA	NA	#VALUE!	NA	NA	NA	#VALUE!	#VALUE!	#DIV/0!	#DIV/0!
ENSMUSG00000091600	AC188456.2	NA	NA	NA	#VALUE!	NA	NA	NA	#VALUE!	#VALUE!	#DIV/0!	#DIV/0!
ENSMUSG00000091602	RP23-92D22.1	NA	NA	NA	#VALUE!	NA	NA	NA	#VALUE!	#VALUE!	#DIV/0!	#DIV/0!
ENSMUSG00000091608	AC171682.2	NA	NA	NA	#VALUE!	NA	NA	NA	#VALUE!	#VALUE!	#DIV/0!	#DIV/0!
ENSMUSG00000091610	AC147264.2	NA	NA	NA	#VALUE!	NA	NA	NA	#VALUE!	#VALUE!	#DIV/0!	#DIV/0!
ENSMUSG00000091626	AC153594.1	NA	NA	NA	#VALUE!	NA	NA	NA	#VALUE!	#VALUE!	#DIV/0!	#DIV/0!
ENSMUSG00000091629	AC130834.1	NA	NA	NA	#VALUE!	NA	NA	NA	#VALUE!	#VALUE!	#DIV/0!	#DIV/0!
ENSMUSG00000091632	AC175385.1	NA	NA	NA	#VALUE!	NA	NA	NA	#VALUE!	#VALUE!	#DIV/0!	#DIV/0!
ENSMUSG00000091634	RP23-139P14.14	NA	NA	NA	#VALUE!	NA	NA	NA	#VALUE!	#VALUE!	#DIV/0!	#DIV/0!
ENSMUSG00000091643	AC149218.1	NA	NA	NA	#VALUE!	NA	NA	NA	#VALUE!	#VALUE!	#DIV/0!	#DIV/0!
ENSMUSG00000091646	Olfr819	NA	NA	NA	#VALUE!	NA	NA	NA	#VALUE!	#VALUE!	#DIV/0!	#DIV/0!
ENSMUSG00000091651	AC134573.2	NA	NA	NA	#VALUE!	NA	NA	NA	#VALUE!	#VALUE!	#DIV/0!	#DIV/0!
ENSMUSG00000091653	AC182230.2	NA	NA	NA	#VALUE!	NA	NA	NA	#VALUE!	#VALUE!	#DIV/0!	#DIV/0!
ENSMUSG00000091655	CR974466.2	NA	NA	NA	#VALUE!	NA	NA	NA	#VALUE!	#VALUE!	#DIV/0!	#DIV/0!
ENSMUSG00000091657	RP23-403B2.2	NA	NA	NA	#VALUE!	NA	NA	NA	#VALUE!	#VALUE!	#DIV/0!	#DIV/0!
ENSMUSG00000091660	AC140388.1	NA	NA	NA	#VALUE!	NA	NA	NA	#VALUE!	#VALUE!	#DIV/0!	#DIV/0!
ENSMUSG00000091663	AC155933.1	NA	NA	NA	#VALUE!	NA	NA	NA	#VALUE!	#VALUE!	#DIV/0!	#DIV/0!
ENSMUSG00000091664	AC161002.2	NA	NA	NA	#VALUE!	NA	NA	NA	#VALUE!	#VALUE!	#DIV/0!	#DIV/0!
ENSMUSG00000091675	AC136975.2	NA	NA	NA	#VALUE!	NA	NA	NA	#VALUE!	#VALUE!	#DIV/0!	#DIV/0!
ENSMUSG00000091676	RP23-303C8.4	NA	NA	NA	#VALUE!	NA	NA	NA	#VALUE!	#VALUE!	#DIV/0!	#DIV/0!
ENSMUSG00000091677	CT030692.1	NA	NA	NA	#VALUE!	NA	NA	NA	#VALUE!	#VALUE!	#DIV/0!	#DIV/0!
ENSMUSG00000091678	AL732569.1	NA	NA	NA	#VALUE!	NA	NA	NA	#VALUE!	#VALUE!	#DIV/0!	#DIV/0!
ENSMUSG00000091687	CT030170.2	NA	NA	NA	#VALUE!	NA	NA	NA	#VALUE!	#VALUE!	#DIV/0!	#DIV/0!
ENSMUSG00000091693	AC175709.1	NA	NA	NA	#VALUE!	NA	NA	NA	#VALUE!	#VALUE!	#DIV/0!	#DIV/0!
ENSMUSG00000091699	AC145587.1	NA	NA	NA	#VALUE!	NA	NA	NA	#VALUE!	#VALUE!	#DIV/0!	#DIV/0!
ENSMUSG00000091700	RP24-243P7.5	NA	NA	NA	#VALUE!	NA	NA	NA	#VALUE!	#VALUE!	#DIV/0!	#DIV/0!
ENSMUSG00000091701	AC173342.3	NA	NA	NA	#VALUE!	NA	NA	NA	#VALUE!	#VALUE!	#DIV/0!	#DIV/0!
ENSMUSG00000091702	RP24-388B10.2	NA	NA	NA	#VALUE!	NA	NA	NA	#VALUE!	#VALUE!	#DIV/0!	#DIV/0!
ENSMUSG00000091708	AC163611.3	NA	NA	NA	#VALUE!	NA	NA	NA	#VALUE!	#VALUE!	#DIV/0!	#DIV/0!
ENSMUSG00000091715	AC164629.7	NA	NA	NA	#VALUE!	NA	NA	NA	#VALUE!	#VALUE!	#DIV/0!	#DIV/0!
ENSMUSG00000091716	AC129311.1	NA	NA	NA	#VALUE!	NA	NA	NA	#VALUE!	#VALUE!	#DIV/0!	#DIV/0!
ENSMUSG00000091720	RP24-79B1.1	NA	NA	NA	#VALUE!	NA	NA	NA	#VALUE!	#VALUE!	#DIV/0!	#DIV/0!
ENSMUSG00000091725	RP23-455F6.1	NA	NA	NA	#VALUE!	NA	NA	NA	#VALUE!	#VALUE!	#DIV/0!	#DIV/0!
ENSMUSG00000091733	RP23-136I9.3	NA	NA	NA	#VALUE!	NA	NA	NA	#VALUE!	#VALUE!	#DIV/0!	#DIV/0!
ENSMUSG00000091746	CT033780.1	NA	NA	NA	#VALUE!	NA	NA	NA	#VALUE!	#VALUE!	#DIV/0!	#DIV/0!
ENSMUSG00000091754	RP23-198H15.2	NA	NA	NA	#VALUE!	NA	NA	NA	#VALUE!	#VALUE!	#DIV/0!	#DIV/0!
ENSMUSG00000091755	AC133951.1	NA	NA	NA	#VALUE!	NA	NA	NA	#VALUE!	#VALUE!	#DIV/0!	#DIV/0!
ENSMUSG00000091763	AC171196.1	NA	NA	NA	#VALUE!	NA	NA	NA	#VALUE!	#VALUE!	#DIV/0!	#DIV/0!
ENSMUSG00000091765	Gm5891	NA	NA	NA	#VALUE!	NA	NA	NA	#VALUE!	#VALUE!	#DIV/0!	#DIV/0!
ENSMUSG00000091766	AC161002.3	NA	NA	NA	#VALUE!	NA	NA	NA	#VALUE!	#VALUE!	#DIV/0!	#DIV/0!
ENSMUSG00000091768	AC123709.1	NA	NA	NA	#VALUE!	NA	NA	NA	#VALUE!	#VALUE!	#DIV/0!	#DIV/0!
ENSMUSG00000091777	AC167013.1	NA	NA	NA	#VALUE!	NA	NA	NA	#VALUE!	#VALUE!	#DIV/0!	#DIV/0!
ENSMUSG00000091780	Sco2	NA	NA	NA	#VALUE!	NA	NA	NA	#VALUE!	#VALUE!	#DIV/0!	#DIV/0!
ENSMUSG00000091782	RP23-89F1.3	NA	NA	NA	#VALUE!	NA	NA	NA	#VALUE!	#VALUE!	#DIV/0!	#DIV/0!
ENSMUSG00000091787	AC145562.1	NA	NA	NA	#VALUE!	NA	NA	NA	#VALUE!	#VALUE!	#DIV/0!	#DIV/0!
ENSMUSG00000091789	AC122869.4	NA	NA	NA	#VALUE!	NA	NA	NA	#VALUE!	#VALUE!	#DIV/0!	#DIV/0!
ENSMUSG00000091790	AC179923.1	NA	NA	NA	#VALUE!	NA	NA	NA	#VALUE!	#VALUE!	#DIV/0!	#DIV/0!
ENSMUSG00000091792	RP23-294B15.1	NA	NA	NA	#VALUE!	NA	NA	NA	#VALUE!	#VALUE!	#DIV/0!	#DIV/0!
ENSMUSG00000091796	BX571788.2	NA	NA	NA	#VALUE!	NA	NA	NA	#VALUE!	#VALUE!	#DIV/0!	#DIV/0!
ENSMUSG00000091799	AC168977.2	NA	NA	NA	#VALUE!	NA	NA	NA	#VALUE!	#VALUE!	#DIV/0!	#DIV/0!
ENSMUSG00000091823	RP23-299O17.1	NA	NA	NA	#VALUE!	NA	NA	NA	#VALUE!	#VALUE!	#DIV/0!	#DIV/0!
ENSMUSG00000091824	AC148610.1	NA	NA	NA	#VALUE!	NA	NA	NA	#VALUE!	#VALUE!	#DIV/0!	#DIV/0!
ENSMUSG00000091830	AC182424.1	NA	NA	NA	#VALUE!	NA	NA	NA	#VALUE!	#VALUE!	#DIV/0!	#DIV/0!
ENSMUSG00000091835	CT954323.1	NA	NA	NA	#VALUE!	NA	NA	NA	#VALUE!	#VALUE!	#DIV/0!	#DIV/0!
ENSMUSG00000091836	CT868731.1	NA	NA	NA	#VALUE!	NA	NA	NA	#VALUE!	#VALUE!	#DIV/0!	#DIV/0!
ENSMUSG00000091837	AC147261.4	NA	NA	NA	#VALUE!	NA	NA	NA	#VALUE!	#VALUE!	#DIV/0!	#DIV/0!
ENSMUSG00000091838	AC142450.1	NA	NA	NA	#VALUE!	NA	NA	NA	#VALUE!	#VALUE!	#DIV/0!	#DIV/0!
ENSMUSG00000091840	RP24-547N23.4	NA	NA	NA	#VALUE!	NA	NA	NA	#VALUE!	#VALUE!	#DIV/0!	#DIV/0!
ENSMUSG00000091846	AC144626.1	NA	NA	NA	#VALUE!	NA	NA	NA	#VALUE!	#VALUE!	#DIV/0!	#DIV/0!
ENSMUSG00000091851	RP24-230H12.4	NA	NA	NA	#VALUE!	NA	NA	NA	#VALUE!	#VALUE!	#DIV/0!	#DIV/0!
ENSMUSG00000091855	AC192472.1	NA	NA	NA	#VALUE!	NA	NA	NA	#VALUE!	#VALUE!	#DIV/0!	#DIV/0!
ENSMUSG00000091858	RP23-89F1.4	NA	NA	NA	#VALUE!	NA	NA	NA	#VALUE!	#VALUE!	#DIV/0!	#DIV/0!
ENSMUSG00000091860	AC174382.2	NA	NA	NA	#VALUE!	NA	NA	NA	#VALUE!	#VALUE!	#DIV/0!	#DIV/0!
ENSMUSG00000091861	AC158361.3	NA	NA	NA	#VALUE!	NA	NA	NA	#VALUE!	#VALUE!	#DIV/0!	#DIV/0!
ENSMUSG00000091880	AC155315.2	NA	NA	NA	#VALUE!	NA	NA	NA	#VALUE!	#VALUE!	#DIV/0!	#DIV/0!
ENSMUSG00000091882	RP24-152K24.4	NA	NA	NA	#VALUE!	NA	NA	NA	#VALUE!	#VALUE!	#DIV/0!	#DIV/0!
ENSMUSG00000091884	AC173050.4	NA	NA	NA	#VALUE!	NA	NA	NA	#VALUE!	#VALUE!	#DIV/0!	#DIV/0!
ENSMUSG00000091885	RP23-408K8.1	NA	NA	NA	#VALUE!	NA	NA	NA	#VALUE!	#VALUE!	#DIV/0!	#DIV/0!
ENSMUSG00000091889	AC147564.3	NA	NA	NA	#VALUE!	NA	NA	NA	#VALUE!	#VALUE!	#DIV/0!	#DIV/0!
ENSMUSG00000091892	AC191862.2	NA	NA	NA	#VALUE!	NA	NA	NA	#VALUE!	#VALUE!	#DIV/0!	#DIV/0!
ENSMUSG00000091899	AC145601.1	NA	NA	NA	#VALUE!	NA	NA	NA	#VALUE!	#VALUE!	#DIV/0!	#DIV/0!
ENSMUSG00000091903	RP23-307D8.1	NA	NA	NA	#VALUE!	NA	NA	NA	#VALUE!	#VALUE!	#DIV/0!	#DIV/0!
ENSMUSG00000091904	AC139297.2	NA	NA	NA	#VALUE!	NA	NA	NA	#VALUE!	#VALUE!	#DIV/0!	#DIV/0!
ENSMUSG00000091910	CR974480.1	NA	NA	NA	#VALUE!	NA	NA	NA	#VALUE!	#VALUE!	#DIV/0!	#DIV/0!
ENSMUSG00000091913	AL645542.1	NA	NA	NA	#VALUE!	NA	NA	NA	#VALUE!	#VALUE!	#DIV/0!	#DIV/0!
ENSMUSG00000091915	AC164629.10	NA	NA	NA	#VALUE!	NA	NA	NA	#VALUE!	#VALUE!	#DIV/0!	#DIV/0!
ENSMUSG00000091916	CR628367.1	NA	NA	NA	#VALUE!	NA	NA	NA	#VALUE!	#VALUE!	#DIV/0!	#DIV/0!
ENSMUSG00000091917	AC144580.2	NA	NA	NA	#VALUE!	NA	NA	NA	#VALUE!	#VALUE!	#DIV/0!	#DIV/0!
ENSMUSG00000091918	AC164629.11	NA	NA	NA	#VALUE!	NA	NA	NA	#VALUE!	#VALUE!	#DIV/0!	#DIV/0!
ENSMUSG00000091920	RP23-92D22.2	NA	NA	NA	#VALUE!	NA	NA	NA	#VALUE!	#VALUE!	#DIV/0!	#DIV/0!
ENSMUSG00000091926	AC150004.1	NA	NA	NA	#VALUE!	NA	NA	NA	#VALUE!	#VALUE!	#DIV/0!	#DIV/0!
ENSMUSG00000091928	AC165356.1	NA	NA	NA	#VALUE!	NA	NA	NA	#VALUE!	#VALUE!	#DIV/0!	#DIV/0!
ENSMUSG00000091935	AC154905.3	NA	NA	NA	#VALUE!	NA	NA	NA	#VALUE!	#VALUE!	#DIV/0!	#DIV/0!
ENSMUSG00000091938	CT868690.1	NA	NA	NA	#VALUE!	NA	NA	NA	#VALUE!	#VALUE!	#DIV/0!	#DIV/0!
ENSMUSG00000091940	AC127336.3	NA	NA	NA	#VALUE!	NA	NA	NA	#VALUE!	#VALUE!	#DIV/0!	#DIV/0!
ENSMUSG00000091948	AC147157.1	NA	NA	NA	#VALUE!	NA	NA	NA	#VALUE!	#VALUE!	#DIV/0!	#DIV/0!
ENSMUSG00000091951	AC175056.2	NA	NA	NA	#VALUE!	NA	NA	NA	#VALUE!	#VALUE!	#DIV/0!	#DIV/0!
ENSMUSG00000091957	AC127419.1	NA	NA	NA	#VALUE!	NA	NA	NA	#VALUE!	#VALUE!	#DIV/0!	#DIV/0!
ENSMUSG00000091958	AC147156.2	NA	NA	NA	#VALUE!	NA	NA	NA	#VALUE!	#VALUE!	#DIV/0!	#DIV/0!
ENSMUSG00000091963	AC034285.1	NA	NA	NA	#VALUE!	NA	NA	NA	#VALUE!	#VALUE!	#DIV/0!	#DIV/0!
ENSMUSG00000091964	RP24-86H20.1	NA	NA	NA	#VALUE!	NA	NA	NA	#VALUE!	#VALUE!	#DIV/0!	#DIV/0!
ENSMUSG00000091973	AC122351.1	NA	NA	NA	#VALUE!	NA	NA	NA	#VALUE!	#VALUE!	#DIV/0!	#DIV/0!
ENSMUSG00000091974	AC192474.1	NA	NA	NA	#VALUE!	NA	NA	NA	#VALUE!	#VALUE!	#DIV/0!	#DIV/0!
ENSMUSG00000091976	AC174723.1	NA	NA	NA	#VALUE!	NA	NA	NA	#VALUE!	#VALUE!	#DIV/0!	#DIV/0!
ENSMUSG00000091977	AC139349.1	NA	NA	NA	#VALUE!	NA	NA	NA	#VALUE!	#VALUE!	#DIV/0!	#DIV/0!
ENSMUSG00000091979	AC190165.2	NA	NA	NA	#VALUE!	NA	NA	NA	#VALUE!	#VALUE!	#DIV/0!	#DIV/0!
ENSMUSG00000091981	AC156399.1	NA	NA	NA	#VALUE!	NA	NA	NA	#VALUE!	#VALUE!	#DIV/0!	#DIV/0!
ENSMUSG00000091986	CT025562.1	NA	NA	NA	#VALUE!	NA	NA	NA	#VALUE!	#VALUE!	#DIV/0!	#DIV/0!
ENSMUSG00000091987	AC163691.1	NA	NA	NA	#VALUE!	NA	NA	NA	#VALUE!	#VALUE!	#DIV/0!	#DIV/0!
ENSMUSG00000091991	AC142255.1	NA	NA	NA	#VALUE!	NA	NA	NA	#VALUE!	#VALUE!	#DIV/0!	#DIV/0!
ENSMUSG00000091999	AC127331.2	NA	NA	NA	#VALUE!	NA	NA	NA	#VALUE!	#VALUE!	#DIV/0!	#DIV/0!
ENSMUSG00000092000	RP23-139P14.16	NA	NA	NA	#VALUE!	NA	NA	NA	#VALUE!	#VALUE!	#DIV/0!	#DIV/0!
ENSMUSG00000092004	AC153907.1	NA	NA	NA	#VALUE!	NA	NA	NA	#VALUE!	#VALUE!	#DIV/0!	#DIV/0!
ENSMUSG00000092010	AC145577.1	NA	NA	NA	#VALUE!	NA	NA	NA	#VALUE!	#VALUE!	#DIV/0!	#DIV/0!
ENSMUSG00000092013	AC164312.2	NA	NA	NA	#VALUE!	NA	NA	NA	#VALUE!	#VALUE!	#DIV/0!	#DIV/0!
ENSMUSG00000092016	RP24-70M22.1	NA	NA	NA	#VALUE!	NA	NA	NA	#VALUE!	#VALUE!	#DIV/0!	#DIV/0!
ENSMUSG00000092019	AC126554.1	NA	NA	NA	#VALUE!	NA	NA	NA	#VALUE!	#VALUE!	#DIV/0!	#DIV/0!
ENSMUSG00000092022	CT571259.2	NA	NA	NA	#VALUE!	NA	NA	NA	#VALUE!	#VALUE!	#DIV/0!	#DIV/0!
ENSMUSG00000092025	AC147549.3	NA	NA	NA	#VALUE!	NA	NA	NA	#VALUE!	#VALUE!	#DIV/0!	#DIV/0!
ENSMUSG00000092026	AC146299.2	NA	NA	NA	#VALUE!	NA	NA	NA	#VALUE!	#VALUE!	#DIV/0!	#DIV/0!
ENSMUSG00000092041	AC175662.1	NA	NA	NA	#VALUE!	NA	NA	NA	#VALUE!	#VALUE!	#DIV/0!	#DIV/0!
ENSMUSG00000092053	AC175668.1	NA	NA	NA	#VALUE!	NA	NA	NA	#VALUE!	#VALUE!	#DIV/0!	#DIV/0!
ENSMUSG00000092057	AC182763.2	NA	NA	NA	#VALUE!	NA	NA	NA	#VALUE!	#VALUE!	#DIV/0!	#DIV/0!
ENSMUSG00000092058	AC171682.4	NA	NA	NA	#VALUE!	NA	NA	NA	#VALUE!	#VALUE!	#DIV/0!	#DIV/0!
ENSMUSG00000092064	AC153794.1	NA	NA	NA	#VALUE!	NA	NA	NA	#VALUE!	#VALUE!	#DIV/0!	#DIV/0!
ENSMUSG00000092065	AC134548.2	NA	NA	NA	#VALUE!	NA	NA	NA	#VALUE!	#VALUE!	#DIV/0!	#DIV/0!
ENSMUSG00000092068	Gm14484	NA	NA	NA	#VALUE!	NA	NA	NA	#VALUE!	#VALUE!	#DIV/0!	#DIV/0!
ENSMUSG00000092072	AC025786.1	NA	NA	NA	#VALUE!	NA	NA	NA	#VALUE!	#VALUE!	#DIV/0!	#DIV/0!
ENSMUSG00000092082	CR628363.1	NA	NA	NA	#VALUE!	NA	NA	NA	#VALUE!	#VALUE!	#DIV/0!	#DIV/0!
ENSMUSG00000092087	AC173345.3	NA	NA	NA	#VALUE!	NA	NA	NA	#VALUE!	#VALUE!	#DIV/0!	#DIV/0!
ENSMUSG00000092088	AC147622.2	NA	NA	NA	#VALUE!	NA	NA	NA	#VALUE!	#VALUE!	#DIV/0!	#DIV/0!
ENSMUSG00000092089	RP23-299O17.2	NA	NA	NA	#VALUE!	NA	NA	NA	#VALUE!	#VALUE!	#DIV/0!	#DIV/0!
ENSMUSG00000092101	RP23-388I12.2	NA	NA	NA	#VALUE!	NA	NA	NA	#VALUE!	#VALUE!	#DIV/0!	#DIV/0!
ENSMUSG00000092105	CR628363.2	NA	NA	NA	#VALUE!	NA	NA	NA	#VALUE!	#VALUE!	#DIV/0!	#DIV/0!
ENSMUSG00000092108	RP24-194J8.3	NA	NA	NA	#VALUE!	NA	NA	NA	#VALUE!	#VALUE!	#DIV/0!	#DIV/0!
ENSMUSG00000092112	AC153948.1	NA	NA	NA	#VALUE!	NA	NA	NA	#VALUE!	#VALUE!	#DIV/0!	#DIV/0!
ENSMUSG00000092114	CR974488.1	NA	NA	NA	#VALUE!	NA	NA	NA	#VALUE!	#VALUE!	#DIV/0!	#DIV/0!
ENSMUSG00000092121	AC182229.1	NA	NA	NA	#VALUE!	NA	NA	NA	#VALUE!	#VALUE!	#DIV/0!	#DIV/0!
ENSMUSG00000092122	AC147461.1	NA	NA	NA	#VALUE!	NA	NA	NA	#VALUE!	#VALUE!	#DIV/0!	#DIV/0!
ENSMUSG00000092128	BX679668.2	NA	NA	NA	#VALUE!	NA	NA	NA	#VALUE!	#VALUE!	#DIV/0!	#DIV/0!
ENSMUSG00000092136	AC125189.3	NA	NA	NA	#VALUE!	NA	NA	NA	#VALUE!	#VALUE!	#DIV/0!	#DIV/0!
ENSMUSG00000092138	AC079644.3	NA	NA	NA	#VALUE!	NA	NA	NA	#VALUE!	#VALUE!	#DIV/0!	#DIV/0!
ENSMUSG00000092141	AC147149.2	NA	NA	NA	#VALUE!	NA	NA	NA	#VALUE!	#VALUE!	#DIV/0!	#DIV/0!
ENSMUSG00000092145	AC157592.4	NA	NA	NA	#VALUE!	NA	NA	NA	#VALUE!	#VALUE!	#DIV/0!	#DIV/0!
ENSMUSG00000092150	BX119993.1	NA	NA	NA	#VALUE!	NA	NA	NA	#VALUE!	#VALUE!	#DIV/0!	#DIV/0!
ENSMUSG00000092151	AC177805.2	NA	NA	NA	#VALUE!	NA	NA	NA	#VALUE!	#VALUE!	#DIV/0!	#DIV/0!
ENSMUSG00000092152	RP23-294B15.2	NA	NA	NA	#VALUE!	NA	NA	NA	#VALUE!	#VALUE!	#DIV/0!	#DIV/0!
ENSMUSG00000092159	AC174479.1	NA	NA	NA	#VALUE!	NA	NA	NA	#VALUE!	#VALUE!	#DIV/0!	#DIV/0!
ENSMUSG00000092161	AC167013.2	NA	NA	NA	#VALUE!	NA	NA	NA	#VALUE!	#VALUE!	#DIV/0!	#DIV/0!
ENSMUSG00000092163	AC158361.4	NA	NA	NA	#VALUE!	NA	NA	NA	#VALUE!	#VALUE!	#DIV/0!	#DIV/0!
ENSMUSG00000092166	AC140234.1	NA	NA	NA	#VALUE!	NA	NA	NA	#VALUE!	#VALUE!	#DIV/0!	#DIV/0!
ENSMUSG00000074444	Gm15284	134213	200973	97643.6	144277	59604.3	195365	70206.7	108392	0.75128	0.363154	0.696612
ENSMUSG00000064213	Defa24	55222.5	66813.8	33304.7	51780.3	24964.6	70533.3	26386	40628	0.784622	0.328652	0.637702
ENSMUSG00000064351	mt-Co1	20702.8	11966.3	23543.8	18737.6	20049.6	14131.6	21823.7	18668.3	0.996299	0.32201	0.215756
ENSMUSG00000064357	mt-Atp6	16895	11262	19984.5	16047.2	14577.8	10381.3	15653.7	13537.6	0.843612	0.275603	0.205789
ENSMUSG00000064354	mt-Co2	13413.6	9164.3	15978.6	12852.2	11578.4	10259.7	14117.3	11985.1	0.932537	0.267789	0.163593
ENSMUSG00000007892	Rplp1	8254.82	13849.4	7254.4	9786.21	7376.43	12087.9	6316.03	8593.47	0.87812	0.363186	0.357527
ENSMUSG00000064358	mt-Co3	9768.68	7821.7	10714.4	9434.92	8822.03	7290.95	8514.37	8209.12	0.870078	0.156327	0.0986585
ENSMUSG00000061958	Gm14851	6244.99	13211	8612.83	9356.28	2350.24	10614.7	4925.11	5963.34	0.637362	0.378572	0.70915
ENSMUSG00000064356	mt-Atp8	8317.1	6417.78	9994.07	8242.98	6894.03	5492.77	8057.26	6814.69	0.826726	0.217069	0.188429
ENSMUSG00000057841	Rpl32	7026.35	10367.3	4923.13	7438.92	6035.75	9155.63	3895.78	6362.39	0.855283	0.369063	0.415739
ENSMUSG00000037742	Eef1a1	6788.17	9601.46	5768.74	7386.12	6812.21	8272.85	4804.82	6629.96	0.897624	0.26876	0.262624
ENSMUSG00000028307	Aldob	7399.44	3302.82	11080.4	7260.89	4834.07	1823.63	8437.18	5031.63	0.692976	0.535836	0.658077
ENSMUSG00000054422	Fabp1	2676.46	6365.73	11874.1	6972.1	1235.04	1836.17	4239.53	2436.91	0.349523	0.663891	0.652376
ENSMUSG00000028495	Rps6	6055.96	8599.73	3907.06	6187.58	5866.58	7770.13	3318.93	5651.88	0.913423	0.379648	0.395152
ENSMUSG00000090378	Gm10925	5438.17	3610.72	6347.28	5132.06	4649.02	3319.64	5073	4347.22	0.847072	0.271572	0.210436
ENSMUSG00000064341	mt-Nd1	4095.76	2615.48	6861.56	4524.27	3230.4	2052.14	5198.24	3493.59	0.77219	0.476371	0.454969
ENSMUSG00000079113	Gm7861	3000.85	6171.3	3845.29	4339.15	1043.28	4810.38	2377.02	2743.56	0.632281	0.378394	0.696216
ENSMUSG00000031765	Mt1	4593.35	1671.25	4230.79	3498.46	3750.41	2415.82	3295.31	3153.85	0.901495	0.455275	0.215118
ENSMUSG00000060036	Rpl3	2875.34	4854.39	2509.33	3413.02	2942.26	4879.53	2406.24	3409.34	0.998923	0.369645	0.381634
ENSMUSG00000060938	Rpl26	3294.48	4396.61	2291.03	3327.37	2937.93	3781.65	1828.31	2849.3	0.85632	0.316519	0.343833
ENSMUSG00000043716	Rpl7	3066.12	4482.17	2419.74	3322.68	2773.17	3638.01	1808.75	2739.98	0.824629	0.317479	0.333974
ENSMUSG00000060143	Gm10076	2624.23	4495.15	2475.23	3198.2	1794.76	3035.07	1853.72	2227.85	0.696594	0.351965	0.314067
ENSMUSG00000064370	mt-Cytb	3721.84	2006.42	3631.24	3119.83	3449.07	2125.32	2810.42	2794.94	0.895861	0.30941	0.236861
ENSMUSG00000053964	Lgals4	3544.72	2827.33	2719.76	3030.6	2569.08	1552.68	1811.54	1977.77	0.652598	0.147982	0.267067
ENSMUSG00000057863	Rpl36	2755.43	4120.31	1993.07	2956.27	2319.86	3273.63	1838.96	2477.48	0.838044	0.364563	0.294738
ENSMUSG00000030695	Aldoa	2100.2	3828.12	2589.96	2839.43	1431.3	2849.89	2309.82	2197	0.773749	0.313642	0.325895
ENSMUSG00000031762	Mt2	3674.99	1066.11	2763.25	2501.45	4373.02	2394.02	3285.71	3350.92	1.33959	0.529292	0.295773
ENSMUSG00000025362	Rps26	2118.25	3426.75	1713.99	2419.66	1674.17	2549.55	1362.85	1862.19	0.769607	0.370001	0.33041
ENSMUSG00000060803	Gstp1	2155.23	2544.77	2474.68	2391.56	1365.15	1218.31	1430.24	1337.9	0.559426	0.0868247	0.0811429
ENSMUSG00000060126	Tpt1	2377.91	2844.99	1607.52	2276.81	2398.38	2656.65	1443.85	2166.29	0.951461	0.274463	0.294901
ENSMUSG00000024608	Rps14	2181.29	3041.95	1546.87	2256.7	2019.25	2680.46	1235.51	1978.41	0.87668	0.332515	0.365618
ENSMUSG00000060636	Rpl35a	2032.36	2908.65	1527.13	2156.05	1844.93	2649.45	1202.93	1899.1	0.880827	0.324212	0.381643
ENSMUSG00000009927	Rps25	1945.31	2820.26	1535.07	2100.21	1276.97	2098.39	1082.78	1486.05	0.707569	0.312563	0.362788
ENSMUSG00000063229	Ldha	1771.22	2144.49	2314.18	2076.63	1249.08	1536.41	1869.73	1551.74	0.74724	0.133759	0.200168
ENSMUSG00000074129	Rpl13a	1778.47	2800.53	1336.31	1971.77	1685.17	2613.17	1230.83	1843.06	0.934722	0.380879	0.382281
ENSMUSG00000074183	Gsta1	2385.68	961.83	2563.18	1970.23	1862.99	645.06	2225.85	1577.97	0.800905	0.445531	0.524752
ENSMUSG00000064363	mt-Nd4	2223.3	1136.91	2406.49	1922.23	2120.65	1148.98	1957.7	1742.44	0.906468	0.357007	0.298645
ENSMUSG00000069515	Lyz1	1991.01	1885.13	1852.41	1909.52	858.13	2072.54	1194.3	1374.99	0.720072	0.0379398	0.456036
ENSMUSG00000061787	Rps17	1802.19	2588.14	1270.46	1886.93	1482.24	2077.52	955.18	1504.98	0.797581	0.351319	0.373105
ENSMUSG00000024661	Fth1	1476.84	1905.73	2245.18	1875.92	1118.51	1507.31	1820.54	1482.12	0.790078	0.205253	0.23729
ENSMUSG00000067274	Rplp0	1705.5	2685.18	1192.96	1861.21	1542.31	2285.9	1014.01	1614.07	0.867216	0.407368	0.395877
ENSMUSG00000043501	Lgals2	1933.66	2402.54	1233.44	1856.55	781.58	623.3	468.83	624.57	0.336415	0.316907	0.250378
ENSMUSG00000036427	Gpi1	1309.96	2153.08	2099.71	1854.25	893.48	1581.29	1850.53	1441.77	0.777547	0.254617	0.342319
ENSMUSG00000013643	2210415F13Rik	918.78	1740.84	2795.26	1818.29	689.5	1007.1	1694.08	1130.23	0.621587	0.517317	0.454319
ENSMUSG00000029580	Actb	2072.7	1594.4	1695.65	1787.58	1740.23	1087.49	1315.67	1381.13	0.772624	0.141003	0.239845
ENSMUSG00000064345	mt-Nd2	1652.48	1101.31	2556.38	1770.06	1390.78	1032.07	1929.2	1450.68	0.819569	0.41503	0.311271
ENSMUSG00000003429	Rps11	1652.87	2359.58	1296.22	1769.56	1402.01	1960.45	1068.99	1477.15	0.834757	0.305838	0.304949
ENSMUSG00000031320	Rps4x	1635.18	2383	1166.6	1728.26	1259.96	1836.17	844.38	1313.5	0.760015	0.354992	0.379183
ENSMUSG00000062825	Actg1	2232.48	1792.91	1096.45	1707.28	1636.12	1521.93	1321.87	1493.31	0.87467	0.335525	0.106521
ENSMUSG00000026238	Ptma	1338.99	2194.2	1516.5	1683.23	767.48	1071.25	755.07	864.6	0.513655	0.268131	0.207115
ENSMUSG00000058135	Gstm1	1964.96	1858.27	1210.27	1677.83	814.76	418.54	280.31	504.537	0.300707	0.243421	0.549829
ENSMUSG00000034892	Rps29	1608.18	2227.45	1103.9	1646.51	1414.19	1744.73	932.76	1363.89	0.828354	0.341786	0.299375
ENSMUSG00000063457	Rps15	1594.06	2293.72	1042.15	1643.31	1204.05	1659.53	790.25	1217.94	0.741153	0.381691	0.357001
ENSMUSG00000032399	Rpl4	1432.72	2246.79	1147.82	1609.11	1430.72	2051.69	989	1490.47	0.92627	0.354434	0.358181
ENSMUSG00000015656	Hspa8	2311.73	1363.8	1143.7	1606.41	1148.33	996.93	732.16	959.14	0.59707	0.386364	0.219616
ENSMUSG00000078439	2210404O07Rik	1722.92	1229.23	1852.38	1601.51	1480.59	873.23	1411.92	1255.25	0.783789	0.20533	0.264978
ENSMUSG00000049382	Krt8	1942.41	1654.73	1200.19	1599.11	1697.26	1312.37	1080.1	1363.24	0.852501	0.23402	0.228653
ENSMUSG00000090847	AC110247.1	1093.17	2201.65	1501.1	1598.64	1926.05	2496.99	2178.11	2200.38	1.37641	0.350698	0.130032
ENSMUSG00000032083	Apoa1	1181.98	530.15	3052.75	1588.29	1375.14	509.07	3069.19	1651.13	1.03956	0.824447	0.788661
ENSMUSG00000050708	Ftl1	1842.22	1551.89	1305.53	1566.55	1798.19	1407.62	1697.04	1634.28	1.04324	0.171489	0.124034
ENSMUSG00000037805	Rpl10a	1365.39	2195.08	1101.79	1554.09	1339.42	2063.16	1030.84	1477.81	0.950917	0.367128	0.358566
ENSMUSG00000058558	Rpl5	1590.75	2054.59	982.3	1542.55	1598.97	1951.8	822.59	1457.79	0.945052	0.348623	0.39628
ENSMUSG00000033161	Atp1a1	1943.99	1173.88	1466.28	1528.05	1036.58	575.6	980.37	864.183	0.565547	0.254411	0.291021
ENSMUSG00000025393	Atp5b	1329.22	1684.47	1510.82	1508.17	1174.07	1293.05	1186.05	1217.72	0.807418	0.117785	0.0537965
ENSMUSG00000000740	Rpl13	1396.97	2139.65	955.61	1497.41	1258.56	1756.29	803.67	1272.84	0.850028	0.399607	0.374337
ENSMUSG00000003970	Rpl8	1409.98	1987.62	1013.12	1470.24	1268.06	1643.54	868.02	1259.87	0.856917	0.333304	0.307828
ENSMUSG00000064367	mt-Nd5	1651.79	996.13	1731.02	1459.65	1634.89	1143.52	1331.37	1369.93	0.938533	0.276346	0.18099
ENSMUSG00000032080	Apoa4	840.12	507.72	2998.7	1448.85	764.65	554.42	2777.12	1365.4	0.942402	0.933476	0.898712
ENSMUSG00000059654	Reg1	251.43	313	3750.35	1438.26	266.74	133.48	1614.47	671.563	0.466928	1.39235	1.21998
ENSMUSG00000024029	Tff3	1895.78	1145.13	1251.24	1430.72	1161.87	865.69	1105.68	1044.41	0.729993	0.283939	0.150619
ENSMUSG00000006333	Rps9	1346.56	1950.46	984.84	1427.29	1283.4	1717.92	887.8	1296.37	0.908278	0.341799	0.320287
ENSMUSG00000074207	Adh1	595.48	1107.64	2535.84	1412.99	489.6	572	1516.92	859.507	0.608291	0.711665	0.664131
ENSMUSG00000052146	Rps10	1361.35	1955.59	885.94	1400.96	1176.75	1628.4	704.91	1170.02	0.835156	0.382541	0.394679
ENSMUSG00000025290	Rps24	1347.05	1884.59	906.07	1379.24	1186.1	1610.45	692.01	1162.85	0.843114	0.355308	0.395287
ENSMUSG00000030432	Rpl28	1312.23	1934.36	885.05	1377.21	1224.19	1566.87	747.97	1179.68	0.856568	0.383139	0.348622
ENSMUSG00000037563	Rps16	1266.23	1956.19	894.03	1372.15	1178.49	1613.09	762.79	1184.79	0.863455	0.392773	0.35887
ENSMUSG00000064368	mt-Nd6	1500.56	964.03	1562.64	1342.41	1440.39	1095.6	1204.7	1246.9	0.928849	0.245196	0.141331
ENSMUSG00000034994	Eef2	1184.64	1665.94	1147.54	1332.71	1265.53	1451.74	1050.44	1255.9	0.94237	0.21699	0.159903
ENSMUSG00000020372	Gnb2l1	1288.07	1786.93	842.25	1305.75	1256.58	1636.7	732.57	1208.62	0.925611	0.361928	0.375611
ENSMUSG00000063524	Eno1	1008.74	1405.03	1456.09	1289.95	738.15	961.64	1192.4	964.063	0.747363	0.18983	0.235601
ENSMUSG00000020911	Krt19	1481.56	1325.48	984.06	1263.7	1407.52	897.76	831.59	1045.62	0.82743	0.201344	0.301402
ENSMUSG00000030934	Oat	861.85	1300.26	1605.77	1255.96	854.12	1219.31	1493.79	1189.07	0.946745	0.297727	0.269878
ENSMUSG00000026385	Dbi	959.65	1177.15	1610.06	1248.95	448.51	317.05	531.6	432.387	0.346199	0.265099	0.250193
ENSMUSG00000017404	Rpl19	1212.83	1649.73	880.97	1247.84	1087.45	1385.06	722.41	1064.97	0.853451	0.308992	0.311648
ENSMUSG00000004038	Gstm3	1467.18	1290.36	939.36	1232.3	855.88	429.24	238.34	507.82	0.412091	0.218013	0.622623
ENSMUSG00000044533	Rps2	958.4	1816.02	890.77	1221.73	779.84	1253.7	682.87	905.47	0.741138	0.422172	0.337337
ENSMUSG00000062070	Pgk1	763.6	1637.55	1255.09	1218.75	654.7	1263.07	1058.96	992.243	0.814151	0.359473	0.312044
ENSMUSG00000032294	Pkm2	910.14	1365.52	1191.19	1155.62	622.37	1004.17	1008.89	878.477	0.76018	0.198824	0.252491
ENSMUSG00000025467	Prap1	645.05	990.99	1772.15	1136.06	486.39	628.88	1121.72	745.663	0.656357	0.508233	0.447087
ENSMUSG00000019179	Mdh2	790.02	1119.22	1437.47	1115.57	779.35	823.59	1166.73	923.223	0.82758	0.290202	0.229673
ENSMUSG00000028415	Spink4	1137.52	1302.93	859.57	1100.01	645.84	1316.56	774.48	912.293	0.829353	0.203679	0.390186
ENSMUSG00000074882	Cyp2c68	922.31	914.58	1443.37	1093.42	795.69	1049.59	1379.2	1074.83	0.982995	0.277195	0.272204
ENSMUSG00000071415	Rpl23	1083.84	1398.52	739.56	1073.97	940.47	1172.77	562.58	891.94	0.830505	0.306889	0.345288
ENSMUSG00000064360	mt-Nd3	968.4	985.5	1267.48	1073.79	779.48	699.74	801.04	760.087	0.707852	0.156413	0.0702051
ENSMUSG00000049517	Rps23	997.09	1496.05	714.84	1069.33	849.79	1295.31	550.5	898.533	0.84028	0.369936	0.417113
ENSMUSG00000012848	Rps5	1042.37	1471.11	681.18	1064.89	1011.23	1233.33	593.15	945.903	0.888267	0.37135	0.343641
ENSMUSG00000018770	Atp5g3	928.81	1098.18	1149.5	1058.83	603.45	447.42	519.32	523.397	0.494316	0.109071	0.149208
ENSMUSG00000061825	Ces2c	863.46	770.82	1539.67	1057.98	1062.91	523.84	1387.18	991.31	0.936981	0.396714	0.439924
ENSMUSG00000028367	Txn1	968.19	1121.3	1074.34	1054.61	442.21	417.47	482.33	447.337	0.424173	0.0743769	0.073172
ENSMUSG00000058618	AY761184	290.44	1662.91	1171.58	1041.64	71.08	1531.24	678.79	760.37	0.729972	0.667599	0.964649
ENSMUSG00000022956	Atp5o	879.63	1120.9	1117.69	1039.41	640.15	683.38	724.66	682.73	0.656846	0.133134	0.0618967
ENSMUSG00000027790	Sis	1037.91	484.89	1555.87	1026.22	955.19	400.35	1420.28	925.273	0.90163	0.5219	0.551861
ENSMUSG00000029322	Plac8	805.1	867.32	1382.98	1018.47	384.81	320.83	629.36	445	0.436931	0.311456	0.365918
ENSMUSG00000023456	Tpi1	771.81	1192.05	1061.28	1008.38	520.55	780.33	832.08	710.987	0.705078	0.213269	0.234801
ENSMUSG00000023944	Hsp90ab1	1076.34	1205.42	730.79	1004.18	722.12	988.18	573.32	761.207	0.758036	0.244382	0.276106
ENSMUSG00000025130	P4hb	939.98	883.64	1145.24	989.62	950.7	759.69	900.7	870.363	0.879492	0.139128	0.113806
ENSMUSG00000079435	Rpl36a	997.07	1278.2	631.65	968.973	656.19	971.27	472.43	699.963	0.722376	0.33457	0.360425
ENSMUSG00000025794	Rpl14	855.67	1325.11	684.61	955.13	728.23	1077.91	539.28	781.807	0.818534	0.347211	0.349553
ENSMUSG00000016319	Slc25a5	822.2	981.34	1035.39	946.31	656.32	751.6	783.63	730.517	0.771963	0.117116	0.0906508
ENSMUSG00000032454	Rbp2	262.96	547.74	2028.15	946.283	157.17	126.08	560.44	281.23	0.297194	1.00148	0.86158
ENSMUSG00000045128	Rpl18a	856.25	1323.97	593.03	924.417	866.05	1173.65	517.67	852.457	0.922156	0.400477	0.385006
ENSMUSG00000079641	Rpl39	877.24	1271.29	582.96	910.497	644.48	1027.43	422.29	698.067	0.766688	0.379318	0.438509
ENSMUSG00000038209	Itln1	788.53	1155.15	779.7	907.793	332.31	1129.69	476.61	646.203	0.71184	0.236026	0.657506
ENSMUSG00000025428	Atp5a1	842.87	971.62	903.32	905.937	678.23	695.82	656.85	676.967	0.747256	0.0711031	0.0288281
ENSMUSG00000034371	Dak	968.38	512.18	1208.48	896.347	620	306.15	885.75	603.967	0.673809	0.394596	0.480378
ENSMUSG00000031818	Cox4i1	746.88	986.67	890.22	874.59	625.69	748.4	667.4	680.497	0.778075	0.137958	0.0916897
ENSMUSG00000068874	Selenbp1	455.96	1160.67	891.92	836.183	311.9	888.31	1009.2	736.47	0.880752	0.42532	0.505959
ENSMUSG00000049350	Zg16	1188.4	232.33	1082.05	834.26	1106.5	156.39	1120.97	794.62	0.952485	0.628092	0.695642
ENSMUSG00000039001	Rps21	771.34	1165.48	546.77	827.863	564.49	916.06	432.05	637.533	0.770095	0.378328	0.392349
ENSMUSG00000057322	Rpl38	794.55	1045.64	641.51	827.233	580.53	761.32	459.66	600.503	0.725918	0.246651	0.252819
ENSMUSG00000090841	AC170752.1	835.87	822	816.18	824.683	677.19	498.53	520.69	565.47	0.685681	0.012266	0.172219
ENSMUSG00000022982	Sod1	794.3	800.36	812.05	802.237	713.09	652.89	678.11	681.363	0.84933	0.0112468	0.0443692
ENSMUSG00000026417	Pigr	656.66	843.97	836.62	779.083	346.5	230.36	306.05	294.303	0.377756	0.136167	0.200318
ENSMUSG00000035885	Cox8a	666.42	897.22	757.16	773.6	556.38	615.81	587.2	586.463	0.758096	0.150304	0.0506798
ENSMUSG00000067229	Cyp2c66	798.53	702.36	815.47	772.12	822.15	645.93	714.4	727.493	0.942202	0.0790095	0.122113
ENSMUSG00000030744	Rps3	716.22	1075.56	501.7	764.493	671.73	958.77	419.81	683.437	0.893973	0.379283	0.39458
ENSMUSG00000026576	Atp1b1	943.64	573.89	763.16	760.23	845.7	538.9	700.54	695.047	0.914258	0.243206	0.220811
ENSMUSG00000057113	Npm1	629.56	985.76	623.05	746.123	551.96	1016.05	541.27	703.093	0.942329	0.278181	0.385555
ENSMUSG00000023057	Fabp2	351.14	391.41	1489.01	743.853	155	52.64	187.59	131.743	0.177109	0.867965	0.5345
ENSMUSG00000049775	Tmsb4x	701.14	897.4	604.39	734.31	357.83	320.01	265.74	314.527	0.42833	0.203313	0.147171
ENSMUSG00000006360	Crip1	624.66	591.55	948.13	721.447	281.63	90.38	216.44	196.15	0.271884	0.273077	0.495672
ENSMUSG00000055730	Ces2a	545.75	751.04	832.58	709.79	481.46	442.11	576.55	500.04	0.70449	0.208227	0.138227
ENSMUSG00000015932	Dstn	708.6	768.2	642.11	706.303	647.18	659.44	589.78	632.133	0.894988	0.0893049	0.058829
ENSMUSG00000060802	B2m	741.97	562.46	778.9	694.443	608.74	347.1	514.76	490.2	0.705889	0.166727	0.270375
ENSMUSG00000071644	Eef1g	602.84	969.22	505.13	692.397	464.58	768.75	380.17	537.833	0.776771	0.353357	0.380015
ENSMUSG00000061232	H2-K1	702.76	602.01	761.23	688.667	654.55	462.26	646.6	587.803	0.853538	0.116951	0.18509
ENSMUSG00000041697	Cox6a1	572.17	774.59	699.77	682.177	461.55	541.92	523.67	509.047	0.746209	0.150035	0.082769
ENSMUSG00000028936	Rpl22	634.64	917.97	481.03	677.88	501.82	739.74	372.53	538.03	0.793695	0.326984	0.346196
ENSMUSG00000031886	Ces2e	563.92	559.75	883.26	668.977	413.36	288.16	497.51	399.677	0.597445	0.277419	0.263572
ENSMUSG00000033307	Mif	453.42	997.12	547.38	665.973	294.2	511.88	417.11	407.73	0.612232	0.43636	0.267684
ENSMUSG00000063882	Uqcrh	614.52	689.09	675.83	659.813	270.2	202.6	251.94	241.58	0.366134	0.0602921	0.144758
ENSMUSG00000005125	Ndrg1	746.68	557.45	667.36	657.163	619.1	573.47	984.66	725.743	1.10436	0.144601	0.310559
ENSMUSG00000036751	Cox6b1	533.92	734.32	692.6	653.613	285.94	244.91	247.29	259.38	0.39684	0.161771	0.0887979
ENSMUSG00000035202	Lars2	799.61	472.11	683.63	651.783	819.05	556.34	653.51	676.3	1.03761	0.254772	0.196406
ENSMUSG00000041237	Pklr	640.88	365.69	927.89	644.82	496.49	297.58	786.92	526.997	0.817277	0.435968	0.466971
ENSMUSG00000036752	Tubb2c	867.06	532.93	525.65	641.88	471.14	340.4	470.61	427.383	0.665831	0.303866	0.176259
ENSMUSG00000000308	Ckmt1	590.28	565.72	732.35	629.45	492.2	370.92	568.31	477.143	0.758032	0.142912	0.208643
ENSMUSG00000078863	Gm14325	632.32	726.47	524.36	627.717	462.4	701.77	474.08	546.083	0.869952	0.161113	0.247133
ENSMUSG00000018293	Pfn1	621.37	655.99	593.4	623.587	535.93	445.02	459.13	480.027	0.769783	0.0502798	0.101922
ENSMUSG00000029614	Rpl6	569.58	834.72	452.92	619.073	521	677.01	369.93	522.647	0.84424	0.316041	0.293787
ENSMUSG00000023175	Bsg	414.76	847.08	576.24	612.693	283.92	511.25	390.81	395.327	0.645228	0.356546	0.287692
ENSMUSG00000051483	Cbr1	609.4	604.25	588.62	600.757	432.32	420.26	459.44	437.34	0.727982	0.0180131	0.0458833
ENSMUSG00000035561	Aldh1b1	603.99	662.21	526.61	597.603	228.34	175.01	140.45	181.267	0.303323	0.11383	0.244269
ENSMUSG00000011034	Slc5a1	711.72	287.94	787.24	595.633	573.68	239.74	1063.53	625.65	1.05039	0.451842	0.662266
ENSMUSG00000054428	Atpif1	470.75	690.95	621.59	594.43	306.55	379.82	353.88	346.75	0.583332	0.189399	0.107143
ENSMUSG00000045394	Epcam	547.95	713.11	506.16	589.073	430.24	398.74	328.63	385.87	0.655046	0.18577	0.134795
ENSMUSG00000025203	Scd2	443.51	650.25	649.04	580.933	252.12	351.03	381.1	328.083	0.564752	0.204866	0.205687
ENSMUSG00000058600	Rpl30	583.48	754.49	394.06	577.343	536.95	681.08	326.77	514.933	0.891901	0.312281	0.346022
ENSMUSG00000047675	Rps8	556.8	787.35	367.62	570.59	481.05	634.07	299.53	471.55	0.826425	0.368399	0.355153
ENSMUSG00000019505	Ubb	432.94	611.61	659.53	568.027	598.37	708.4	670.51	659.093	1.16032	0.210231	0.084808
ENSMUSG00000029994	Anxa4	788.01	556.79	359.24	568.013	500.32	310.83	231.23	347.46	0.611711	0.377817	0.397842
ENSMUSG00000067288	Rps28	563.6	782.07	353.65	566.44	416.55	565.18	299.79	427.173	0.754137	0.378194	0.311381
ENSMUSG00000040952	Rps19	531.14	815.78	334.08	560.333	495.69	676.48	289.02	487.063	0.869239	0.432195	0.398047
ENSMUSG00000030017	Reg3g	1132.36	168.26	370.86	557.16	819.17	56.78	150.16	342.037	0.613893	0.912365	1.21577
ENSMUSG00000021213	Akr1c13	477.41	480.42	713.42	557.083	304.19	292.11	466.47	354.257	0.635913	0.243051	0.274849
ENSMUSG00000053279	Aldh1a1	444.14	304.19	872.5	540.277	343.41	221.33	586.86	383.867	0.7105	0.548054	0.484785
ENSMUSG00000046330	Rpl37a	532.62	715.48	360.83	536.31	283.97	484.27	268.95	345.73	0.644646	0.330693	0.347711
ENSMUSG00000069196	Gm10263	512.03	711.87	355.87	526.59	403.83	533.57	292.48	409.96	0.778518	0.338871	0.294326
ENSMUSG00000038717	Atp5l	468.99	568.82	532.07	523.293	322.96	352.09	334.57	336.54	0.643119	0.0964858	0.0435746
ENSMUSG00000059796	Eif4a1	607.4	545.58	406.97	519.983	503.79	421.89	316.79	414.157	0.796481	0.197386	0.226338
ENSMUSG00000041841	Rpl37	492.49	668.98	359.87	507.113	331.4	505.48	279.02	371.967	0.733498	0.305796	0.318725
ENSMUSG00000021792	5730469M10Rik	501.58	205.96	790.81	499.45	454.01	171.43	741.32	455.587	0.912177	0.585506	0.625453
ENSMUSG00000027984	Hadh	463.76	441.74	589.68	498.393	360.13	265.38	382.87	336.127	0.67442	0.160154	0.18539
ENSMUSG00000074195	AI747448	380.68	356.85	746.3	494.61	286.49	288.65	529.67	368.27	0.744566	0.441348	0.37956
ENSMUSG00000021486	Prelid1	380.57	584.9	511.11	492.193	291.67	372.65	379.39	347.903	0.706843	0.210223	0.140315
ENSMUSG00000038155	Gstp2	434.91	472.5	558.63	488.68	296.92	188.48	256.21	247.203	0.505859	0.129793	0.221592
ENSMUSG00000025967	Eef1b2	459.57	666.56	336.14	487.423	456.8	634.58	281.64	457.673	0.938965	0.342539	0.385584
ENSMUSG00000074227	Spint2	473.17	567.53	396.38	479.027	405.24	354.74	292.9	350.96	0.732652	0.178957	0.160318
ENSMUSG00000018569	Cldn7	467.7	541.96	424.02	477.893	545.55	461.81	411.77	473.043	0.989851	0.124771	0.142891
ENSMUSG00000053038	Gm6180	413.79	522.34	494.77	476.967	287.17	253.76	268.29	269.74	0.565532	0.118294	0.0621047
ENSMUSG00000029632	Ndufa4	415.8	511.9	498.22	475.307	249.4	189.93	207.33	215.553	0.453504	0.109374	0.141849
ENSMUSG00000023010	Tmbim6	384	442.96	598.26	475.073	339.68	262.09	420.18	340.65	0.717047	0.232977	0.232055
ENSMUSG00000008540	Mgst1	450	456.75	504.33	470.36	246.6	184.14	211.27	214.003	0.454978	0.0629557	0.146351
ENSMUSG00000079516	Reg3a	331.15	182.51	893.41	469.023	221.51	89.64	423.11	244.753	0.521836	0.799467	0.686183
ENSMUSG00000028691	Prdx1	424.98	511.65	465.23	467.287	282.48	234	253.17	256.55	0.549021	0.0928158	0.0951709
ENSMUSG00000032978	Guca2b	599.34	149.43	647	465.257	522.46	118.42	487.16	376.013	0.808185	0.590105	0.595137
ENSMUSG00000090124	Ugt1a7c	395.26	427.94	567.64	463.613	304.99	264.85	350.09	306.643	0.66142	0.197491	0.139067
ENSMUSG00000025781	Atp5c1	414.81	504.57	471.11	463.497	334.69	378.62	346.59	353.3	0.762249	0.0978685	0.0643099
ENSMUSG00000024292	Cyp4f14	388.78	279.31	716.41	461.5	285.74	194.07	553.12	344.31	0.746067	0.492834	0.541817
ENSMUSG00000061904	Slc25a3	451.23	487.24	443.31	460.593	416.3	398.44	402.17	405.637	0.880683	0.0508344	0.0232256
ENSMUSG00000023004	Tuba1b	450.39	520.73	406.9	459.34	171.01	167.04	120.27	152.773	0.332593	0.12505	0.184709
ENSMUSG00000022824	Muc13	487.66	363.5	525.6	458.92	356.87	178.64	366.22	300.577	0.654965	0.18475	0.35167
ENSMUSG00000032348	Gsta4	671.29	279.08	424.83	458.4	358.37	122.33	208.7	229.8	0.501309	0.432479	0.519696
ENSMUSG00000022283	Pabpc1	344.52	650.19	374.52	456.41	323.52	535.56	323.25	394.11	0.8635	0.369158	0.310825
ENSMUSG00000032038	St3gal4	463.94	410.32	490.99	455.083	487.66	156.17	267.43	303.753	0.667467	0.0902204	0.555397
ENSMUSG00000008348	Ubc	488.16	399.17	459.68	449.003	569.05	368.98	636.68	524.903	1.16904	0.101214	0.265198
ENSMUSG00000070493	Chchd2	377.07	458.79	507.86	447.907	316.11	285.98	360.1	320.73	0.716064	0.14751	0.11622
ENSMUSG00000029162	Khk	365.3	303.93	671.66	446.963	299	181.85	495.16	325.337	0.727882	0.440746	0.486593
ENSMUSG00000018919	Tm4sf5	361.3	394.68	584.88	446.953	278.15	182.24	338.01	266.133	0.595439	0.269846	0.295255
ENSMUSG00000032231	Anxa2	482.07	425.65	429.93	445.883	488.03	340.12	401.61	409.92	0.919344	0.0704479	0.181265
ENSMUSG00000021208	Ifi27l2b	393.31	379.82	556.66	443.263	384.95	342.5	416.43	381.293	0.860196	0.222071	0.0973015
ENSMUSG00000060591	Ifitm2	347.55	633.88	334.78	438.737	143.72	224.26	114.73	160.903	0.366742	0.38547	0.352701
ENSMUSG00000064373	Sepp1	514.6	214.19	584.49	437.76	478.44	202.21	672.5	451.05	1.03036	0.449437	0.523974
ENSMUSG00000062006	Rpl34	402.74	588.31	317.41	436.153	371.76	549.18	274.28	398.407	0.913456	0.317564	0.349828
ENSMUSG00000028639	Ybx1	384.89	524.89	398.48	436.087	313.74	347	256.22	305.653	0.7009	0.177042	0.150259
ENSMUSG00000023235	Ccl25	427.96	382.77	497.1	435.943	333.97	211.89	295.51	280.457	0.643333	0.132085	0.222554
ENSMUSG00000000088	Cox5a	393.01	469.84	436.94	433.263	290.19	308.33	277.89	292.137	0.67427	0.0889684	0.0524175
ENSMUSG00000028692	Akr1a4	382.7	494.68	418.56	431.98	368.67	417.9	350.35	378.973	0.877294	0.132375	0.0921801
ENSMUSG00000078812	Eif5a	390.12	510.09	390.21	430.14	310.37	384.32	277.66	324.117	0.753514	0.160968	0.168589
ENSMUSG00000024646	Cyb5	471.92	366.74	450.63	429.763	340.58	227.15	296.46	288.063	0.670284	0.129393	0.198495
ENSMUSG00000014313	Cox6c	343.85	487.08	452.89	427.94	226.84	285.24	291.86	267.98	0.626209	0.174799	0.133524
ENSMUSG00000063856	Gpx1	276.15	564.42	426.68	422.417	207.34	351.94	332.98	297.42	0.704092	0.341327	0.264224
ENSMUSG00000028158	Mttp	376.24	310.17	571.14	419.183	311.96	211.21	432.55	318.573	0.759986	0.32368	0.347857
ENSMUSG00000027876	Reg4	606.51	281.64	364.77	417.64	397.69	196.99	302.5	299.06	0.716071	0.404092	0.335699
ENSMUSG00000056201	Cfl1	373.96	442.93	420.39	412.427	245.31	228.22	234.07	235.867	0.5719	0.0852705	0.0368238
ENSMUSG00000079523	Tmsb10	295	544.36	396.6	411.987	256.8	391.38	341.84	330.007	0.801013	0.304355	0.206256
ENSMUSG00000034566	Atp5h	349.73	448.05	411.95	403.243	276.56	282.2	260.78	273.18	0.677457	0.123337	0.0406428
ENSMUSG00000017707	Serinc3	369.13	484.85	354.91	402.963	241.6	305.88	299.3	282.26	0.700461	0.176868	0.125296
ENSMUSG00000025503	Taldo1	321.39	472.02	413.81	402.407	191.43	285.03	277.9	251.453	0.624874	0.188764	0.207211
ENSMUSG00000037894	H2afz	318.55	510.45	372.66	400.553	250.77	360.34	238.15	283.087	0.706739	0.247018	0.237384
ENSMUSG00000067231	Cyp2c65	288.87	352.64	559.71	400.407	258.47	286.33	402.53	315.777	0.78864	0.353634	0.241978
ENSMUSG00000029260	Ugt2b34	389.39	389.39	411.75	396.843	428.07	348.12	349.07	375.087	0.945176	0.0325306	0.122338
ENSMUSG00000062683	Atp5g2	308.28	523.92	356.67	396.29	242.42	384.21	274.19	300.273	0.757711	0.285518	0.247797
ENSMUSG00000047517	Dmbt1	161.63	664.75	362.4	396.26	29.49	112.32	65.02	68.9433	0.173985	0.639134	0.602729
ENSMUSG00000025980	Hspd1	444.79	419.62	322.55	395.653	309.7	288.35	177.93	258.66	0.653754	0.163143	0.273427
ENSMUSG00000054452	Aes	369.64	391.52	414.49	391.883	287.03	243.63	282.97	271.21	0.692068	0.0572293	0.0883857
ENSMUSG00000061477	Rps7	394.42	535.93	242.03	390.793	367.25	451.66	207.1	342.003	0.875151	0.376116	0.363211
ENSMUSG00000022551	Cyc1	353.74	420.16	382.97	385.623	299.23	318.47	291.55	303.083	0.785957	0.0863262	0.0457548
ENSMUSG00000014351	Gip	277.26	407.69	468.09	384.347	211.15	264.13	314.65	263.31	0.685085	0.253763	0.196555
ENSMUSG00000059534	Uqcr10	342.62	427.46	378.52	382.867	248.95	278.15	243.31	256.803	0.670738	0.111231	0.0728207
ENSMUSG00000053317	Sec61b	343.52	492.62	310.34	382.16	434.75	420.67	243.93	366.45	0.958892	0.254053	0.290186
ENSMUSG00000032081	Apoc3	208.8	137.4	792.47	379.557	176.2	93.33	473.16	247.563	0.652243	0.946818	0.806735
ENSMUSG00000023043	Krt18	416.33	415.77	300.17	377.423	417.48	418.29	325.24	387.003	1.02538	0.177265	0.138216
ENSMUSG00000026617	Bpnt1	229.55	445.84	453.39	376.26	156.37	282.9	315.61	251.627	0.668757	0.337827	0.334226
ENSMUSG00000021290	2010107E04Rik	324.78	420.43	381.26	375.49	177.88	191.08	169.36	179.44	0.477882	0.12806	0.0609881
ENSMUSG00000025991	Cps1	186.63	516.56	419.39	374.193	215.53	365.6	289.03	290.053	0.775143	0.453095	0.258712
ENSMUSG00000060070	Defa26	332.24	511.8	278.43	374.157	129.52	564.04	198.91	297.49	0.795095	0.326604	0.784671
ENSMUSG00000024981	Acsl5	303.77	253.41	559.67	372.283	342.08	206.3	433.45	327.277	0.879106	0.441125	0.349234
ENSMUSG00000059743	Fdps	332.82	434.63	348.96	372.137	375.2	379.75	284.36	346.437	0.930939	0.147041	0.155319
ENSMUSG00000060615	Ang4	413.04	403.33	291.64	369.337	192.36	324.67	223.93	246.987	0.66873	0.182658	0.279783
ENSMUSG00000024359	Hspa9	414.85	406.44	286.17	369.153	647.47	612.64	428.24	562.783	1.52452	0.19501	0.209338
ENSMUSG00000026175	Vil1	471.82	246.32	387.29	368.477	414.22	204.3	373.64	330.72	0.897533	0.309168	0.336681
ENSMUSG00000016252	Atp5e	312.33	407.15	377.04	365.507	227.75	255.92	238.43	240.7	0.658538	0.132558	0.059084
ENSMUSG00000022450	Ndufa6	305.66	429.44	359.77	364.957	299.63	349.62	306.27	318.507	0.872725	0.170028	0.0852375
ENSMUSG00000026149	Tm4sf20	286.75	297.57	487.95	357.423	429.22	281.36	819.8	510.127	1.42723	0.316624	0.545332
ENSMUSG00000030884	Uqcrc2	328.15	395.05	348.68	357.293	279.84	313.05	270.85	287.913	0.805818	0.0959202	0.0772046
ENSMUSG00000021660	Btf3	355.16	425.11	289.49	356.587	333.15	354.17	230.26	305.86	0.857744	0.190196	0.216798
ENSMUSG00000021520	Uqcrb	332.83	373.82	362.41	356.353	243.26	233.05	212.85	229.72	0.644641	0.0593668	0.0673693
ENSMUSG00000035242	Oaz1	328.08	379.82	353.86	353.92	268.05	275.2	292.6	278.617	0.787231	0.0730958	0.0453189
ENSMUSG00000023247	Guca2a	699.24	147.47	212.55	353.087	413.06	93.61	136.92	214.53	0.607585	0.854007	0.807768
ENSMUSG00000021957	Tkt	351.63	402.78	295.98	350.13	259.31	289.06	216.08	254.817	0.727777	0.15256	0.144013
ENSMUSG00000003814	Calr	411.07	332.45	305.33	349.617	912.02	658.4	449.09	673.17	1.92545	0.157088	0.344368
ENSMUSG00000036438	Calm2	364.51	340.8	342.72	349.343	256.88	190.59	197.22	214.897	0.615145	0.0376986	0.169893
ENSMUSG00000050856	Atp5k	271.93	390.8	368.89	343.873	140.53	134	125.49	133.34	0.387759	0.183965	0.0565599
ENSMUSG00000025651	Uqcrc1	315.99	371.08	338.82	341.963	260.45	251.03	246.03	252.503	0.738393	0.080942	0.0289978
ENSMUSG00000079440	Alpi	194.13	248.03	583.33	341.83	169.54	185.65	476.97	277.387	0.811475	0.616898	0.623793
ENSMUSG00000001123	Lgals9	244.71	411.91	367.37	341.33	209.28	244.6	223.63	225.837	0.661637	0.253679	0.0786546
ENSMUSG00000057933	Gsta2	383.44	193.66	442.68	339.927	283.11	163.88	364.12	270.37	0.795377	0.382693	0.372549
ENSMUSG00000000563	Atp5f1	289.98	365.36	363.25	339.53	244.06	286.9	279.54	270.167	0.795708	0.126423	0.0847868
ENSMUSG00000001739	Cldn15	314.91	335.41	358.63	336.317	221.35	183.27	286.38	230.333	0.68487	0.0650402	0.226362
ENSMUSG00000035530	Eif1	376.56	330.06	300.4	335.673	700.91	775.77	660.12	712.267	2.1219	0.114364	0.0823504
ENSMUSG00000042079	Hnrnpf	377.55	353.98	272.23	334.587	350.41	360.75	258.62	323.26	0.966147	0.165199	0.17391
ENSMUSG00000078578	Ube2d3	361.78	329.84	306.24	332.62	414.87	445.21	353.01	404.363	1.21569	0.0838018	0.116206
ENSMUSG00000028217	Cdh17	355.38	311.48	327.21	331.357	309.82	227.94	238.62	258.793	0.781011	0.0671235	0.171998
ENSMUSG00000041959	S100a10	373.61	334.51	283.49	330.537	263.51	173.13	201.43	212.69	0.643469	0.136721	0.217359
ENSMUSG00000000171	Sdhd	306.73	330.96	353.72	330.47	189.51	167.08	203.96	186.85	0.565407	0.0711073	0.0994559
ENSMUSG00000028081	Rps3a	322.64	439.07	225.48	329.063	279.34	362.63	181.79	274.587	0.834449	0.324982	0.329636
ENSMUSG00000042808	Gpx2	277.56	451.26	250.53	326.45	116.55	295.41	156.03	189.33	0.579966	0.333681	0.496302
ENSMUSG00000034868	Myl12b	354.34	309.17	311.37	324.96	266.7	176.16	192.77	211.877	0.652008	0.0783715	0.227487
ENSMUSG00000003955	Fam162a	237.65	410.98	326.06	324.897	166.37	314.86	322.34	267.857	0.824436	0.266764	0.32842
ENSMUSG00000073411	H2-D1	386.26	274.16	298.41	319.61	365.81	212	248.21	275.34	0.861487	0.184539	0.292053
ENSMUSG00000025580	Eif4a3	355.64	328.25	266.31	316.733	387.3	371.78	267.86	342.313	1.08076	0.144491	0.18972
ENSMUSG00000020358	Hnrnpab	335.31	356.75	251.54	314.533	281.23	275.15	186.94	247.773	0.787749	0.176761	0.21298
ENSMUSG00000047730	Fcgbp	425.04	153.53	359.32	312.63	303.79	107.16	382	264.317	0.845462	0.453088	0.535752
ENSMUSG00000022445	Cyp2d26	282.76	159.54	494.51	312.27	311.95	156.47	494.78	321.067	1.02817	0.542555	0.527427
ENSMUSG00000020849	Ywhae	309.62	344.01	274.85	309.493	277.17	294.73	228.24	266.713	0.861774	0.111732	0.129189
ENSMUSG00000025068	Gsto1	269.25	314.52	340.62	308.13	226.01	204.58	240.45	223.68	0.725927	0.117196	0.0806874
ENSMUSG00000031838	Ifi30	281.02	330.59	307.88	306.497	158.05	127.49	168.23	151.257	0.493502	0.0809599	0.140176
ENSMUSG00000011752	Pgam1	281.49	343.77	291.53	305.597	154.73	160.78	203.21	172.907	0.5658	0.109419	0.152783
ENSMUSG00000006932	Ctnnb1	295.59	315.41	298.91	303.303	254.48	254.7	242.31	250.497	0.825895	0.0349989	0.0283066
ENSMUSG00000073481	Mosc2	224.54	250.42	431.34	302.1	196.29	174.98	325.98	232.417	0.769337	0.372958	0.351635
ENSMUSG00000022354	Ndufb9	248.28	337.02	319.09	301.463	206.1	252.06	231.77	229.977	0.762868	0.155649	0.100151
ENSMUSG00000026864	Hspa5	416.38	263.12	222.21	300.57	2808.88	1636.5	1165.73	1870.37	6.22274	0.34055	0.452409
ENSMUSG00000061518	Cox5b	238.1	351.53	308.15	299.26	191.32	233.19	223.33	215.947	0.721602	0.191256	0.101366
ENSMUSG00000059070	Rpl18	288.98	403.56	204.31	298.95	266.49	332.56	181.43	260.16	0.870246	0.334499	0.291219
ENSMUSG00000071551	Akr1c19	404.22	153.67	338.65	298.847	250.59	119.11	254.28	207.993	0.695987	0.434775	0.370191
ENSMUSG00000036781	Rps27l	292.32	339.09	265.06	298.823	196.78	231.75	165.52	198.017	0.662655	0.125295	0.167321
ENSMUSG00000030122	Ptms	256.01	354.71	278.71	296.477	163.78	174.61	148.36	162.25	0.547261	0.174358	0.0813049
ENSMUSG00000005683	Cs	300.02	304.83	284.51	296.453	271.5	255.4	237.47	254.79	0.859461	0.0358207	0.0668127
ENSMUSG00000021831	Ero1l	433.72	281.66	169.89	295.09	478.58	548.24	539.06	521.96	1.76882	0.448767	0.0725104
ENSMUSG00000069744	Psmb3	279.05	336.95	267.81	294.603	238.38	252.55	201.98	230.97	0.784003	0.125937	0.112944
ENSMUSG00000034127	Tspan8	352.76	330.47	199.78	294.337	286.03	173.42	147.43	202.293	0.687286	0.280779	0.36419
ENSMUSG00000034781	Gna11	356.92	219.94	297.89	291.583	321.41	147.41	240.33	236.383	0.810689	0.235636	0.36833
ENSMUSG00000022477	Aco2	275.94	290.94	307.51	291.463	248.8	222.96	245.08	238.947	0.819817	0.0541801	0.0584618
ENSMUSG00000032383	Ppib	255.47	357.03	259.3	290.6	317.27	328.1	221.39	288.92	0.994219	0.19808	0.203284
ENSMUSG00000055114	Anxa13	287.68	250.51	332.04	290.077	170.95	117.77	219.52	169.413	0.58403	0.140714	0.300404
ENSMUSG00000026688	Mgst3	216.72	331.43	319.5	289.217	141.79	192.82	200.2	178.27	0.616389	0.21806	0.178422
ENSMUSG00000038900	Rpl12	256.55	431.16	179.93	289.213	252.57	419.92	170.05	280.847	0.971071	0.44521	0.453316
ENSMUSG00000033685	Ucp2	210.97	293.69	361.52	288.727	130.7	129.7	200.7	153.7	0.532337	0.261138	0.264842
ENSMUSG00000060147	Serpinb6a	284.88	279.16	297.89	287.31	247.1	141.24	199.62	195.987	0.682144	0.0334083	0.270546
ENSMUSG00000023019	Gpd1	272.96	173.78	414.39	287.043	203.15	112.11	292.03	202.43	0.705225	0.421266	0.444411
ENSMUSG00000020163	Uqcr11	233.16	333.7	287.1	284.653	156.42	169.69	158.45	161.52	0.567427	0.176758	0.0442537
ENSMUSG00000074445	Sprr2a3	277.78	391.45	184.02	284.417	267.43	220.82	118.94	202.397	0.71162	0.365218	0.375204
ENSMUSG00000009863	Sdhb	238.09	306.18	305.83	283.367	186.54	196.39	208.53	197.153	0.695753	0.138376	0.0558695
ENSMUSG00000056851	Pcbp2	261.31	340.91	247.84	283.353	257.89	268.12	213.66	246.557	0.870139	0.177512	0.117396
ENSMUSG00000048076	Arf1	301.2	283.32	264.14	282.887	334.39	288.24	259.84	294.157	1.03984	0.0655167	0.12791
ENSMUSG00000071528	Usmg5	259.75	282.06	305.56	282.457	164.74	150.44	172.41	162.53	0.575416	0.0811012	0.0686057
ENSMUSG00000046434	Hnrnpa1	270.23	346.08	226.31	280.873	260.97	403.55	253.66	306.06	1.08967	0.215721	0.276115
ENSMUSG00000024960	Plcb3	326.31	266.23	248.94	280.493	291.42	230.57	253.96	258.65	0.922125	0.144778	0.118674
ENSMUSG00000004264	Phb2	272.84	328.6	239.14	280.193	216.56	252.64	178.43	215.877	0.770456	0.16125	0.171902
ENSMUSG00000045294	Insig1	234.71	274.58	323.75	277.68	187.75	163.07	227.08	192.633	0.693724	0.16062	0.167589
ENSMUSG00000075706	Gpx4	232.65	238.43	360.43	277.17	230.04	208.88	294.82	244.58	0.882419	0.260357	0.183077
ENSMUSG00000039221	Rpl22l1	188.28	414.73	226.66	276.557	174.76	375.69	196.07	248.84	0.899779	0.438212	0.443541
ENSMUSG00000001175	Calm1	271.75	255.4	299.25	275.467	205.79	162.12	192.93	186.947	0.678654	0.0804453	0.120042
ENSMUSG00000046711	Hmga1	232.21	377.39	216.22	275.273	128.89	215.13	126.58	156.867	0.569858	0.322575	0.321743
ENSMUSG00000020267	Hint1	253.66	321.88	248.91	274.817	205.62	255.65	190.41	217.227	0.790442	0.148562	0.157133
ENSMUSG00000031231	Cox7b	232.67	296.69	291.95	273.77	128.06	109.63	126.57	121.42	0.443511	0.130301	0.0843155
ENSMUSG00000021577	Sdha	244.39	283.86	292.06	273.437	201.45	198.11	217.44	205.667	0.752155	0.0932102	0.050236
ENSMUSG00000032246	Calml4	268.57	264.63	285.49	272.897	175	154.09	166.35	165.147	0.605162	0.0406111	0.0636211
ENSMUSG00000003072	Atp5d	247.96	306.89	262.97	272.607	186.96	186.26	187.61	186.943	0.685762	0.112338	0.00361155
ENSMUSG00000020048	Hsp90b1	305.61	299.6	209.82	271.677	1111.31	865.74	535.14	837.397	3.08233	0.197491	0.345271
ENSMUSG00000031447	Lamp1	271.28	243.05	293.34	269.223	193.23	174.2	243.21	203.547	0.756051	0.0936323	0.175109
ENSMUSG00000024503	Spink3	228.83	70	508.07	268.967	233.87	71.73	343.89	216.497	0.80492	0.824548	0.632385
ENSMUSG00000048758	Rpl29	221.91	367.2	215.67	268.26	172.64	251.57	156.21	193.473	0.721216	0.31962	0.263496
ENSMUSG00000073676	Hspe1	280.23	312.37	207.23	266.61	203.63	262.16	151.46	205.75	0.771726	0.202082	0.269164
ENSMUSG00000049751	Rpl36al	248.07	326.77	222.66	265.833	239.42	316.46	191.67	249.183	0.937367	0.20419	0.252687
ENSMUSG00000017950	Hnf4a	263.4	294.12	231.19	262.903	209.71	212.53	194	205.413	0.781326	0.119694	0.0486059
ENSMUSG00000067212	H2-T23	356.59	162.82	260.74	260.05	333.92	106.19	192.33	210.813	0.810665	0.37257	0.545433
ENSMUSG00000070473	Cldn3	199.84	313.54	260.46	257.947	191.49	214.87	242.31	216.223	0.838248	0.220556	0.117642
ENSMUSG00000021211	Akr1c12	214.71	258.75	300.21	257.89	113.98	118.91	150.32	127.737	0.495315	0.165794	0.154321
ENSMUSG00000004864	Mapk13	282.97	274.52	215.01	257.5	199.67	153.25	125.3	159.407	0.619055	0.143841	0.235657
ENSMUSG00000018042	Cyb5r3	164.34	213.58	391.08	256.333	127.35	98.29	232.57	152.737	0.595852	0.465265	0.462548
ENSMUSG00000048373	Fgfbp1	285.48	320.69	160.82	255.663	120.09	66.12	38.75	74.9867	0.293302	0.328566	0.551945
ENSMUSG00000066009	Gm13051	400.11	326.17	34.27	253.517	225.47	363.12	3.32	197.303	0.778266	0.763022	0.920138
ENSMUSG00000021771	Vdac2	279.31	266.79	213.15	253.083	251.64	247.9	187.26	228.933	0.904577	0.138868	0.157856
ENSMUSG00000090625	AL593857.1	222.33	296.74	233.6	250.89	191.44	207.98	165.99	188.47	0.751206	0.159851	0.11223
ENSMUSG00000051695	Pcbp1	268.86	266.78	213.09	249.577	255.71	270.54	210.33	245.527	0.983773	0.126676	0.127767
ENSMUSG00000022555	Dgat1	221.96	190.85	330.92	247.91	216.14	150.11	281.08	215.777	0.870383	0.29669	0.303489
ENSMUSG00000006304	Arpc2	251.53	259.55	229.72	246.933	221.55	212.44	182.61	205.533	0.832343	0.0625153	0.0990985
ENSMUSG00000028792	Ak2	266.27	219.52	250.53	245.44	222.42	182.79	269.17	224.793	0.915879	0.0969158	0.192349
ENSMUSG00000031924	Cyb5b	252.67	190.04	290.98	244.563	252.49	178.46	246.23	225.727	0.922978	0.208355	0.181873
ENSMUSG00000028961	Pgd	262.98	239.76	230.73	244.49	168.66	156.06	167.88	164.2	0.671602	0.0680485	0.0429977
ENSMUSG00000020402	Vdac1	230.29	269.96	233.06	244.437	159.98	162.71	159.76	160.817	0.657907	0.0906051	0.0102188
ENSMUSG00000020321	Mdh1	223.68	225.59	284.03	244.433	179.99	128.3	171.27	159.853	0.653975	0.140345	0.173106
ENSMUSG00000021218	Gdi2	233.15	261.05	238.36	244.187	204.29	236.5	210.23	217.007	0.888692	0.060751	0.0789883
ENSMUSG00000053898	Ech1	234.38	253.61	243.62	243.87	186.13	162.12	179.15	175.8	0.720876	0.0394367	0.0702536
ENSMUSG00000025401	Myo1a	259.33	160.52	308.8	242.883	245.36	129.23	261.99	212.193	0.873643	0.310831	0.340858
ENSMUSG00000015092	Edf1	244.86	206.49	275.78	242.377	216.75	170.96	228.28	205.33	0.847153	0.143214	0.147657
ENSMUSG00000072214	2014-09-05	237.66	290.79	194.72	241.057	178.5	189.7	136.12	168.107	0.697374	0.199642	0.168117
ENSMUSG00000032330	Cox7a2	203.86	271.03	247.43	240.773	126.27	110.42	120.79	119.16	0.494905	0.141528	0.067554
ENSMUSG00000004980	Hnrnpa2b1	234.12	264.76	222.63	240.503	194.05	240.88	190.67	208.533	0.86707	0.090553	0.134578
ENSMUSG00000003528	Slc25a1	213.46	270.82	234.75	239.677	177.17	185.8	179.28	180.75	0.754141	0.120978	0.0248901
ENSMUSG00000024610	Cd74	600.94	66.63	51.38	239.65	546.79	50.39	46.3	214.493	0.895027	1.30598	1.34169
ENSMUSG00000022312	Eif3h	219.42	308.68	181.59	236.563	210.08	270.58	150.45	210.37	0.889276	0.275851	0.285523
ENSMUSG00000020581	Agr2	362.38	200.15	140.47	234.333	417.5	494.65	389.19	433.78	1.85112	0.490056	0.12583
ENSMUSG00000025132	Arhgdia	257.98	231.29	213.02	234.097	226.35	183.65	171.55	193.85	0.828077	0.0965884	0.14851
ENSMUSG00000001525	Tubb5	187.02	308.76	201.01	232.263	81.81	164.98	88.43	111.74	0.481092	0.286814	0.413691
ENSMUSG00000030793	Pycard	219.52	276.48	195.2	230.4	106.1	152.17	84.05	114.107	0.495255	0.181068	0.304615
ENSMUSG00000026341	Actr3	217.87	258.46	211.74	229.357	206.17	248.67	189.81	214.883	0.936896	0.110701	0.141388
ENSMUSG00000022108	Itm2b	202.8	247.03	237.93	229.253	158.8	149.59	154.35	154.247	0.672822	0.101882	0.0298604
ENSMUSG00000052914	Cyp2j6	241.84	143.21	293.77	226.273	239.08	157.05	269.7	221.943	0.980864	0.337988	0.262442
ENSMUSG00000022890	Atp5j	185.08	260.77	232.76	226.203	126.27	140.98	127.26	131.503	0.58135	0.169178	0.0625227
ENSMUSG00000039062	Anpep	161.25	160.21	356.28	225.913	145.65	118.09	226.31	163.35	0.723065	0.499758	0.344287
ENSMUSG00000013593	Ndufs2	176.19	268.53	232.33	225.683	139.48	191.06	174.19	168.243	0.745484	0.206162	0.156316
ENSMUSG00000038462	Uqcrfs1	205.27	241.14	229.77	225.393	167.96	182.65	178.61	176.407	0.782661	0.0813295	0.0430188
ENSMUSG00000025351	Cd63	265.97	211.68	197.47	225.04	224.09	166.35	155.51	181.983	0.808671	0.160645	0.202579
ENSMUSG00000030483	Cyp2b10	158.01	149.43	366.32	224.587	159.95	110.6	337.67	202.74	0.902725	0.54687	0.589078
ENSMUSG00000041028	Ghitm	220.26	239.87	211.54	223.89	366.87	358.2	305.17	343.413	1.53385	0.064807	0.0972653
ENSMUSG00000030357	Fkbp4	246.64	239.5	184.43	223.523	161.88	175.28	116.26	151.14	0.676171	0.152304	0.204718
ENSMUSG00000029630	Cyp3a25	72.13	138.83	459.36	223.44	108.19	188.56	725.46	340.737	1.52496	0.926498	0.98491
ENSMUSG00000089960	Ugt1a1	251.55	176.98	240.34	222.957	386.99	293.76	377	352.583	1.5814	0.180347	0.145176
ENSMUSG00000041737	Tmem45b	190.63	230.58	246.3	222.503	128.32	146.18	152.2	142.233	0.639241	0.128989	0.0873183
ENSMUSG00000017778	Cox7c	184.39	246.38	234.19	221.653	164.46	175.44	190.71	176.87	0.797958	0.148166	0.0745366
ENSMUSG00000068587	Mgam	326.03	122.08	214.15	220.753	357.94	116.39	216.29	230.207	1.04282	0.462667	0.527243
ENSMUSG00000027248	Pdia3	232.83	237.37	190.15	220.117	453.55	366.17	233.09	350.937	1.59432	0.118351	0.316344
ENSMUSG00000021215	Net1	229.35	206.64	219.77	218.587	215.65	260.51	341.95	272.703	1.24758	0.0521585	0.234786
ENSMUSG00000047139	Cd24a	203.84	210.11	238.52	217.49	99.61	105.37	118.56	107.847	0.49587	0.0849711	0.0900791
ENSMUSG00000054808	Actn4	234.12	193.96	222.58	216.887	235.5	200.4	239.24	225.047	1.03762	0.0953331	0.0952087
ENSMUSG00000020719	Ddx5	236.39	203.41	210.27	216.69	352.06	304.74	310.65	322.483	1.48822	0.0803086	0.0799546
ENSMUSG00000027907	S100a11	126.34	309.41	213.74	216.497	72.99	68.21	103.24	81.48	0.376357	0.422945	0.233133
ENSMUSG00000022026	Olfm4	64.28	408.9	175.32	216.167	10.16	130.63	63.43	68.0733	0.314911	0.813741	0.886824
ENSMUSG00000068523	Gng5	214.09	235.7	198.1	215.963	236.42	181.19	184.58	200.73	0.929463	0.0873753	0.154212
ENSMUSG00000052738	Suclg1	204.28	228.81	213.75	215.613	162.09	166.62	157.6	162.103	0.751824	0.0573745	0.0278219
ENSMUSG00000024844	Banf1	169.34	280.69	196.47	215.5	139.68	213.86	142.4	165.313	0.767115	0.269434	0.254454
ENSMUSG00000032314	Etfa	195.16	242.77	208.33	215.42	171.61	193.6	178.02	181.077	0.840575	0.114122	0.0624552
ENSMUSG00000031708	Tecr	184.36	241.96	218.89	215.07	152.78	163.89	155.66	157.443	0.732056	0.13479	0.0366208
ENSMUSG00000040048	Ndufb10	207.32	207.22	229.78	214.773	152.06	136.43	145.38	144.623	0.673377	0.0605115	0.0542266
ENSMUSG00000036880	Acaa2	220.09	207.96	215.69	214.58	160.55	131.32	148.86	146.91	0.68464	0.0286173	0.100145
ENSMUSG00000061718	Ppp1r1b	234.79	234.49	172.43	213.903	117.54	141.48	85.4	114.807	0.536722	0.167914	0.245105
ENSMUSG00000021456	Fbp2	209.16	191.49	238.51	213.053	173.44	155.72	194.39	174.517	0.819122	0.111477	0.11092
ENSMUSG00000028333	Anp32b	176.99	278.49	181.77	212.417	159.16	262.17	147.26	189.53	0.892256	0.269617	0.333398
ENSMUSG00000027187	Cat	184.9	165.63	285.91	212.147	163.04	131.91	234.52	176.49	0.831924	0.304523	0.298094
ENSMUSG00000027342	Pcna	184.34	249.71	200.73	211.593	124	196.68	162.36	161.013	0.760957	0.160742	0.225812
ENSMUSG00000072680	D14Ertd449e	149.46	284	196.18	209.88	141.76	248.77	160.88	183.803	0.875754	0.325463	0.310491
ENSMUSG00000029390	Tmed2	205.61	248.9	169.07	207.86	268.14	266.87	172.71	235.907	1.13493	0.192257	0.232014
ENSMUSG00000029201	Ugdh	212.09	172.35	237.85	207.43	181.65	186.78	278.73	215.72	1.03997	0.159079	0.253238
ENSMUSG00000042541	Shfm1	175.38	250.63	194.89	206.967	135.51	181.94	141.77	153.073	0.739604	0.188685	0.164591
ENSMUSG00000003051	Elf3	179.73	255.3	179.48	204.837	134.58	185.58	214.27	178.143	0.869685	0.213354	0.226571
ENSMUSG00000034024	Cct2	203.28	250.07	160.45	204.6	180.1	231.63	136.28	182.67	0.892815	0.219084	0.261274
ENSMUSG00000032959	Pebp1	177.05	267.84	166.71	203.867	133.87	156.75	107	132.54	0.650131	0.272939	0.18788
ENSMUSG00000055839	Tceb2	177.11	231.71	201.63	203.483	134.1	149.88	144.2	142.727	0.701417	0.134395	0.0559987
ENSMUSG00000000303	Cdh1	207.7	218.03	184.24	203.323	210.51	186.52	151.03	182.687	0.898503	0.0851597	0.163803
ENSMUSG00000022947	Cbr3	279.46	208.3	120.49	202.75	173.07	142.19	94.18	136.48	0.673144	0.392751	0.291279
ENSMUSG00000027350	Chgb	208.56	184.01	215.19	202.587	206.65	177.15	231.96	205.253	1.01316	0.0810806	0.133648
ENSMUSG00000041782	Lad1	264.66	170.21	172.67	202.513	307.78	189.47	215.54	237.597	1.17324	0.265833	0.261631
ENSMUSG00000062328	Rpl17	193.11	281.09	133.16	202.453	173.57	240.43	108.98	174.327	0.861071	0.367523	0.377041
ENSMUSG00000025204	Ndufb8	158.45	246.96	199.42	201.61	121.38	159.91	130.8	137.363	0.681332	0.219709	0.146225
ENSMUSG00000035504	Reep6	224.38	148.9	230.66	201.313	288.65	184.4	256.89	243.313	1.20863	0.226015	0.219612
ENSMUSG00000021546	Hnrnpk	209.46	224.23	168.06	200.583	206.96	228.58	171.99	202.51	1.00961	0.145167	0.141012
ENSMUSG00000053565	Eif3k	206.97	238.1	155.78	200.283	187.76	194.71	131.86	171.443	0.856004	0.207533	0.200975
ENSMUSG00000040385	Ppp1ca	189.27	238.09	171.75	199.703	135.1	161.59	103.4	133.363	0.667807	0.172148	0.218455
ENSMUSG00000058655	Eif4b	156.25	269.9	171.81	199.32	168.87	225.05	158.55	184.157	0.923925	0.309137	0.194338
ENSMUSG00000061983	Rps12	169.87	280.77	145.48	198.707	170.25	261.33	129.79	187.123	0.941706	0.362885	0.36005
ENSMUSG00000026547	Tagln2	183.91	240.3	167.75	197.32	214.47	217.74	150.64	194.283	0.98461	0.19303	0.194724
ENSMUSG00000020803	Txndc17	189.58	193.95	207.85	197.127	167.29	149.44	168.33	161.687	0.820217	0.0483966	0.0656743
ENSMUSG00000040600	Eps8l3	243.94	152.29	194.16	196.797	390.01	266.45	602.27	419.577	2.13203	0.233143	0.404815
ENSMUSG00000022234	Cct5	194.41	239.6	154.26	196.09	163.55	224.95	125.59	171.363	0.873901	0.217731	0.292587
ENSMUSG00000019370	Calm3	179.62	219.27	189.35	196.08	91.73	94.24	97.52	94.4967	0.481929	0.105385	0.0307262
ENSMUSG00000005514	Por	156.33	206.17	225.41	195.97	156.02	168.15	227.61	183.927	0.938545	0.181924	0.208311
ENSMUSG00000038393	Txnip	151.22	239.8	196.77	195.93	276.26	373.06	450.09	366.47	1.87041	0.226081	0.237679
ENSMUSG00000018446	C1qbp	204.29	238.52	143.37	195.393	157.69	182.4	95.67	145.253	0.743389	0.246656	0.307618
ENSMUSG00000025037	Maoa	228.26	152.03	204.13	194.807	223.23	131.33	150.73	168.43	0.864601	0.199997	0.287593
ENSMUSG00000016256	Ctsz	205.34	177.58	201.09	194.67	181.09	132.16	181.19	164.813	0.846629	0.0768077	0.17158
ENSMUSG00000024587	Nars	266.56	171.94	144.02	194.173	564.65	416.29	307.59	429.51	2.21199	0.330757	0.300433
ENSMUSG00000002015	Bcap31	174.77	189.91	217.2	193.96	137.18	111.47	135.58	128.077	0.660325	0.110863	0.112464
ENSMUSG00000030413	Pglyrp1	181.7	256.98	143.08	193.92	105.19	125.93	69.82	100.313	0.517292	0.298705	0.282825
ENSMUSG00000029465	Arpc3	163.11	225.28	193.12	193.837	109.08	107.89	112.81	109.927	0.56711	0.160399	0.0233515
ENSMUSG00000044792	Isca1	211.4	185.28	178.77	191.817	187.16	161.72	191.83	180.237	0.93963	0.0900297	0.0899096
ENSMUSG00000001270	Ckb	122.77	207.57	243.22	191.187	48.14	144.36	159	117.167	0.612839	0.32363	0.514014
ENSMUSG00000007815	Rhoa	180.74	211.26	180.24	190.747	158.01	155.48	134.27	149.253	0.782469	0.0931436	0.0873512
ENSMUSG00000038690	Atp5j2	160.8	214.82	194.35	189.99	111.43	111.42	108.27	110.373	0.580943	0.143548	0.0165035
ENSMUSG00000031725	Ces1f	183.9	190.07	195.76	189.91	79.15	68.51	92.86	80.1733	0.422165	0.0312338	0.15226
ENSMUSG00000028463	Car9	66.77	267.82	234.77	189.787	37.95	166	174.4	126.117	0.664518	0.568057	0.606343
ENSMUSG00000054630	Ugt2b5	102.31	135.65	330.6	189.52	69.39	77.32	173	106.57	0.562315	0.650648	0.541114
ENSMUSG00000007041	Clic1	164.59	219.47	184.29	189.45	150.51	118.31	142.47	137.097	0.723656	0.146748	0.122242
ENSMUSG00000024953	Prdx5	149.02	155.07	263.84	189.31	121.07	119.26	191.82	144.05	0.760921	0.341322	0.287261
ENSMUSG00000016559	H3f3b	191.8	212.27	163.7	189.257	259.9	335.58	246.65	280.71	1.48322	0.128844	0.170918
ENSMUSG00000024248	Cox7a2l	148.29	244.99	173.46	188.913	167.89	217.02	141.45	175.453	0.92875	0.265561	0.218568
ENSMUSG00000004270	Lpcat3	129.6	193.53	241.88	188.337	111.48	109.18	139.5	120.053	0.63744	0.299038	0.140609
ENSMUSG00000068039	Tcp1	183.43	225.55	154.08	187.687	140.3	166.16	103.34	136.6	0.727809	0.191408	0.231135
ENSMUSG00000042043	Tbca	166.83	207.47	188.71	187.67	129.04	147.85	135.19	137.36	0.731923	0.108381	0.0698232
ENSMUSG00000059005	Hnrnpa3	186.05	215.22	161.33	187.533	183.43	188.86	136.78	169.69	0.904852	0.143844	0.168719
ENSMUSG00000006589	Aprt	214.73	166.49	181.19	187.47	190.62	124.36	179.46	164.813	0.879145	0.131891	0.215245
ENSMUSG00000073702	Rpl31	170.12	260.58	131.64	187.447	129.95	220.09	98.42	149.487	0.797489	0.353131	0.422405
ENSMUSG00000063065	Mapk3	178.74	190.58	192.42	187.247	128.17	99.65	125.66	117.827	0.629259	0.0396494	0.134022
ENSMUSG00000022216	Psme1	204.05	181.36	174.76	186.723	160.94	111.44	115.83	129.403	0.693022	0.0822817	0.211738
ENSMUSG00000021270	Hsp90aa1	238.38	172.8	147.5	186.227	139.11	136.94	101.69	125.913	0.676129	0.251866	0.16683
ENSMUSG00000035775	Krt20	235.59	81.21	240.69	185.83	262.61	88.72	277.22	209.517	1.12746	0.487755	0.500522
ENSMUSG00000005610	Eif4g2	205.61	179.01	172.21	185.61	306.69	299.66	251.9	286.083	1.54131	0.0950976	0.104206
ENSMUSG00000029811	Abp1	135.25	170.79	250.71	185.583	59.46	31.83	58.06	49.7833	0.268253	0.318641	0.312631
ENSMUSG00000000346	Dazap2	169.87	204.14	180.03	184.68	127.62	117.19	114.54	119.783	0.648599	0.09531	0.0577283
ENSMUSG00000030688	Stard10	174.65	222.15	156.47	184.423	122.49	150.26	101.9	124.883	0.677156	0.183888	0.194331
ENSMUSG00000027566	Psma7	186.12	199.97	166.55	184.213	144.85	149.92	123.11	139.293	0.756152	0.0911518	0.102249
ENSMUSG00000020018	Snrpf	148.47	251.8	151.9	184.057	115.84	189.92	102.34	136.033	0.739084	0.318883	0.346627
ENSMUSG00000025497	Cdhr5	185.43	114.94	250.7	183.69	179.72	101.79	222.87	168.127	0.915274	0.369627	0.365004
ENSMUSG00000027761	Aadac	134.81	205.38	210.45	183.547	95.89	166.63	100.19	120.903	0.658706	0.230368	0.328021
ENSMUSG00000032324	Tspan3	160.38	201.65	188.34	183.457	118.78	133.02	132.68	128.16	0.698585	0.114817	0.0633981
ENSMUSG00000024121	Atp6v0c	211.77	159.34	177.97	183.027	192.5	131.45	173.35	165.767	0.905697	0.145215	0.188358
ENSMUSG00000026701	Prdx6	154.45	216.97	175.81	182.41	81.55	105.68	90	92.41	0.506606	0.174213	0.132499
ENSMUSG00000025950	Idh1	145	164.12	237.33	182.15	71.88	68.25	83.79	74.64	0.409772	0.26755	0.108914
ENSMUSG00000029064	Gnb1	178.07	185.67	180.55	181.43	152.49	133.78	135.35	140.54	0.774624	0.0213618	0.073849
ENSMUSG00000028478	Clta	172.51	197.56	174.14	181.403	152.91	147.19	142.99	147.697	0.814189	0.0772632	0.0337135
ENSMUSG00000018567	Gabarap	176.93	176.29	189.49	180.903	157.12	130.11	151.94	146.39	0.809217	0.0411444	0.0979221
ENSMUSG00000028337	Coro2a	220.01	160.28	162.11	180.8	226.37	153.09	188.4	189.287	1.04694	0.187883	0.193611
ENSMUSG00000042406	Atf4	211.57	172.28	156.35	180.067	677.83	566.78	498.64	581.083	3.22705	0.157839	0.155653
ENSMUSG00000079116	Gm15293	192.2	234.99	111.73	179.64	70.32	269.28	108.74	149.447	0.831923	0.348377	0.706216
ENSMUSG00000002992	Apoc2	82.18	76.96	379.53	179.557	53.52	63.26	293.31	136.697	0.761301	0.964607	0.992844
ENSMUSG00000027406	Idh3b	167.4	209.96	161.14	179.5	146.08	174.71	135.27	152.02	0.846908	0.14799	0.134061
ENSMUSG00000029430	Ran	169.85	215.28	152.53	179.22	132.89	163.26	108.54	134.897	0.752688	0.180825	0.203231
ENSMUSG00000015405	Ace2	236.41	78.1	221.58	178.697	236.99	63.19	180.53	160.237	0.896696	0.489289	0.553302
ENSMUSG00000006699	Cdc42	169.74	182.16	181.82	177.907	130.5	115.99	119.37	121.953	0.685491	0.0397657	0.0622543
ENSMUSG00000062647	Rpl7a	146.92	241.85	143.73	177.5	123.48	162.69	110.44	132.203	0.744808	0.314093	0.205709
ENSMUSG00000028234	Rps20	170.15	247.24	114.78	177.39	162.07	212.37	99.16	157.867	0.889941	0.375028	0.359303
ENSMUSG00000049091	Sephs2	127.98	186.89	214.38	176.417	134.5	160.77	191.88	162.383	0.920453	0.250214	0.17689
ENSMUSG00000028452	Vcp	197.28	171.16	160.36	176.267	240.76	211.78	166.68	206.407	1.17099	0.107691	0.180862
ENSMUSG00000078695	Cisd3	184.13	163.33	179.55	175.67	117.81	80.81	110.6	103.073	0.586744	0.0622153	0.190299
ENSMUSG00000029161	Cgref1	156.24	106.61	263.18	175.343	125.99	89.16	193.53	136.227	0.776914	0.456328	0.388563
ENSMUSG00000021125	Arg2	126.11	141.97	256.58	174.887	75.41	62.43	146.29	94.71	0.541551	0.407072	0.476598
ENSMUSG00000057278	Snrpg	133.31	248.22	142.54	174.69	89.58	151.47	79.25	106.767	0.611178	0.365481	0.365819
ENSMUSG00000074604	Mgst2	133.83	156.9	231.93	174.22	88.78	109.03	155.22	117.677	0.675449	0.29441	0.289382
ENSMUSG00000028603	Scp2	125.92	120.46	275.01	173.797	96.33	71.4	176.21	114.647	0.65966	0.504589	0.477582
ENSMUSG00000058126	Tpm3-rs7	90.71	223.8	204.41	172.973	77.14	172.38	149.83	133.117	0.769579	0.415664	0.373891
ENSMUSG00000049422	Chchd10	190.55	182	145.25	172.6	208.93	129.44	116.26	151.543	0.878003	0.139447	0.330818
ENSMUSG00000025007	Aldh18a1	168.98	165.87	181.7	172.183	201.62	207.4	187.62	198.88	1.15505	0.0487102	0.0511398
ENSMUSG00000030057	Cnbp	177.29	194.98	143.67	171.98	161.9	217.55	141.6	173.683	1.0099	0.151552	0.226402
ENSMUSG00000074660	Gm10736	129.63	255.75	129.74	171.707	91.72	158.54	101.35	117.203	0.682579	0.423884	0.308191
ENSMUSG00000035674	Ndufa3	140.58	185.95	188.53	171.687	98.71	112.73	110.83	107.423	0.625694	0.157089	0.0707996
ENSMUSG00000058258	Idi1	196.94	181.42	135.84	171.4	154.66	101.86	92.76	116.427	0.679269	0.185289	0.287067
ENSMUSG00000015839	Nfe2l2	152.67	182.06	176.14	170.29	114.32	122.43	131.51	122.753	0.720849	0.0912784	0.0700556
ENSMUSG00000038776	Ephx1	174.75	167	166.67	169.473	96.91	104.34	115.59	105.613	0.623186	0.0269819	0.0890501
ENSMUSG00000060992	Copz1	157.75	175.47	174.39	169.203	160.55	163.45	142.82	155.607	0.919643	0.0587079	0.0717714
ENSMUSG00000036309	Skp1a	165.19	198.13	143.82	169.047	100.05	88.35	81.85	90.0833	0.53289	0.161847	0.102383
ENSMUSG00000021939	Ctsb	166.95	156.01	184.12	169.027	147	113.95	138.83	133.26	0.788396	0.0838305	0.129181
ENSMUSG00000028798	Eif3i	162.99	214.1	129.72	168.937	143.35	168.49	102.36	138.067	0.817269	0.251592	0.241768
ENSMUSG00000091537	Ccdc72	139.09	174.51	193.16	168.92	99.65	108.23	106.54	104.807	0.620451	0.162592	0.043366
ENSMUSG00000028618	Tmem59	194.1	143.4	169.19	168.897	168.54	94.12	125.07	129.243	0.765221	0.150099	0.289261
ENSMUSG00000029713	Gnb2	170.11	191.77	142.18	168.02	157.05	153.64	136.53	149.073	0.887236	0.147964	0.0737613
ENSMUSG00000028832	Stmn1	109.07	261.69	131.87	167.543	34.77	82.46	42.95	53.3933	0.318684	0.491374	0.477636
ENSMUSG00000029622	Arpc1b	161.04	193.79	146.83	167.22	124.06	118.2	98.29	113.517	0.678846	0.144015	0.118998
ENSMUSG00000018677	Slc25a39	166.51	181.85	152.37	166.91	174.06	145.42	139.53	153.003	0.916682	0.0883355	0.120729
ENSMUSG00000020250	Txnrd1	218.4	147.48	132.35	166.077	172.06	140.63	170.35	161.013	0.969512	0.276622	0.109762
ENSMUSG00000091705	CR974466.3	126.62	107.63	262.89	165.713	112	73.28	209.86	131.713	0.794826	0.511072	0.534431
ENSMUSG00000000544	Gpa33	172.27	153.84	170.85	165.653	141.92	104.2	123.93	123.35	0.744627	0.0619079	0.152952
ENSMUSG00000014769	Psmb1	157.11	194.36	144.17	165.213	139.08	164.03	119.14	140.75	0.851929	0.157722	0.159798
ENSMUSG00000040731	Eif4h	168.13	173.73	153.38	165.08	162.41	157.92	135.94	152.09	0.921311	0.0636798	0.0931379
ENSMUSG00000031299	Pdha1	157.53	193.56	144.05	165.047	170.73	153.62	125.52	149.957	0.908571	0.155087	0.152221
ENSMUSG00000004610	Etfb	149.99	179.88	164.88	164.917	135.63	129.17	122.7	129.167	0.783224	0.0906217	0.0500516
ENSMUSG00000028755	Cda	126.35	146.06	222.09	164.833	105.11	97.61	157.36	120.027	0.72817	0.306707	0.271176
ENSMUSG00000030120	Mlf2	177.27	157.71	159.27	164.75	159.01	117.15	129.57	135.243	0.8209	0.0659827	0.158965
ENSMUSG00000030168	Adipor2	130.18	151.55	212.06	164.597	130.51	143.65	210.78	161.647	0.982077	0.258028	0.266352
ENSMUSG00000018286	Psmb6	165.21	178.62	148.27	164.033	166.84	168.88	129.32	155.013	0.945011	0.09272	0.143694
ENSMUSG00000046727	0610010O12Rik	132.48	178.16	181.17	163.937	152.37	159.62	192.26	168.083	1.02529	0.166429	0.12642
ENSMUSG00000022452	1500032L24Rik	147.49	165.23	179.03	163.917	126.41	127.55	147.47	133.81	0.816329	0.0964573	0.0885108
ENSMUSG00000023150	Ivns1abp	128.87	209.69	151.96	163.507	97.73	160.26	124.7	127.563	0.780172	0.2546	0.245864
ENSMUSG00000021947	Cryl1	138.14	181.02	171.02	163.393	103.91	94.73	109.67	102.77	0.628973	0.137302	0.0733187
ENSMUSG00000053398	Phgdh	155.15	212.45	121.3	162.967	297.84	358.85	173.05	276.58	1.69716	0.282727	0.342421
ENSMUSG00000007739	Cct4	162.48	199.22	127.05	162.917	174.23	214.95	124.01	171.063	1.05001	0.221506	0.266291
ENSMUSG00000024740	Ddb1	171.38	149.51	166.48	162.457	129.38	97.82	101.47	109.557	0.674375	0.0706447	0.157583
ENSMUSG00000046598	Bdh1	103.99	205.96	177.03	162.327	66.1	117.57	118.86	100.843	0.621237	0.323736	0.298438
ENSMUSG00000030587	2200002D01Rik	193.89	139.19	152.57	161.883	179.35	99.98	120.55	133.293	0.823391	0.176142	0.309025
ENSMUSG00000014294	Ndufa2	147.59	178.95	159.06	161.867	131.53	136.02	120.07	129.207	0.798229	0.0980268	0.063657
ENSMUSG00000020738	Sumo2	168.9	183.96	132.15	161.67	118.09	124.1	84.3	108.83	0.673161	0.164848	0.197143
ENSMUSG00000045983	Eif4g1	214.65	139.46	130.05	161.387	185.3	128.89	108.29	140.827	0.872604	0.287302	0.283103
ENSMUSG00000018574	Acadvl	151.64	170.06	162.03	161.243	120.81	118.39	125.45	121.55	0.75383	0.0572747	0.0295163
ENSMUSG00000048440	Cyp4f16	91.37	136.15	255.11	160.877	91.33	119.49	263.58	158.133	0.982948	0.526019	0.584308
ENSMUSG00000004897	Hdgf	155.54	197.62	129.13	160.763	110.57	141.35	87.34	113.087	0.703436	0.214865	0.239576
ENSMUSG00000037706	Cd81	160.76	169.33	151.69	160.593	98.92	82.11	86.52	89.1833	0.555336	0.0549287	0.0977283
ENSMUSG00000022210	Dhrs4	82.67	182.89	215.8	160.453	71.37	138.4	163.66	124.477	0.775781	0.432169	0.383159
ENSMUSG00000038372	Gmds	149.28	198.68	129.94	159.3	108.64	153.41	102.35	121.467	0.762503	0.222527	0.229215
ENSMUSG00000022336	Eif3e	150.7	205.23	121.41	159.113	143.91	203.47	108.72	152.033	0.955503	0.267348	0.315026
ENSMUSG00000020869	Lrrc59	183.19	146.81	147.12	159.04	243.06	197.7	167.79	202.85	1.27547	0.131508	0.186829
ENSMUSG00000006728	Cdk4	138.66	210.51	126.34	158.503	89.18	137.78	82.7	103.22	0.651217	0.286798	0.291656
ENSMUSG00000031827	Cotl1	180.7	181.47	113.15	158.44	139.06	119.29	87.33	115.227	0.727257	0.247565	0.226539
ENSMUSG00000044860	Gm1123	187.83	180.23	106.76	158.273	103.41	96.81	68.21	89.4767	0.56533	0.282887	0.209114
ENSMUSG00000044734	Serpinb1a	157.73	159.01	157.61	158.117	118.83	58.87	83.57	87.09	0.550796	0.00490759	0.346017
ENSMUSG00000001847	Rac1	147.53	173.51	152.54	157.86	120.11	120.23	113.59	117.977	0.74735	0.0873106	0.032205
ENSMUSG00000034120	Srsf2	192.3	154.34	124.98	157.207	196.43	198.06	134.47	176.32	1.12158	0.214695	0.205605
ENSMUSG00000031059	Ndufb11	134.78	190.39	145.03	156.733	124	136.04	107.27	122.437	0.781178	0.188822	0.118009
ENSMUSG00000024644	Cndp2	246.51	59.21	164.32	156.68	209.9	55.01	132.03	132.313	0.844481	0.599205	0.585318
ENSMUSG00000033880	Lgals3bp	154.97	160.54	153.94	156.483	77.38	38.09	52.43	55.9667	0.357653	0.0226907	0.355253
ENSMUSG00000079311	Gm3222	117.89	144.55	205.63	156.023	85.98	79.56	169.08	111.54	0.714893	0.288298	0.447681
ENSMUSG00000020737	Hn1	152.77	170.18	145.09	156.013	75.76	53.37	55.32	61.4833	0.39409	0.0824006	0.201719
ENSMUSG00000027642	Rpn2	143.05	184.82	138.13	155.333	143.38	156.33	109.57	136.427	0.878283	0.165157	0.176967
ENSMUSG00000031604	Sc4mol	177.17	158	129.18	154.783	196.17	140.91	112.42	149.833	0.96802	0.156064	0.284196
ENSMUSG00000016495	5033414D02Rik	131.27	201.65	130.97	154.63	99.82	134.01	108.99	114.273	0.739011	0.263343	0.154863
ENSMUSG00000067235	H2-Q10	67.63	173.02	221.8	154.15	55.2	126.41	177.35	119.653	0.776214	0.511179	0.51277
ENSMUSG00000035041	Creb3l3	141.13	85.81	235.35	154.097	150.5	86.5	387.34	208.113	1.35054	0.490657	0.761504
ENSMUSG00000039640	Mrpl12	154.42	173.55	134.13	154.033	109.87	121.33	81.58	104.26	0.676866	0.127978	0.196242
ENSMUSG00000021024	Psma6	168.29	164.96	128.11	153.787	133.36	147.95	108.38	129.897	0.844655	0.144999	0.154054
ENSMUSG00000038366	Lasp1	160.05	135.75	165.38	153.727	119.42	91.72	113.75	108.297	0.704475	0.102745	0.13512
ENSMUSG00000053054	Adh6a	80.27	94.84	285.54	153.55	47.83	55.43	136.69	79.9833	0.520894	0.745937	0.615831
ENSMUSG00000022285	Ywhaz	166.94	153.47	138.74	153.05	132.17	114.97	106.46	117.867	0.770119	0.0921574	0.111121
ENSMUSG00000031584	Gsr	206.04	167	85.94	152.993	179.1	172.99	105.13	152.407	0.996165	0.400429	0.269389
ENSMUSG00000035227	Spcs2	144.26	165.54	147.76	152.52	212.41	216.88	171.65	200.313	1.31336	0.0748141	0.124423
ENSMUSG00000057506	Bloc1s2	163.65	150.97	142.75	152.457	152.13	212.79	158.75	174.557	1.14496	0.0690623	0.190632
ENSMUSG00000000787	Ddx3x	196.1	124.88	136.12	152.367	220.19	187.8	176.45	194.813	1.27858	0.251294	0.11651
ENSMUSG00000022219	Cideb	128.15	114.26	213.76	152.057	124.32	81.17	171.59	125.693	0.826622	0.354382	0.359809
ENSMUSG00000032301	Psma4	156.05	160.14	139.96	152.05	129.82	129.56	104.77	121.383	0.798312	0.0701617	0.118535
ENSMUSG00000055302	Mrfap1	157.36	164.67	130.7	150.91	125.18	132.35	99.59	119.04	0.788815	0.118481	0.14467
ENSMUSG00000040562	Gstm2	109.61	212.47	129.94	150.673	78.3	127.3	70.35	91.9833	0.610482	0.361539	0.335304
ENSMUSG00000030298	Sec13	152.79	154	144.43	150.407	144.67	153.52	129.26	142.483	0.947321	0.0346473	0.086164
ENSMUSG00000039630	Hnrnpu	172.5	150.58	127.42	150.167	166.85	184.55	137.25	162.883	1.08468	0.150119	0.14672
ENSMUSG00000027282	Mtch2	131.84	158.09	160.37	150.1	101.93	114.82	119.66	112.137	0.74708	0.105627	0.0817263
ENSMUSG00000022174	Dad1	141.04	162.62	144.11	149.257	125.31	110.77	100.21	112.097	0.751033	0.0782165	0.112425
ENSMUSG00000007891	Ctsd	144.13	151.49	151.86	149.16	105.52	93.22	99.39	99.3767	0.666242	0.0292306	0.0618859
ENSMUSG00000042747	Krtcap2	140.43	191.6	115.23	149.087	185.05	203.34	130.81	173.067	1.16085	0.261016	0.217955
ENSMUSG00000005354	Txn2	161.5	157.07	128.51	149.027	128.8	129.7	95.69	118.063	0.79223	0.12015	0.164159
ENSMUSG00000090553	Snrpe	121.53	190.94	134.61	149.027	82.07	134.45	83.99	100.17	0.672162	0.247489	0.296525
ENSMUSG00000020277	Pfkl	144.72	168.28	133.74	148.913	104.01	123.25	130.72	119.327	0.801316	0.11851	0.115485
ENSMUSG00000020180	Snrpd3	142.22	167.73	136.68	148.877	109.07	118.01	83.76	103.613	0.695968	0.111238	0.171455
ENSMUSG00000057886	Gm6984	125.21	188.68	132.52	148.803	70.61	107.05	59.36	79.0067	0.530947	0.233376	0.315532
ENSMUSG00000091439	AC175462.2	125.39	190.37	129.75	148.503	124.28	181.89	154.36	153.51	1.03371	0.244594	0.187704
ENSMUSG00000052397	Ezr	163.25	141	140.63	148.293	188.94	147.47	144.41	160.273	1.08079	0.0873551	0.155192
ENSMUSG00000001416	Cct3	164	162.23	118.42	148.217	125.15	135.92	85.46	115.51	0.779332	0.174203	0.23007
ENSMUSG00000000394	Gcg	278.92	82.37	82.26	147.85	195.74	38.03	48.56	94.11	0.636524	0.767737	0.936898
ENSMUSG00000037815	Ctnna1	165.17	146.68	131.46	147.77	176.43	147.08	136.43	153.313	1.03751	0.114241	0.13512
ENSMUSG00000034528	Hsd17b13	96.58	162.99	182.77	147.447	109.3	166.68	172.94	149.64	1.01488	0.306201	0.234399
ENSMUSG00000020733	Slc9a3r1	116.43	117.18	207.71	147.107	123.24	90.33	186.23	133.267	0.905919	0.356784	0.365657
ENSMUSG00000028786	Tmem54	162.94	137.38	140.13	146.817	190.85	157.14	191.74	179.91	1.22541	0.0955665	0.109635
ENSMUSG00000030538	Cib1	121.94	158.84	158.88	146.553	97.06	124.38	121.27	114.237	0.779489	0.145447	0.130925
ENSMUSG00000044254	Pcsk9	170.75	156.54	112.27	146.52	182.77	130.84	98.3	137.303	0.937096	0.208166	0.310293
ENSMUSG00000020368	Canx	175.32	151.64	112.58	146.513	242.41	213.93	130.73	195.69	1.33565	0.216244	0.296547
ENSMUSG00000004455	Ppp1cc	146.44	161.84	130.81	146.363	100.24	123.69	107.76	110.563	0.755403	0.106004	0.108297
ENSMUSG00000020089	Ppa1	159.46	135.76	142.75	145.99	189.71	169.93	158.87	172.837	1.18389	0.0834144	0.0903981
ENSMUSG00000041881	Ndufa7	116.48	181.33	138.01	145.273	100.03	133.77	103.75	112.517	0.774517	0.227361	0.164417
ENSMUSG00000031146	Plp2	121.69	203.16	109.88	144.91	86.7	126.74	70.86	94.7667	0.653969	0.350496	0.303906
ENSMUSG00000033916	Chmp2a	147.49	149.64	137.43	144.853	143.5	129.08	121.07	131.217	0.905859	0.0449976	0.0866249
ENSMUSG00000031029	Eif3f	133.8	202.38	97.36	144.513	134.42	159.76	86.01	126.73	0.876943	0.368986	0.29568
ENSMUSG00000027673	Ndufb5	131.4	167.01	131.84	143.417	104.39	125.71	98.64	109.58	0.764067	0.142477	0.130149
ENSMUSG00000037278	Tmem97	134.65	161.02	133.5	143.057	156.25	181.55	131.9	156.567	1.09444	0.108819	0.158568
ENSMUSG00000025791	Pgm2	113.94	151.83	163.17	142.98	81.43	108.4	143.97	111.267	0.778197	0.180309	0.281921
ENSMUSG00000062867	Impdh2	116.53	208.88	102.32	142.577	98.69	160.51	77.79	112.33	0.787857	0.405805	0.382924
ENSMUSG00000038745	Nlrp6	149.31	158.47	119.33	142.37	128.57	170.39	190.41	163.123	1.14577	0.143795	0.193436
ENSMUSG00000028416	Bag1	114.36	168.56	143.37	142.097	100.06	118.42	91.89	103.457	0.728072	0.190873	0.131333
ENSMUSG00000048578	Mlec	151.35	151.43	123.03	141.937	106.45	95.32	65.22	88.9967	0.627017	0.115359	0.239671
ENSMUSG00000069805	Fbp1	150.96	79.92	194.82	141.9	124.38	41.78	133.36	99.84	0.703594	0.408621	0.505624
ENSMUSG00000028745	Capzb	143.48	156.94	124.63	141.683	105.89	110.82	88.34	101.683	0.71768	0.11455	0.1162
ENSMUSG00000014867	Surf4	146.2	130.89	147.95	141.68	214.99	171.56	166.18	184.243	1.30042	0.0662429	0.145259
ENSMUSG00000028964	Park7	117.42	174.44	132.65	141.503	82.31	110.7	81.35	91.4533	0.646298	0.208638	0.182334
ENSMUSG00000059447	Hadhb	146.03	144.89	132.94	141.287	124.78	97.41	90.06	104.083	0.736682	0.0513202	0.175789
ENSMUSG00000047676	Rpsa-ps10	107.17	233.51	82.25	140.977	22.93	146.88	19.89	63.2333	0.448538	0.575266	1.14585
ENSMUSG00000021996	Esd	132.91	152.37	137.26	140.847	109.33	117.64	100.38	109.117	0.77472	0.0725169	0.0791078
ENSMUSG00000000399	Ndufa9	125.9	157.28	138.93	140.703	88.43	95.12	94.29	92.6133	0.658217	0.112044	0.0393741
ENSMUSG00000020149	Rab1	148.51	134.05	138.45	140.337	182.94	165.99	162.83	170.587	1.21555	0.0528181	0.063395
ENSMUSG00000034449	Dhrs11	157.95	111.7	149.29	139.647	168.68	123.61	157.74	150.01	1.07421	0.176064	0.156712
ENSMUSG00000052396	Mogat2	103.59	91.99	223.27	139.617	86.26	58.45	193.44	112.717	0.80733	0.520552	0.632364
ENSMUSG00000020483	Dynll2	161.69	123.96	130.98	138.877	144.07	96.24	123.01	121.107	0.872045	0.14449	0.197939
ENSMUSG00000030403	Vasp	149.58	158.29	108.26	138.71	144.86	128.87	98.43	124.053	0.894336	0.192687	0.190134
ENSMUSG00000030189	Csda	141.56	178.68	95.58	138.607	111.14	143.4	70.58	108.373	0.781877	0.300337	0.336695
ENSMUSG00000028179	Cth	151.27	131.46	133.03	138.587	304.86	292.02	234.4	277.093	1.99942	0.0794601	0.13543
ENSMUSG00000027404	Snrpb	131.72	164.71	117.4	137.943	122.09	136.78	97.6	118.823	0.861392	0.175878	0.166577
ENSMUSG00000058779	Tomm20	149.08	160.97	103.09	137.713	155.02	171.06	105.54	143.873	1.04473	0.221971	0.23738
ENSMUSG00000040134	Rdh7	74.36	82.37	256.21	137.647	67.58	48.32	165.41	93.77	0.681237	0.746527	0.669564
ENSMUSG00000030738	Eif3c	156.35	144.14	111.96	137.483	255.26	226.18	182.64	221.36	1.61009	0.166794	0.165112
ENSMUSG00000052151	Ppap2c	150.19	143.87	118.31	137.457	138.59	115.88	98.9	117.79	0.856925	0.122802	0.169062
ENSMUSG00000021196	Pfkp	159.31	122.29	129.65	137.083	168.49	144.83	174.77	162.697	1.18684	0.14296	0.0970418
ENSMUSG00000021134	Srsf5	160.53	126.34	123.95	136.94	215.73	181.26	189.96	195.65	1.42873	0.149441	0.0916208
ENSMUSG00000040498	2210010C17Rik	156.18	115.03	139.37	136.86	285.34	199.39	278.75	254.493	1.85952	0.151173	0.18796
ENSMUSG00000025613	Cct8	147.38	149.92	112.69	136.663	131.35	146.01	94.73	124.03	0.907559	0.152201	0.212949
ENSMUSG00000030007	Cct7	136.83	159.89	110.02	135.58	122.31	141.22	92.45	118.66	0.875203	0.184087	0.207223
ENSMUSG00000079197	Psme2	146.91	128.48	130.96	135.45	119.12	75.16	86.12	93.4667	0.690046	0.0738414	0.244818
ENSMUSG00000005779	Psmb4	132.62	148.55	124.47	135.213	124.02	113.33	95.21	110.853	0.81984	0.0905804	0.131379
ENSMUSG00000031957	Ctrb1	16.64	135.78	252.3	134.907	6.77	72.33	130.86	69.9867	0.518778	0.873437	0.887
ENSMUSG00000008601	Rab25	125.42	158.16	121.05	134.877	98.62	106.18	92.63	99.1433	0.735067	0.150374	0.0684881
ENSMUSG00000020460	Rps27a	123.04	186.14	93.54	134.24	113.45	169.45	78.02	120.307	0.896206	0.352392	0.383179
ENSMUSG00000024619	Cdx1	167.78	136.59	98.14	134.17	123.75	98.04	73.57	98.4533	0.733795	0.259991	0.254867
ENSMUSG00000010406	Mrpl52	116.38	170.25	115.7	134.11	99.11	127.76	80.99	102.62	0.765193	0.233391	0.229797
ENSMUSG00000006498	Ptbp1	126.18	160.56	115.42	134.053	139.87	163.04	136.33	146.413	1.0922	0.175881	0.0990859
ENSMUSG00000021606	Ndufs6	117.89	153.92	130.35	134.053	88.01	110.7	89.4	96.0367	0.716406	0.1365	0.132427
ENSMUSG00000028837	Psmb2	138.31	148.22	115.61	134.047	128.88	126.53	102.83	119.413	0.890834	0.124716	0.12067
ENSMUSG00000035105	Egln3	141.69	150.06	110.17	133.973	81.85	140.66	145.56	122.69	0.915779	0.157007	0.288966
ENSMUSG00000005161	Prdx2	107	163.96	130.13	133.697	69.76	81.95	71.69	74.4667	0.556982	0.214269	0.0879885
ENSMUSG00000029649	Pomp	123.99	140.82	134.73	133.18	77.88	51.34	53.81	61.01	0.458102	0.063984	0.240321
ENSMUSG00000044894	Uqcrq	113.73	150.54	135.2	133.157	98.04	118.89	105.42	107.45	0.806944	0.138858	0.0983918
ENSMUSG00000001467	Cyp51	135.74	140.49	123.07	133.1	157.57	142.32	116.01	138.633	1.04157	0.0676564	0.151651
ENSMUSG00000021282	Eif5	167.15	121.77	109.93	132.95	282.95	255.07	216.28	251.433	1.89119	0.227183	0.13317
ENSMUSG00000025137	Pcyt2	142.48	103.91	152.37	132.92	151.65	117.73	209.6	159.66	1.20117	0.192638	0.290967
ENSMUSG00000030824	Nucb1	130.39	142.39	125.47	132.75	130.63	104.54	105.3	113.49	0.854915	0.0655622	0.130836
ENSMUSG00000004207	Psap	150.13	144.08	102.92	132.377	102.46	83.23	62.7	82.7967	0.625463	0.194059	0.240149
ENSMUSG00000008475	Arpc5	124.41	139.1	133.49	132.333	101.8	87.94	95.17	94.97	0.717657	0.0560176	0.0729932
ENSMUSG00000020456	Ogdh	176.66	89.84	129.71	132.07	155.72	84.61	126.15	122.16	0.924964	0.329053	0.292424
ENSMUSG00000068739	Sars	150.9	136.33	107.79	131.673	235.1	230.52	190.44	218.687	1.66083	0.166541	0.112349
ENSMUSG00000005510	Ndufs3	119.36	148.83	126.36	131.517	108.17	124.61	107.74	113.507	0.863059	0.117072	0.0847366
ENSMUSG00000023832	Acat2	122.54	162.56	109.29	131.463	62.83	54.38	31.55	49.5867	0.37719	0.210959	0.326328
ENSMUSG00000041355	Ssr2	137.02	151.76	104.99	131.257	189.96	164.66	111.1	155.24	1.18272	0.182175	0.259373
ENSMUSG00000036138	Acaa1a	143.11	116.58	133.53	131.073	121.64	70.63	100.64	97.6367	0.744901	0.102496	0.262578
ENSMUSG00000031311	Nono	118.68	158.06	115.96	130.9	108.4	145.63	97.08	117.037	0.894092	0.179989	0.217036
ENSMUSG00000047215	Rpl9	120.81	172.6	97.44	130.283	93.8	136.03	63.74	97.8567	0.751107	0.295242	0.371107
ENSMUSG00000018362	Kpna2	121.73	146.03	123.08	130.28	77.6	73.72	71.31	74.21	0.569619	0.104825	0.0427638
ENSMUSG00000030103	Bhlhe40	143.54	132.42	114.86	130.273	199.59	208.49	337.12	248.4	1.90676	0.110997	0.309833
ENSMUSG00000026687	Aldh9a1	117.06	148.69	124.99	130.247	108.09	99.64	90.98	99.57	0.764473	0.126354	0.0859216
ENSMUSG00000025934	Gsta3	142.06	131.7	116.94	130.233	119.7	104.3	90.01	104.67	0.803711	0.0969342	0.14186
ENSMUSG00000024665	Fads2	91	169.4	130.08	130.16	49.7	83.2	60.53	64.4767	0.495365	0.301168	0.265137
ENSMUSG00000040808	S100g	153.18	85.89	150.48	129.85	708.17	647.51	1311.61	889.097	6.84711	0.293372	0.412961
ENSMUSG00000021807	2700060E02Rik	119.05	157.37	112.69	129.703	112.91	143.09	88.93	114.977	0.886459	0.186349	0.23604
ENSMUSG00000022427	Tomm22	135.99	134.78	118.22	129.663	98.01	119.17	91.82	103	0.794365	0.0765727	0.139239
ENSMUSG00000073079	Srp54c	149.69	142.7	96.3	129.563	245.34	295.8	200.57	247.237	1.90823	0.223969	0.192703
ENSMUSG00000020009	Ifngr1	152.14	122.27	113.74	129.383	200.14	187.48	179.15	188.923	1.46018	0.155847	0.0559442
ENSMUSG00000035441	Myo1d	146.03	120.34	121.09	129.153	154.52	117.96	123.46	131.98	1.02189	0.113202	0.149363
ENSMUSG00000020386	Sar1b	117.2	115.49	154.61	129.1	96.4	94.85	117.01	102.753	0.79592	0.171254	0.120394
ENSMUSG00000035413	Tmem98	119.45	133.03	134.33	128.937	96.86	70.92	80.02	82.6	0.640625	0.0639179	0.159335
ENSMUSG00000053768	Chchd3	113.31	145.78	127.71	128.933	97.76	130.56	106.7	111.673	0.866132	0.126186	0.151837
ENSMUSG00000027170	Eif3m	132.68	158.14	95.23	128.683	132.26	164.49	88.35	128.367	0.997539	0.245913	0.297733
ENSMUSG00000037916	Ndufv1	104.65	148.93	131.11	128.23	87.73	107.88	103.25	99.62	0.776885	0.173751	0.105943
ENSMUSG00000020447	Npc1l1	186.89	78.7	119.06	128.217	212.31	66.05	116.84	131.733	1.02743	0.426412	0.563705
ENSMUSG00000044408	1110002B05Rik	102.26	150.3	131.73	128.097	72.78	69.08	69.59	70.4833	0.550235	0.189117	0.02845
ENSMUSG00000029311	Hsd17b11	82.02	122.78	179.48	128.093	50.71	48.41	89.91	63.01	0.491907	0.382118	0.370171
ENSMUSG00000054766	Set	130.71	148.68	104.52	127.97	105.8	134.84	74.01	104.883	0.819593	0.173534	0.290088
ENSMUSG00000055681	Cope	118.1	144.46	118.78	127.113	147.52	144.95	125.22	139.23	1.09532	0.118213	0.0876311
ENSMUSG00000024731	Ms4a10	111.45	99.73	168.61	126.597	95.31	75.37	142.31	104.33	0.824113	0.291109	0.32943
ENSMUSG00000008683	Rps15a	120.32	172.61	86.26	126.397	107.84	156.61	69.94	111.463	0.881853	0.344111	0.3898
ENSMUSG00000026003	Acadl	101.47	119.44	157.67	126.193	74.33	68.83	118.3	87.1533	0.690633	0.227446	0.311103
ENSMUSG00000046865	Fbl	125.09	153.78	99.36	126.077	104.91	137.03	78.49	106.81	0.847183	0.215927	0.274471
ENSMUSG00000030835	Nomo1	145.77	127.31	105.02	126.033	145.09	122.74	99.3	122.377	0.970987	0.161901	0.187104
ENSMUSG00000041571	Sepw1	127.7	138.79	110.81	125.767	129.21	153.47	148.48	143.72	1.14275	0.112032	0.0891409
ENSMUSG00000021877	Arf4	140.76	125.67	110.67	125.7	202.64	174.35	151.65	176.213	1.40186	0.11969	0.144972
ENSMUSG00000066551	Hmgb1	93.83	170.51	112.44	125.593	57.64	92.26	56.19	68.6967	0.546977	0.31846	0.297239
ENSMUSG00000013418	B4galnt2	114.25	147.12	114.98	125.45	120.09	123.76	106.1	116.65	0.929853	0.149624	0.0798887
ENSMUSG00000015869	Prpsap1	122.69	103.88	149.72	125.43	101.72	92.44	151.21	115.123	0.917829	0.183708	0.274441
ENSMUSG00000005732	Ranbp1	122.4	147.57	106.24	125.403	82.85	96.72	55.42	78.33	0.624625	0.166088	0.268323
ENSMUSG00000025544	Tm9sf2	126.31	123.43	126.38	125.373	128.6	99.31	102.87	110.26	0.879453	0.0134266	0.144951
ENSMUSG00000015165	Hnrnpl	116.69	150.66	108.76	125.37	106.07	133.75	107.1	115.64	0.92239	0.177537	0.135698
ENSMUSG00000027317	Ppp1r14d	120.94	118.68	135.04	124.887	84.31	71.52	89.66	81.83	0.655234	0.0709872	0.113905
ENSMUSG00000031353	Rbbp7	125.8	150.78	97.86	124.813	95.71	116.14	68.53	93.46	0.748798	0.212107	0.25556
ENSMUSG00000019432	Ddx39b	135.35	136.84	102.1	124.763	131.02	134.83	101.51	122.453	0.981485	0.157427	0.148932
ENSMUSG00000015889	Lta4h	144.7	116.11	113.41	124.74	154.43	132.83	140.52	142.593	1.14312	0.138997	0.0767795
ENSMUSG00000033938	Ndufb7	111.71	135.06	127.35	124.707	81.43	86.34	82.93	83.5667	0.670106	0.0954024	0.0301095
ENSMUSG00000076432	Ywhaq	128.02	142.14	103.48	124.547	107.32	124.52	87.58	106.473	0.854887	0.157071	0.173607
ENSMUSG00000003644	Rps6ka1	137.77	128.83	106.92	124.507	109.16	94.55	95.27	99.66	0.800439	0.127486	0.0826321
ENSMUSG00000022841	Ap2m1	127.87	130.18	115.35	124.467	125.6	112.13	103.38	113.703	0.913524	0.0641079	0.0984425
ENSMUSG00000025630	Hprt	116.38	135.25	118.88	123.503	103.87	115.26	102.29	107.14	0.867507	0.082989	0.0660478
ENSMUSG00000002010	Idh3g	109.35	141.29	119.71	123.45	93.96	102.14	93.98	96.6933	0.783259	0.131998	0.0487827
ENSMUSG00000035473	Galm	108.21	98.41	163.5	123.373	100.76	84.47	151.5	112.243	0.909786	0.284458	0.31146
ENSMUSG00000024782	Ak3	101.22	134.24	133.47	122.977	87.97	86.73	86.46	87.0533	0.707885	0.153247	0.00925012
ENSMUSG00000028743	Akr7a5	87.17	155.9	125.85	122.973	69.85	112.17	106.84	96.2867	0.782988	0.280184	0.239383
ENSMUSG00000027422	Rrbp1	165.09	95.52	107.84	122.817	217.09	128.05	121.64	155.593	1.26687	0.302275	0.342907
ENSMUSG00000020098	Pcbd1	129.58	125.17	112.62	122.457	74.2	65.1	54.15	64.4833	0.526581	0.0718585	0.155687
ENSMUSG00000020571	Pdia6	121.87	148.92	96.57	122.453	303.94	264.82	147.23	238.663	1.94901	0.213795	0.341752
ENSMUSG00000047230	Cldn2	93.64	176.36	97.25	122.417	57.97	80.74	66.92	68.5433	0.559918	0.381902	0.167361
ENSMUSG00000006315	Tmem147	115.6	148	103.49	122.363	82.66	98.55	63.72	81.6433	0.667221	0.18807	0.213578
ENSMUSG00000025868	Higd2a	111.22	133.45	122.01	122.227	76.62	76.96	77.47	77.0167	0.630113	0.0909506	0.00555495
ENSMUSG00000022884	Eif4a2	119.42	127.57	119.29	122.093	100.96	144.32	135.45	126.91	1.03945	0.0388504	0.180496
ENSMUSG00000042638	Gucy2c	124.33	103.43	138.45	122.07	157.44	136.9	195.08	163.14	1.33645	0.144336	0.180862
ENSMUSG00000015806	Qdpr	113.95	131.27	120.16	121.793	89.16	86.07	78.74	84.6567	0.695085	0.0720463	0.0632182
ENSMUSG00000018965	Ywhah	106.47	138.39	120.49	121.783	81.52	82.88	91.53	85.31	0.700506	0.131375	0.0636435
ENSMUSG00000052337	Immt	111.83	132.16	121.26	121.75	97.19	115.33	102.26	104.927	0.861821	0.0835635	0.0891994
ENSMUSG00000020592	Sdc1	147.81	126.05	88.19	120.683	102.73	52.19	46.45	67.1233	0.556194	0.249994	0.461383
ENSMUSG00000004789	Dlst	126.97	100.4	134.24	120.537	110.17	96.03	115.24	107.147	0.888913	0.147786	0.0929144
ENSMUSG00000074884	Serf2	101.4	120.5	139.58	120.493	89.95	92.03	107.54	96.5067	0.80093	0.158432	0.099595
ENSMUSG00000031482	Slc25a15	111.44	113.12	136.78	120.447	131.6	124.05	194.49	150.047	1.24575	0.117645	0.257745
ENSMUSG00000029059	2810405K02Rik	157.07	102.25	101.85	120.39	119.09	73.78	75.74	89.5367	0.743722	0.263863	0.286058
ENSMUSG00000078974	Sec61g	103.38	151.24	105.55	120.057	119.53	129.09	84.42	111.013	0.924674	0.225122	0.211878
ENSMUSG00000040824	Snrpd2	99.6	166.27	94.1	119.99	63.1	85.63	51.28	66.67	0.55563	0.33481	0.261753
ENSMUSG00000021263	Degs2	111.28	129.22	119.38	119.96	95.37	89.51	103	95.96	0.799933	0.0748921	0.0704911
ENSMUSG00000033047	Eif3l	112.82	141.54	105	119.787	98.03	115.47	84.1	99.2	0.828139	0.160622	0.158444
ENSMUSG00000021361	Tmem14c	105.58	133.95	119.29	119.607	83.96	105.97	97.57	95.8333	0.801237	0.118619	0.115902
ENSMUSG00000024197	Plin3	147.21	94.03	117.28	119.507	194.13	128.44	161.45	161.34	1.35005	0.223082	0.203577
ENSMUSG00000029777	Gars	148.69	117.31	92.02	119.34	320.02	283.33	209.36	270.903	2.27001	0.237887	0.20807
ENSMUSG00000037145	2210407C18Rik	23.83	53.03	281.09	119.317	31.23	114.5	349.52	165.083	1.38357	1.18054	0.999883
ENSMUSG00000056116	H2-T22	130.54	116.14	111.1	119.26	112.74	77.44	81.98	90.72	0.760691	0.0845931	0.21169
ENSMUSG00000013701	Timm23	139.94	118.64	98.98	119.187	141.22	142.06	92.07	125.117	1.04975	0.171877	0.228765
ENSMUSG00000063511	Snrnp70	137.17	123.65	96.62	119.147	136.95	131.4	104.51	124.287	1.04314	0.173288	0.1396
ENSMUSG00000029727	Cyp3a13	120.61	66.21	170.6	119.14	144.37	84.23	219.58	149.393	1.25393	0.438228	0.453934
ENSMUSG00000030541	Idh2	105.71	155.1	96.59	119.133	80.96	88.52	58.45	75.9767	0.637745	0.264242	0.205881
ENSMUSG00000043091	Tuba1c	152.71	103.61	101.03	119.117	80.53	43.82	65.74	63.3633	0.531943	0.244477	0.291494
ENSMUSG00000020307	Cdc34	143.54	114.01	99.73	119.093	115.59	107.52	75.55	99.5533	0.835927	0.187609	0.212705
ENSMUSG00000008892	Vdac3	116.96	123.89	116.02	118.957	122.91	126.33	99.22	116.153	0.976434	0.0361322	0.127108
ENSMUSG00000005103	Wdr1	143.5	114.12	99.07	118.897	113.66	87.18	80.49	93.7767	0.788724	0.190055	0.187055
ENSMUSG00000029447	Cct6a	126.99	128.75	100.48	118.74	119.98	148.45	86.87	118.433	0.997417	0.133385	0.260223
ENSMUSG00000034918	Cdhr2	120.37	75.38	159.71	118.487	102.24	55.16	112.82	90.0733	0.760198	0.356129	0.340779
ENSMUSG00000019428	Fkbp8	108.15	133.78	113.48	118.47	90.53	98.63	88.71	92.6233	0.781829	0.114156	0.057015
ENSMUSG00000026895	Ndufa8	114.84	129.22	111.2	118.42	95.51	92.04	80.19	89.2467	0.753645	0.0804636	0.0900079
ENSMUSG00000005148	Klf5	116.19	140.39	98.62	118.4	168.95	232.39	222.9	208.08	1.75743	0.177133	0.164447
ENSMUSG00000079477	Rab7	132.28	111.59	110.61	118.16	136.12	108.57	109.56	118.083	0.999351	0.103572	0.132348
ENSMUSG00000020440	Arf5	97.63	131.14	125.58	118.117	88.15	83.46	86.17	85.9267	0.727473	0.15204	0.0274007
ENSMUSG00000054717	Hmgb2	68.81	177.83	106.79	117.81	36.91	72.42	46.9	52.0767	0.442039	0.469732	0.35164
ENSMUSG00000027613	Eif6	141.82	106.53	105.05	117.8	181.61	147.09	147.39	158.697	1.34717	0.176699	0.125044
ENSMUSG00000002014	Ssr4	105.6	144.23	102.71	117.513	98.02	135.8	89.18	107.667	0.916208	0.197275	0.229986
ENSMUSG00000020484	Xbp1	135.84	120.22	96.46	117.507	223.18	298.29	202.34	241.27	2.05325	0.168754	0.209177
ENSMUSG00000025504	Eps8l2	153.26	84.62	114.35	117.41	134.14	79.64	130.22	114.667	0.976635	0.293179	0.265092
ENSMUSG00000030751	Psma1	118.05	134.02	99.95	117.34	96.03	104.92	75.65	92.2	0.785751	0.145271	0.162757
ENSMUSG00000021866	Anxa11	129.48	121.71	100.43	117.207	92.29	73.46	69.36	78.37	0.668648	0.128316	0.156031
ENSMUSG00000070661	Rnf186	69.24	161.36	120.65	117.083	50.95	118.89	175.31	115.05	0.982633	0.394279	0.541233
ENSMUSG00000026260	Ndufa10	102.79	137.86	110.59	117.08	86.04	107.72	83.9	92.5533	0.790514	0.157275	0.142385
ENSMUSG00000074218	Cox7a1	38	115.57	197.67	117.08	26.31	68.78	119.89	71.66	0.61206	0.681976	0.653871
ENSMUSG00000026234	Ncl	126.77	126.36	97.98	117.037	119.47	150.39	86.04	118.633	1.01364	0.141023	0.271283
ENSMUSG00000026750	Psmb7	118.44	130.16	102.45	117.017	106.01	118.62	83.48	102.703	0.877681	0.11887	0.173333
ENSMUSG00000038803	Ost4	110.68	122.46	117.66	116.933	86.08	73.01	82.08	80.39	0.687486	0.0506573	0.083305
ENSMUSG00000029646	Cdx2	113.87	137.26	99.59	116.907	90.37	85.74	74.12	83.41	0.713475	0.162674	0.100369
ENSMUSG00000022451	Twf1	122.91	116.32	111.39	116.873	108.71	96.77	106.4	103.96	0.88951	0.0494544	0.0609171
ENSMUSG00000024387	Csnk2b	111.93	123.88	114.63	116.813	108	110.62	96.95	105.19	0.900497	0.0536501	0.0689732
ENSMUSG00000002778	Kdelr1	108.03	124.68	116.89	116.533	113.57	99.52	97.2	103.43	0.887557	0.0714879	0.0856404
ENSMUSG00000062381	Vps28	113.48	118.11	117.55	116.38	96.31	78.05	82.25	85.5367	0.734977	0.0217136	0.111805
ENSMUSG00000002332	Dhrs1	70.19	86.45	192.09	116.243	68.51	58.64	147.84	91.6633	0.788547	0.569378	0.533475
ENSMUSG00000056035	Cyp3a11	82.07	29.56	236.38	116.003	91.1	22.87	193.49	102.487	0.88348	0.926737	0.837944
ENSMUSG00000034088	Hdlbp	131.42	106.29	109.22	115.643	221.42	160.9	159.97	180.763	1.56311	0.118825	0.1948
ENSMUSG00000006373	Pgrmc1	111.52	103.45	131.67	115.547	107.21	88.07	111.08	102.12	0.883799	0.125789	0.120648
ENSMUSG00000038845	Phb	113.82	133.05	99.5	115.457	62.42	44.37	37.11	47.9667	0.415452	0.14581	0.271703
ENSMUSG00000016554	Eif3d	136.3	123.66	85.81	115.257	176.63	187.4	112.02	158.683	1.37678	0.227952	0.256919
ENSMUSG00000022757	Tfg	124.36	88.48	132.66	115.167	199.1	165.85	219.33	194.76	1.69111	0.203887	0.138647
ENSMUSG00000008036	Ap2s1	106.02	122.07	117.4	115.163	78.8	73.93	75.58	76.1033	0.66083	0.0716848	0.0325455
ENSMUSG00000041084	Ostc	112.88	129.57	101.74	114.73	213.26	207.26	141.91	187.477	1.63407	0.122086	0.211097
ENSMUSG00000021591	Glrx	103.72	100.44	139.78	114.647	59.17	53.85	54.26	55.76	0.486364	0.190392	0.0530892
ENSMUSG00000001924	Uba1	124.23	114.95	104.71	114.63	130.33	110.2	90.24	110.257	0.961848	0.0851778	0.181804
ENSMUSG00000037072	2014-09-15	102.22	135.99	105.27	114.493	103.73	135.88	93.32	110.977	0.969285	0.163145	0.199917
ENSMUSG00000006717	Acot13	99.81	121.97	121.66	114.48	77.98	95.83	88.55	87.4533	0.763918	0.110985	0.102631
ENSMUSG00000020153	Ndufs7	101.68	137.23	104.5	114.47	89.75	94.88	82.8	89.1433	0.778748	0.172631	0.0680119
ENSMUSG00000036216	Leap2	121.11	49.48	172.31	114.3	128.37	77.68	308.07	171.373	1.49933	0.539786	0.706443
ENSMUSG00000028249	Sdcbp	113.2	110.99	118.22	114.137	114.9	103.04	113.24	110.393	0.967203	0.0324601	0.0581741
ENSMUSG00000027227	Sord	125.24	89.3	127.71	114.083	82.68	58.31	87.51	76.1667	0.667641	0.188446	0.205494
ENSMUSG00000029048	Rer1	116.62	113.29	112.15	114.02	104.79	107.99	91.56	101.447	0.889727	0.0203709	0.0858611
ENSMUSG00000023022	Lima1	128.01	103.59	110.13	113.91	113.42	96.28	125.6	111.767	0.981184	0.110975	0.13179
ENSMUSG00000019804	Snx3	119.44	113.91	108.21	113.853	115.86	110.58	112.85	113.097	0.993354	0.0493197	0.0234192
ENSMUSG00000032366	Tpm1	120.3	123.49	96.33	113.373	91.18	101.28	85.88	92.78	0.818358	0.130947	0.0843251
ENSMUSG00000005881	Ergic3	104.2	128.94	106.72	113.287	91.85	90.72	80.52	87.6967	0.774113	0.120178	0.0711635
ENSMUSG00000020777	Acox1	119.63	72.68	147.42	113.243	96.5	57	133.25	95.5833	0.844053	0.333592	0.398953
ENSMUSG00000032437	Stt3b	123.43	122.54	91.95	112.64	136.97	125.42	81.19	114.527	1.01675	0.159123	0.257078
ENSMUSG00000061613	U2af1	131.84	113.45	92.01	112.433	145.35	164.34	101.35	137.013	1.21862	0.1773	0.23583
ENSMUSG00000022111	Uchl3	118.02	119.85	99.32	112.397	95.07	119.69	82.04	98.9333	0.880216	0.101085	0.193262
ENSMUSG00000009079	Ewsr1	135.68	110.32	90.61	112.203	136.39	158.33	116.27	136.997	1.22097	0.201366	0.153555
ENSMUSG00000024747	Aldh1a7	102.47	84.91	148.97	112.117	63.5	45.8	71.47	60.2567	0.537446	0.295242	0.218046
ENSMUSG00000019818	Cd164	136.61	111.93	87.75	112.097	161.35	133.07	106.3	133.573	1.19159	0.217941	0.206092
ENSMUSG00000028024	Enpep	184.77	48.88	102.44	112.03	198.55	43.52	94.41	112.16	1.00116	0.611003	0.704569
ENSMUSG00000004849	Ap1s1	99.38	120.93	114.72	111.677	66.33	73.44	68.77	69.5133	0.622452	0.0993283	0.051973
ENSMUSG00000027315	Spint1	109.72	109.17	116.12	111.67	94.12	77.48	103.85	91.8167	0.822214	0.0345985	0.145235
ENSMUSG00000027808	Serp1	128.09	121.52	84.96	111.523	261.69	266.55	162.57	230.27	2.06477	0.208368	0.254832
ENSMUSG00000031672	Got2	93.72	126.11	114.67	111.5	54.72	59.6	44.22	52.8467	0.473961	0.147319	0.148718
ENSMUSG00000022193	Psmb5	107.98	129.04	97.4	111.473	102.87	108.21	83.85	98.31	0.881915	0.144489	0.130243
ENSMUSG00000028656	Cap1	113.29	104.56	115.83	111.227	92.28	82.61	90.53	88.4733	0.795433	0.0531485	0.0582394
ENSMUSG00000035150	Eif2s3x	112.3	130.69	90.51	111.167	96.95	113.47	73.8	94.74	0.852234	0.180935	0.210335
ENSMUSG00000035203	Epn1	103.57	113.79	115.71	111.023	82.79	75.62	93.9	84.1033	0.757528	0.0587784	0.109514
ENSMUSG00000027637	1110008F13Rik	119.29	128.14	85.35	110.927	85.89	96.07	57.88	79.9467	0.720716	0.203627	0.247372
ENSMUSG00000031996	Aplp2	113.59	111.72	106.56	110.623	100.07	70.66	76.23	82.32	0.744147	0.0329139	0.189774
ENSMUSG00000036151	Tm6sf2	85.9	97.76	147.72	110.46	77.59	73.45	131.83	94.29	0.853612	0.297017	0.345492
ENSMUSG00000025283	Sat1	146.65	109.28	75.2	110.377	267.92	213.57	163.57	215.02	1.94806	0.323779	0.242722
ENSMUSG00000025002	Cyp2c55	113.49	110.63	106.28	110.133	169.43	151.06	124.52	148.337	1.34688	0.0329652	0.152211
ENSMUSG00000022351	Sqle	123.73	117.79	88.75	110.09	123.97	86.9	64.55	91.8067	0.833924	0.170026	0.326908
ENSMUSG00000060860	Ube2s	93.92	145.43	90.48	109.943	114.67	137.52	94.99	115.727	1.0526	0.279966	0.183922
ENSMUSG00000030795	Fus	136.23	102.47	91.03	109.91	154.05	130.31	101.22	128.527	1.16938	0.213816	0.205873
ENSMUSG00000028757	Ddost	106.73	132.12	89.92	109.59	145.72	131.61	83.56	120.297	1.0977	0.193858	0.270895
ENSMUSG00000025004	Cyp2c40	94.04	81.78	152.56	109.46	91.72	94.37	139.24	108.443	0.990712	0.345567	0.246245
ENSMUSG00000062981	Mrpl42	99.13	124.1	104.85	109.36	62.86	68.48	53.82	61.72	0.564375	0.11962	0.119835
ENSMUSG00000027828	Ssr3	108.22	131.22	88.02	109.153	212.76	194.82	127.71	178.43	1.63467	0.198025	0.251255
ENSMUSG00000033475	Tomm6	87.27	131.16	108.82	109.083	70.03	87.29	76.85	78.0567	0.715569	0.201187	0.111368
ENSMUSG00000030282	Cmas	115.15	121.98	90.07	109.067	86.48	89.93	77.28	84.5633	0.775336	0.154055	0.0773287
ENSMUSG00000025364	Pa2g4	112.51	121.37	93.31	109.063	84.01	106.92	65.27	85.4	0.783031	0.13152	0.24426
ENSMUSG00000020080	Hkdc1	176.45	66.72	83.97	109.047	169.09	73.24	136.13	126.153	1.15687	0.541115	0.386019
ENSMUSG00000056076	Eif3b	130.12	110.55	86.27	108.98	113.58	110.64	73.64	99.2867	0.911054	0.20157	0.224192
ENSMUSG00000020766	Galk1	98.3	121.24	106.88	108.807	76.55	81.66	79.32	79.1767	0.727682	0.106526	0.0323077
ENSMUSG00000027215	Cd82	119.28	101.83	105.1	108.737	116.8	84.74	87.58	96.3733	0.8863	0.0853072	0.184148
ENSMUSG00000051223	Bzw1	116.95	113.64	94.31	108.3	110.27	100.93	76.69	95.9633	0.886088	0.112911	0.180613
ENSMUSG00000006731	B4galnt1	101.32	122.89	99.47	107.893	77.24	84.34	76.71	79.43	0.73619	0.120678	0.0536376
ENSMUSG00000017688	Hnf4g	91.65	90.17	141.66	107.827	87.07	98.39	213.61	133.023	1.23368	0.271824	0.526368
ENSMUSG00000058762	Btnl6	117.85	68.63	136.87	107.783	90.43	46.51	132.03	89.6567	0.831823	0.326731	0.476989
ENSMUSG00000023886	Smoc2	76.69	165.66	81	107.783	40.17	94.9	38.93	58	0.538117	0.465461	0.551075
ENSMUSG00000027610	Gss	121.52	111.43	90.03	107.66	117.43	101.76	79.59	99.5933	0.925073	0.149359	0.190905
ENSMUSG00000020664	Dld	115.73	107.16	99.6	107.497	125.1	106.95	91.86	107.97	1.0044	0.0750746	0.154149
ENSMUSG00000003849	Nqo1	141.41	95.76	85.28	107.483	71.36	54.7	52.74	59.6	0.554505	0.277671	0.171669
ENSMUSG00000001289	Pfdn5	107.78	119.74	94.7	107.407	78.99	73.1	64.19	72.0933	0.671218	0.116605	0.103355
ENSMUSG00000025465	Echs1	80.83	138.17	102.64	107.213	69.94	104.99	80.83	85.2533	0.795175	0.26995	0.210417
ENSMUSG00000004268	Emg1	110.63	128.39	82.3	107.107	99.67	124.97	74.11	99.5833	0.929758	0.217037	0.255365
ENSMUSG00000073838	Tufm	100.14	124.3	96.84	107.093	73.36	84.5	68.53	75.4633	0.70465	0.139995	0.108531
ENSMUSG00000035027	Map2k2	110.55	97.99	112.58	107.04	86.45	68.31	102.32	85.6933	0.800573	0.073832	0.198587
ENSMUSG00000030082	Sec61a1	130.07	113.95	77.05	107.023	252.02	196.99	126.34	191.783	1.79198	0.253965	0.328504
ENSMUSG00000021273	Fdft1	104.47	119.73	96.79	106.997	118.89	98.9	67.73	95.1733	0.889498	0.109133	0.270904
ENSMUSG00000027954	Efna1	90.31	136.67	93.99	106.99	131.07	154.61	173.51	153.063	1.43063	0.240858	0.138911
ENSMUSG00000025745	Hadha	106.76	105.03	108.83	106.873	96.71	85.5	91.87	91.36	0.854844	0.0178018	0.0615409
ENSMUSG00000026123	Plekhb2	113.43	97.06	108.99	106.493	97.27	67.52	77.85	80.88	0.759484	0.0794958	0.186754
ENSMUSG00000024187	Itfg3	110.43	89.65	119.16	106.413	91.13	62.83	81.9	78.62	0.738817	0.142459	0.18357
ENSMUSG00000022437	Samm50	111.67	113.54	93.93	106.38	90.82	88.06	72.55	83.81	0.787836	0.101734	0.117511
ENSMUSG00000032249	Anp32a	88.38	134.77	95.92	106.357	55.73	90.8	63.86	70.13	0.659385	0.23406	0.26175
ENSMUSG00000029076	Sdf4	101.51	110.55	106.61	106.223	90.77	91.84	84.53	89.0467	0.838297	0.0426685	0.0443359
ENSMUSG00000028648	Ndufs5	98.1	107.67	112.9	106.223	79.63	83.96	83.74	82.4433	0.776132	0.0706559	0.0295827
ENSMUSG00000032966	Fkbp1a	112.18	104.9	100.92	106	95.79	78.47	72.81	82.3567	0.77695	0.0538682	0.145378
ENSMUSG00000034926	Dhcr24	106.96	98.9	112.01	105.957	69.84	32.44	43.64	48.64	0.459056	0.0624061	0.39463
ENSMUSG00000019734	Tmc4	118.91	97.83	101.02	105.92	102.32	59.68	71.12	77.7067	0.733635	0.107271	0.284016
ENSMUSG00000032532	Cck	115.55	107.63	94.02	105.733	73.71	60.22	62.9	65.61	0.620523	0.102991	0.10885
ENSMUSG00000071072	Ptges3	124.14	110.6	81.86	105.533	121.6	136.12	89.89	115.87	1.09795	0.204585	0.204036
ENSMUSG00000028138	Adh5	103.33	111.65	101.53	105.503	84.23	84.98	75.65	81.62	0.773625	0.051171	0.0635108
ENSMUSG00000024099	Ndufv2	89.68	123.01	103.41	105.367	74.49	96.53	75.73	82.25	0.780607	0.158978	0.150546
ENSMUSG00000038467	Chmp4b	99.08	117.71	98.72	105.17	111.6	103.95	93.66	103.07	0.980032	0.103275	0.0873418
ENSMUSG00000039016	Timm8b	115.44	105.54	93.57	104.85	75.27	72.15	55.37	67.5967	0.644699	0.104447	0.158335
ENSMUSG00000049493	Pls1	92.57	83.63	138.16	104.787	92.72	76.34	126.36	98.4733	0.939751	0.279098	0.258968
ENSMUSG00000017188	Ccdc56	85.29	116.4	111.81	104.5	72.58	106.48	102.23	93.7633	0.897257	0.160707	0.196964
ENSMUSG00000030062	Rpn1	108.12	115.23	89.81	104.387	145.41	138.63	90.53	124.857	1.1961	0.125637	0.239638
ENSMUSG00000027506	Tpd52	103.06	118.3	91.4	104.253	75.86	86.99	70.99	77.9467	0.747666	0.129393	0.10522
ENSMUSG00000041560	Gltscr2	87.15	146.55	78.55	104.083	135.3	161.51	100.08	132.297	1.27106	0.355751	0.232999
ENSMUSG00000021131	Erh	90.04	129.79	91.74	103.857	66.64	83.39	52.97	67.6667	0.651539	0.216404	0.225162
ENSMUSG00000033898	Cfhr2	5.37	101.78	203.49	103.547	4.4	47.15	87.94	46.4967	0.449041	0.956784	0.898426
ENSMUSG00000061032	Rrp1	118.05	107.11	85.32	103.493	125.19	119.62	88.51	111.107	1.07356	0.160996	0.177905
ENSMUSG00000024091	Vapa	109.83	105.75	94.38	103.32	128.61	130.89	118.84	126.113	1.22061	0.0774924	0.0507577
ENSMUSG00000091166	AC087229.1	67.93	98.78	142.77	103.16	63	55.38	96.78	71.72	0.695231	0.364596	0.307229
ENSMUSG00000071014	Ndufb6	92.98	113.75	102.36	103.03	69.97	80.68	72.34	74.33	0.72144	0.100953	0.0756826
ENSMUSG00000025528	2010106E10Rik	76.77	43.61	188.59	102.99	66.71	27.06	123.39	72.3867	0.702851	0.737579	0.668842
ENSMUSG00000030654	Arl6ip1	89.28	120.68	96.31	102.09	57.94	44.46	45.1	49.1667	0.481601	0.161413	0.154671
ENSMUSG00000020108	Ddit4	94.65	142.51	69.1	102.087	172.96	288.37	189.9	217.077	2.1264	0.36504	0.287088
ENSMUSG00000026202	Tuba4a	136.44	87.78	81.95	102.057	77.92	58.66	63.22	66.6	0.652579	0.293162	0.151127
ENSMUSG00000036199	Ndufa13	86.79	116.41	102.89	102.03	69	77.29	73.8	73.3633	0.719037	0.145337	0.0567343
ENSMUSG00000035852	9130017N09Rik	127.66	80.14	97.89	101.897	131.66	96.79	123.55	117.333	1.15149	0.235651	0.155517
ENSMUSG00000010376	Nedd8	93.3	106.41	104.52	101.41	74.66	80.31	69.36	74.7767	0.73737	0.0698822	0.0732305
ENSMUSG00000001247	Lsr	100.2	114.49	88.96	101.217	94.07	84.34	73.55	83.9867	0.829771	0.126415	0.122217
ENSMUSG00000070319	Eif3g	123.9	104.84	74.86	101.2	155.27	146.8	90.1	130.723	1.29173	0.244287	0.271067
ENSMUSG00000032216	Nedd4	101.75	116.73	84.8	101.093	99.77	115.72	78.12	97.87	0.968115	0.158024	0.192826
ENSMUSG00000025161	Slc16a3	85.16	105.7	112.42	101.093	53.66	72.92	129.09	85.2233	0.843016	0.140483	0.459865
ENSMUSG00000011179	Odc1	112.39	102.29	88.55	101.077	118.31	135.1	91.62	115.01	1.13785	0.118388	0.190653
ENSMUSG00000026664	Phyh	107.88	77.99	117.36	101.077	102.74	56.77	88.17	82.56	0.816806	0.20329	0.284555
ENSMUSG00000027593	Raly	92.56	122.25	88.14	100.983	97.12	110.03	76.04	94.3967	0.934775	0.18369	0.181763
ENSMUSG00000005803	Sqrdl	92.93	95.37	114.03	100.777	82.14	57.04	75.89	71.69	0.711375	0.114534	0.182263
ENSMUSG00000058076	Sdhc	88.35	108.3	105.61	100.753	65.88	52.7	62.53	60.37	0.599186	0.107445	0.113473
ENSMUSG00000039131	Gipc2	89.48	99.44	112.81	100.577	71.49	76.18	89.31	78.9933	0.785404	0.116393	0.116935
ENSMUSG00000050732	Vamp8	88.45	96.24	116.59	100.427	69.47	66.96	81.01	72.48	0.721721	0.144679	0.103381
ENSMUSG00000044026	Tmem20	96.44	90.41	114.38	100.41	104.16	99.63	140.42	114.737	1.14268	0.124175	0.194859
ENSMUSG00000027893	Ahcyl1	78.93	109.97	111.99	100.297	68	96.91	103.76	89.5567	0.892918	0.184768	0.211935
ENSMUSG00000024507	Hsd17b4	89.22	80.34	131.07	100.21	68.55	51.82	88.61	69.66	0.69514	0.270351	0.264429
ENSMUSG00000030681	Mvp	150.84	73.43	75.36	99.8767	112.31	46.04	64.4	74.25	0.743417	0.442006	0.460814
ENSMUSG00000030096	Slc6a6	143.79	62.86	92.47	99.7067	88.31	35.99	58.07	60.79	0.609688	0.410679	0.432075
ENSMUSG00000053453	Thoc7	89.86	113.41	95.83	99.7	75.78	90.74	71.65	79.39	0.796289	0.122795	0.126514
ENSMUSG00000037033	Clca4	57.94	159.37	81.12	99.4767	19.48	75.86	40.32	45.22	0.454579	0.534279	0.63042
ENSMUSG00000022892	App	112.72	110.66	74.65	99.3433	118.78	95.5	67.49	93.9233	0.945442	0.215514	0.273429
ENSMUSG00000030647	Ndufc2	85.6	121.24	90.64	99.16	71.28	77.46	61.49	70.0767	0.706703	0.194506	0.114913
ENSMUSG00000079111	Kdelr2	98.78	97.62	100.73	99.0433	130.81	108.25	115.88	118.313	1.19456	0.0158681	0.0969896
ENSMUSG00000015750	Aph1a	93.12	114.77	88.33	98.74	81.2	92.53	74.24	82.6567	0.837114	0.142672	0.111686
ENSMUSG00000032096	Arcn1	108.59	95.6	91.84	98.6767	158.48	149.62	128.52	145.54	1.47492	0.0890649	0.105752
ENSMUSG00000026021	Sumo1	88.74	107.87	99.23	98.6133	85.73	85.72	81.78	84.41	0.855969	0.0971461	0.0269832
[truncated: 20,669 more rows]

## Sheet: Starv Raw Data
Sheet 2 of 2 - cFPKM values for the global analysis of gene expression in murine enteroids upon nutrient starvation.
ID	NAME	CTL #1	CTL #2	CTL #3	CTL AVG	STARV #1	STARV #2	STARV #3	STARV AVG	FOLD STARV	Cv CTR	Cv STARV
ENSMUSG00000072603	1700001F09Rik	NA	NA	NA	#VALUE!	NA	NA	NA	#VALUE!	#VALUE!	#DIV/0!	#DIV/0!
ENSMUSG00000067647	1700003E24Rik	NA	NA	NA	#VALUE!	NA	NA	NA	#VALUE!	#VALUE!	#DIV/0!	#DIV/0!
ENSMUSG00000078347	1700012L04Rik	NA	NA	NA	#VALUE!	NA	NA	NA	#VALUE!	#VALUE!	#DIV/0!	#DIV/0!
ENSMUSG00000059690	1700020N15Rik	NA	NA	NA	#VALUE!	NA	NA	NA	#VALUE!	#VALUE!	#DIV/0!	#DIV/0!
ENSMUSG00000034953	1700047I17Rik2	NA	NA	NA	#VALUE!	NA	NA	NA	#VALUE!	#VALUE!	#DIV/0!	#DIV/0!
ENSMUSG00000079271	1700049E17Rik1	NA	NA	NA	#VALUE!	NA	NA	NA	#VALUE!	#VALUE!	#DIV/0!	#DIV/0!
ENSMUSG00000072613	1700049E17Rik2	NA	NA	NA	#VALUE!	NA	NA	NA	#VALUE!	#VALUE!	#DIV/0!	#DIV/0!
ENSMUSG00000078894	2210418O10Rik	NA	NA	NA	#VALUE!	NA	NA	NA	#VALUE!	#VALUE!	#DIV/0!	#DIV/0!
ENSMUSG00000002345	2310045N01Rik	NA	NA	NA	#VALUE!	NA	NA	NA	#VALUE!	#VALUE!	#DIV/0!	#DIV/0!
ENSMUSG00000067833	2900097C17Rik	NA	NA	NA	#VALUE!	NA	NA	NA	#VALUE!	#VALUE!	#DIV/0!	#DIV/0!
ENSMUSG00000089846	3110047P20Rik	NA	NA	NA	#VALUE!	NA	NA	NA	#VALUE!	#VALUE!	#DIV/0!	#DIV/0!
ENSMUSG00000067208	4921511M17Rik	NA	NA	NA	#VALUE!	NA	NA	NA	#VALUE!	#VALUE!	#DIV/0!	#DIV/0!
ENSMUSG00000079381	4930555G01Rik	NA	NA	NA	#VALUE!	NA	NA	NA	#VALUE!	#VALUE!	#DIV/0!	#DIV/0!
ENSMUSG00000074146	4930579C12Rik	NA	NA	NA	#VALUE!	NA	NA	NA	#VALUE!	#VALUE!	#DIV/0!	#DIV/0!
ENSMUSG00000073874	4933409K07Rik	NA	NA	NA	#VALUE!	NA	NA	NA	#VALUE!	#VALUE!	#DIV/0!	#DIV/0!
ENSMUSG00000044121	5430402E10Rik	NA	NA	NA	#VALUE!	NA	NA	NA	#VALUE!	#VALUE!	#DIV/0!	#DIV/0!
ENSMUSG00000043186	5530400B01Rik	NA	NA	NA	#VALUE!	NA	NA	NA	#VALUE!	#VALUE!	#DIV/0!	#DIV/0!
ENSMUSG00000079709	9030025P20Rik	NA	NA	NA	#VALUE!	NA	NA	NA	#VALUE!	#VALUE!	#DIV/0!	#DIV/0!
ENSMUSG00000079459	A530032D15Rik	NA	NA	NA	#VALUE!	NA	NA	NA	#VALUE!	#VALUE!	#DIV/0!	#DIV/0!
ENSMUSG00000089844	A530032D15Rik	NA	NA	NA	#VALUE!	NA	NA	NA	#VALUE!	#VALUE!	#DIV/0!	#DIV/0!
ENSMUSG00000078424	AC007307.3	NA	NA	NA	#VALUE!	NA	NA	NA	#VALUE!	#VALUE!	#DIV/0!	#DIV/0!
ENSMUSG00000071964	AC007585.1	NA	NA	NA	#VALUE!	NA	NA	NA	#VALUE!	#VALUE!	#DIV/0!	#DIV/0!
ENSMUSG00000092072	AC025786.1	NA	NA	NA	#VALUE!	NA	NA	NA	#VALUE!	#VALUE!	#DIV/0!	#DIV/0!
ENSMUSG00000091963	AC034285.1	NA	NA	NA	#VALUE!	NA	NA	NA	#VALUE!	#VALUE!	#DIV/0!	#DIV/0!
ENSMUSG00000090826	AC044864.1	NA	NA	NA	#VALUE!	NA	NA	NA	#VALUE!	#VALUE!	#DIV/0!	#DIV/0!
ENSMUSG00000090529	AC079644.1	NA	NA	NA	#VALUE!	NA	NA	NA	#VALUE!	#VALUE!	#DIV/0!	#DIV/0!
ENSMUSG00000092138	AC079644.3	NA	NA	NA	#VALUE!	NA	NA	NA	#VALUE!	#VALUE!	#DIV/0!	#DIV/0!
ENSMUSG00000090269	AC087559.12	NA	NA	NA	#VALUE!	NA	NA	NA	#VALUE!	#VALUE!	#DIV/0!	#DIV/0!
ENSMUSG00000078243	AC087559.2	NA	NA	NA	#VALUE!	NA	NA	NA	#VALUE!	#VALUE!	#DIV/0!	#DIV/0!
ENSMUSG00000078244	AC087559.3	NA	NA	NA	#VALUE!	NA	NA	NA	#VALUE!	#VALUE!	#DIV/0!	#DIV/0!
ENSMUSG00000079763	AC087559.4	NA	NA	NA	#VALUE!	NA	NA	NA	#VALUE!	#VALUE!	#DIV/0!	#DIV/0!
ENSMUSG00000079766	AC087559.6	NA	NA	NA	#VALUE!	NA	NA	NA	#VALUE!	#VALUE!	#DIV/0!	#DIV/0!
ENSMUSG00000079769	AC087559.7	NA	NA	NA	#VALUE!	NA	NA	NA	#VALUE!	#VALUE!	#DIV/0!	#DIV/0!
ENSMUSG00000079773	AC087559.8	NA	NA	NA	#VALUE!	NA	NA	NA	#VALUE!	#VALUE!	#DIV/0!	#DIV/0!
ENSMUSG00000079774	AC087559.9	NA	NA	NA	#VALUE!	NA	NA	NA	#VALUE!	#VALUE!	#DIV/0!	#DIV/0!
ENSMUSG00000091498	AC101875.1	NA	NA	NA	#VALUE!	NA	NA	NA	#VALUE!	#VALUE!	#DIV/0!	#DIV/0!
ENSMUSG00000079072	AC102264.1	NA	NA	NA	#VALUE!	NA	NA	NA	#VALUE!	#VALUE!	#DIV/0!	#DIV/0!
ENSMUSG00000090646	AC112933.1	NA	NA	NA	#VALUE!	NA	NA	NA	#VALUE!	#VALUE!	#DIV/0!	#DIV/0!
ENSMUSG00000091428	AC114820.1	NA	NA	NA	#VALUE!	NA	NA	NA	#VALUE!	#VALUE!	#DIV/0!	#DIV/0!
ENSMUSG00000090320	AC117184.1	NA	NA	NA	#VALUE!	NA	NA	NA	#VALUE!	#VALUE!	#DIV/0!	#DIV/0!
ENSMUSG00000090915	AC117248.1	NA	NA	NA	#VALUE!	NA	NA	NA	#VALUE!	#VALUE!	#DIV/0!	#DIV/0!
ENSMUSG00000090299	AC117259.1	NA	NA	NA	#VALUE!	NA	NA	NA	#VALUE!	#VALUE!	#DIV/0!	#DIV/0!
ENSMUSG00000090903	AC117698.1	NA	NA	NA	#VALUE!	NA	NA	NA	#VALUE!	#VALUE!	#DIV/0!	#DIV/0!
ENSMUSG00000091112	AC121604.3	NA	NA	NA	#VALUE!	NA	NA	NA	#VALUE!	#VALUE!	#DIV/0!	#DIV/0!
ENSMUSG00000091291	AC121908.1	NA	NA	NA	#VALUE!	NA	NA	NA	#VALUE!	#VALUE!	#DIV/0!	#DIV/0!
ENSMUSG00000091973	AC122351.1	NA	NA	NA	#VALUE!	NA	NA	NA	#VALUE!	#VALUE!	#DIV/0!	#DIV/0!
ENSMUSG00000090783	AC122490.2	NA	NA	NA	#VALUE!	NA	NA	NA	#VALUE!	#VALUE!	#DIV/0!	#DIV/0!
ENSMUSG00000090829	AC122819.1	NA	NA	NA	#VALUE!	NA	NA	NA	#VALUE!	#VALUE!	#DIV/0!	#DIV/0!
ENSMUSG00000091109	AC122828.1	NA	NA	NA	#VALUE!	NA	NA	NA	#VALUE!	#VALUE!	#DIV/0!	#DIV/0!
ENSMUSG00000090973	AC122869.1	NA	NA	NA	#VALUE!	NA	NA	NA	#VALUE!	#VALUE!	#DIV/0!	#DIV/0!
ENSMUSG00000091261	AC122869.2	NA	NA	NA	#VALUE!	NA	NA	NA	#VALUE!	#VALUE!	#DIV/0!	#DIV/0!
ENSMUSG00000091554	AC122869.3	NA	NA	NA	#VALUE!	NA	NA	NA	#VALUE!	#VALUE!	#DIV/0!	#DIV/0!
ENSMUSG00000091789	AC122869.4	NA	NA	NA	#VALUE!	NA	NA	NA	#VALUE!	#VALUE!	#DIV/0!	#DIV/0!
ENSMUSG00000090682	AC123557.1	NA	NA	NA	#VALUE!	NA	NA	NA	#VALUE!	#VALUE!	#DIV/0!	#DIV/0!
ENSMUSG00000091768	AC123709.1	NA	NA	NA	#VALUE!	NA	NA	NA	#VALUE!	#VALUE!	#DIV/0!	#DIV/0!
ENSMUSG00000091335	AC123806.1	NA	NA	NA	#VALUE!	NA	NA	NA	#VALUE!	#VALUE!	#DIV/0!	#DIV/0!
ENSMUSG00000090887	AC123859.2	NA	NA	NA	#VALUE!	NA	NA	NA	#VALUE!	#VALUE!	#DIV/0!	#DIV/0!
ENSMUSG00000091041	AC124409.1	NA	NA	NA	#VALUE!	NA	NA	NA	#VALUE!	#VALUE!	#DIV/0!	#DIV/0!
ENSMUSG00000090370	AC124530.1	NA	NA	NA	#VALUE!	NA	NA	NA	#VALUE!	#VALUE!	#DIV/0!	#DIV/0!
ENSMUSG00000090885	AC124601.1	NA	NA	NA	#VALUE!	NA	NA	NA	#VALUE!	#VALUE!	#DIV/0!	#DIV/0!
ENSMUSG00000079073	AC124606.1	NA	NA	NA	#VALUE!	NA	NA	NA	#VALUE!	#VALUE!	#DIV/0!	#DIV/0!
ENSMUSG00000079192	AC125149.1	NA	NA	NA	#VALUE!	NA	NA	NA	#VALUE!	#VALUE!	#DIV/0!	#DIV/0!
ENSMUSG00000079791	AC125149.2	NA	NA	NA	#VALUE!	NA	NA	NA	#VALUE!	#VALUE!	#DIV/0!	#DIV/0!
ENSMUSG00000079796	AC125149.4	NA	NA	NA	#VALUE!	NA	NA	NA	#VALUE!	#VALUE!	#DIV/0!	#DIV/0!
ENSMUSG00000090745	AC125189.1	NA	NA	NA	#VALUE!	NA	NA	NA	#VALUE!	#VALUE!	#DIV/0!	#DIV/0!
ENSMUSG00000090880	AC125189.2	NA	NA	NA	#VALUE!	NA	NA	NA	#VALUE!	#VALUE!	#DIV/0!	#DIV/0!
ENSMUSG00000092136	AC125189.3	NA	NA	NA	#VALUE!	NA	NA	NA	#VALUE!	#VALUE!	#DIV/0!	#DIV/0!
ENSMUSG00000091539	AC125218.1	NA	NA	NA	#VALUE!	NA	NA	NA	#VALUE!	#VALUE!	#DIV/0!	#DIV/0!
ENSMUSG00000091196	AC125543.2	NA	NA	NA	#VALUE!	NA	NA	NA	#VALUE!	#VALUE!	#DIV/0!	#DIV/0!
ENSMUSG00000079082	AC126035.2	NA	NA	NA	#VALUE!	NA	NA	NA	#VALUE!	#VALUE!	#DIV/0!	#DIV/0!
ENSMUSG00000079060	AC126241.1	NA	NA	NA	#VALUE!	NA	NA	NA	#VALUE!	#VALUE!	#DIV/0!	#DIV/0!
ENSMUSG00000091320	AC126274.1	NA	NA	NA	#VALUE!	NA	NA	NA	#VALUE!	#VALUE!	#DIV/0!	#DIV/0!
ENSMUSG00000092019	AC126554.1	NA	NA	NA	#VALUE!	NA	NA	NA	#VALUE!	#VALUE!	#DIV/0!	#DIV/0!
ENSMUSG00000091225	AC127310.1	NA	NA	NA	#VALUE!	NA	NA	NA	#VALUE!	#VALUE!	#DIV/0!	#DIV/0!
ENSMUSG00000091499	AC127324.1	NA	NA	NA	#VALUE!	NA	NA	NA	#VALUE!	#VALUE!	#DIV/0!	#DIV/0!
ENSMUSG00000091385	AC127331.1	NA	NA	NA	#VALUE!	NA	NA	NA	#VALUE!	#VALUE!	#DIV/0!	#DIV/0!
ENSMUSG00000091999	AC127331.2	NA	NA	NA	#VALUE!	NA	NA	NA	#VALUE!	#VALUE!	#DIV/0!	#DIV/0!
ENSMUSG00000090495	AC127336.1	NA	NA	NA	#VALUE!	NA	NA	NA	#VALUE!	#VALUE!	#DIV/0!	#DIV/0!
ENSMUSG00000091276	AC127336.2	NA	NA	NA	#VALUE!	NA	NA	NA	#VALUE!	#VALUE!	#DIV/0!	#DIV/0!
ENSMUSG00000091940	AC127336.3	NA	NA	NA	#VALUE!	NA	NA	NA	#VALUE!	#VALUE!	#DIV/0!	#DIV/0!
ENSMUSG00000091957	AC127419.1	NA	NA	NA	#VALUE!	NA	NA	NA	#VALUE!	#VALUE!	#DIV/0!	#DIV/0!
ENSMUSG00000091544	AC127423.1	NA	NA	NA	#VALUE!	NA	NA	NA	#VALUE!	#VALUE!	#DIV/0!	#DIV/0!
ENSMUSG00000090431	AC129209.1	NA	NA	NA	#VALUE!	NA	NA	NA	#VALUE!	#VALUE!	#DIV/0!	#DIV/0!
ENSMUSG00000090368	AC129210.1	NA	NA	NA	#VALUE!	NA	NA	NA	#VALUE!	#VALUE!	#DIV/0!	#DIV/0!
ENSMUSG00000091178	AC129221.1	NA	NA	NA	#VALUE!	NA	NA	NA	#VALUE!	#VALUE!	#DIV/0!	#DIV/0!
ENSMUSG00000091716	AC129311.1	NA	NA	NA	#VALUE!	NA	NA	NA	#VALUE!	#VALUE!	#DIV/0!	#DIV/0!
ENSMUSG00000090393	AC130530.1	NA	NA	NA	#VALUE!	NA	NA	NA	#VALUE!	#VALUE!	#DIV/0!	#DIV/0!
ENSMUSG00000090441	AC130541.1	NA	NA	NA	#VALUE!	NA	NA	NA	#VALUE!	#VALUE!	#DIV/0!	#DIV/0!
ENSMUSG00000079798	AC130833.1	NA	NA	NA	#VALUE!	NA	NA	NA	#VALUE!	#VALUE!	#DIV/0!	#DIV/0!
ENSMUSG00000091629	AC130834.1	NA	NA	NA	#VALUE!	NA	NA	NA	#VALUE!	#VALUE!	#DIV/0!	#DIV/0!
ENSMUSG00000079813	AC132273.1	NA	NA	NA	#VALUE!	NA	NA	NA	#VALUE!	#VALUE!	#DIV/0!	#DIV/0!
ENSMUSG00000079670	AC132276.1	NA	NA	NA	#VALUE!	NA	NA	NA	#VALUE!	#VALUE!	#DIV/0!	#DIV/0!
ENSMUSG00000091356	AC132276.2	NA	NA	NA	#VALUE!	NA	NA	NA	#VALUE!	#VALUE!	#DIV/0!	#DIV/0!
ENSMUSG00000090956	AC132283.1	NA	NA	NA	#VALUE!	NA	NA	NA	#VALUE!	#VALUE!	#DIV/0!	#DIV/0!
ENSMUSG00000079087	AC132296.1	NA	NA	NA	#VALUE!	NA	NA	NA	#VALUE!	#VALUE!	#DIV/0!	#DIV/0!
ENSMUSG00000091054	AC132309.1	NA	NA	NA	#VALUE!	NA	NA	NA	#VALUE!	#VALUE!	#DIV/0!	#DIV/0!
ENSMUSG00000091278	AC132309.2	NA	NA	NA	#VALUE!	NA	NA	NA	#VALUE!	#VALUE!	#DIV/0!	#DIV/0!
ENSMUSG00000079218	AC132444.2	NA	NA	NA	#VALUE!	NA	NA	NA	#VALUE!	#VALUE!	#DIV/0!	#DIV/0!
ENSMUSG00000079220	AC132444.4	NA	NA	NA	#VALUE!	NA	NA	NA	#VALUE!	#VALUE!	#DIV/0!	#DIV/0!
ENSMUSG00000078823	AC132577.1	NA	NA	NA	#VALUE!	NA	NA	NA	#VALUE!	#VALUE!	#DIV/0!	#DIV/0!
ENSMUSG00000090832	AC132577.2	NA	NA	NA	#VALUE!	NA	NA	NA	#VALUE!	#VALUE!	#DIV/0!	#DIV/0!
ENSMUSG00000090652	AC132601.1	NA	NA	NA	#VALUE!	NA	NA	NA	#VALUE!	#VALUE!	#DIV/0!	#DIV/0!
ENSMUSG00000090557	AC133082.1	NA	NA	NA	#VALUE!	NA	NA	NA	#VALUE!	#VALUE!	#DIV/0!	#DIV/0!
ENSMUSG00000079074	AC133095.1	NA	NA	NA	#VALUE!	NA	NA	NA	#VALUE!	#VALUE!	#DIV/0!	#DIV/0!
ENSMUSG00000079075	AC133095.2	NA	NA	NA	#VALUE!	NA	NA	NA	#VALUE!	#VALUE!	#DIV/0!	#DIV/0!
ENSMUSG00000090583	AC133095.3	NA	NA	NA	#VALUE!	NA	NA	NA	#VALUE!	#VALUE!	#DIV/0!	#DIV/0!
ENSMUSG00000090871	AC133095.4	NA	NA	NA	#VALUE!	NA	NA	NA	#VALUE!	#VALUE!	#DIV/0!	#DIV/0!
ENSMUSG00000079191	AC133103.3	NA	NA	NA	#VALUE!	NA	NA	NA	#VALUE!	#VALUE!	#DIV/0!	#DIV/0!
ENSMUSG00000079194	AC133103.5	NA	NA	NA	#VALUE!	NA	NA	NA	#VALUE!	#VALUE!	#DIV/0!	#DIV/0!
ENSMUSG00000091330	AC133103.6	NA	NA	NA	#VALUE!	NA	NA	NA	#VALUE!	#VALUE!	#DIV/0!	#DIV/0!
ENSMUSG00000090493	AC133196.1	NA	NA	NA	#VALUE!	NA	NA	NA	#VALUE!	#VALUE!	#DIV/0!	#DIV/0!
ENSMUSG00000091252	AC133196.2	NA	NA	NA	#VALUE!	NA	NA	NA	#VALUE!	#VALUE!	#DIV/0!	#DIV/0!
ENSMUSG00000090864	AC133647.1	NA	NA	NA	#VALUE!	NA	NA	NA	#VALUE!	#VALUE!	#DIV/0!	#DIV/0!
ENSMUSG00000091755	AC133951.1	NA	NA	NA	#VALUE!	NA	NA	NA	#VALUE!	#VALUE!	#DIV/0!	#DIV/0!
ENSMUSG00000090425	AC134243.1	NA	NA	NA	#VALUE!	NA	NA	NA	#VALUE!	#VALUE!	#DIV/0!	#DIV/0!
ENSMUSG00000090748	AC134333.1	NA	NA	NA	#VALUE!	NA	NA	NA	#VALUE!	#VALUE!	#DIV/0!	#DIV/0!
ENSMUSG00000091597	AC134333.2	NA	NA	NA	#VALUE!	NA	NA	NA	#VALUE!	#VALUE!	#DIV/0!	#DIV/0!
ENSMUSG00000091571	AC134524.1	NA	NA	NA	#VALUE!	NA	NA	NA	#VALUE!	#VALUE!	#DIV/0!	#DIV/0!
ENSMUSG00000090437	AC134541.1	NA	NA	NA	#VALUE!	NA	NA	NA	#VALUE!	#VALUE!	#DIV/0!	#DIV/0!
ENSMUSG00000092065	AC134548.2	NA	NA	NA	#VALUE!	NA	NA	NA	#VALUE!	#VALUE!	#DIV/0!	#DIV/0!
ENSMUSG00000090670	AC134557.1	NA	NA	NA	#VALUE!	NA	NA	NA	#VALUE!	#VALUE!	#DIV/0!	#DIV/0!
ENSMUSG00000091464	AC134557.2	NA	NA	NA	#VALUE!	NA	NA	NA	#VALUE!	#VALUE!	#DIV/0!	#DIV/0!
ENSMUSG00000090606	AC134567.1	NA	NA	NA	#VALUE!	NA	NA	NA	#VALUE!	#VALUE!	#DIV/0!	#DIV/0!
ENSMUSG00000090921	AC134567.2	NA	NA	NA	#VALUE!	NA	NA	NA	#VALUE!	#VALUE!	#DIV/0!	#DIV/0!
ENSMUSG00000090518	AC134573.1	NA	NA	NA	#VALUE!	NA	NA	NA	#VALUE!	#VALUE!	#DIV/0!	#DIV/0!
ENSMUSG00000091651	AC134573.2	NA	NA	NA	#VALUE!	NA	NA	NA	#VALUE!	#VALUE!	#DIV/0!	#DIV/0!
ENSMUSG00000091242	AC134865.1	NA	NA	NA	#VALUE!	NA	NA	NA	#VALUE!	#VALUE!	#DIV/0!	#DIV/0!
ENSMUSG00000091567	AC135640.1	NA	NA	NA	#VALUE!	NA	NA	NA	#VALUE!	#VALUE!	#DIV/0!	#DIV/0!
ENSMUSG00000079784	AC135805.1	NA	NA	NA	#VALUE!	NA	NA	NA	#VALUE!	#VALUE!	#DIV/0!	#DIV/0!
ENSMUSG00000091128	AC136975.1	NA	NA	NA	#VALUE!	NA	NA	NA	#VALUE!	#VALUE!	#DIV/0!	#DIV/0!
ENSMUSG00000091675	AC136975.2	NA	NA	NA	#VALUE!	NA	NA	NA	#VALUE!	#VALUE!	#DIV/0!	#DIV/0!
ENSMUSG00000090768	AC137982.1	NA	NA	NA	#VALUE!	NA	NA	NA	#VALUE!	#VALUE!	#DIV/0!	#DIV/0!
ENSMUSG00000078826	AC139297.1	NA	NA	NA	#VALUE!	NA	NA	NA	#VALUE!	#VALUE!	#DIV/0!	#DIV/0!
ENSMUSG00000091904	AC139297.2	NA	NA	NA	#VALUE!	NA	NA	NA	#VALUE!	#VALUE!	#DIV/0!	#DIV/0!
ENSMUSG00000091977	AC139349.1	NA	NA	NA	#VALUE!	NA	NA	NA	#VALUE!	#VALUE!	#DIV/0!	#DIV/0!
ENSMUSG00000071166	AC140205.1	NA	NA	NA	#VALUE!	NA	NA	NA	#VALUE!	#VALUE!	#DIV/0!	#DIV/0!
ENSMUSG00000074453	AC140205.2	NA	NA	NA	#VALUE!	NA	NA	NA	#VALUE!	#VALUE!	#DIV/0!	#DIV/0!
ENSMUSG00000079792	AC140205.3	NA	NA	NA	#VALUE!	NA	NA	NA	#VALUE!	#VALUE!	#DIV/0!	#DIV/0!
ENSMUSG00000091075	AC140205.4	NA	NA	NA	#VALUE!	NA	NA	NA	#VALUE!	#VALUE!	#DIV/0!	#DIV/0!
ENSMUSG00000090844	AC140215.1	NA	NA	NA	#VALUE!	NA	NA	NA	#VALUE!	#VALUE!	#DIV/0!	#DIV/0!
ENSMUSG00000092166	AC140234.1	NA	NA	NA	#VALUE!	NA	NA	NA	#VALUE!	#VALUE!	#DIV/0!	#DIV/0!
ENSMUSG00000069661	AC140325.1	NA	NA	NA	#VALUE!	NA	NA	NA	#VALUE!	#VALUE!	#DIV/0!	#DIV/0!
ENSMUSG00000073511	AC140325.2	NA	NA	NA	#VALUE!	NA	NA	NA	#VALUE!	#VALUE!	#DIV/0!	#DIV/0!
ENSMUSG00000074718	AC140325.3	NA	NA	NA	#VALUE!	NA	NA	NA	#VALUE!	#VALUE!	#DIV/0!	#DIV/0!
ENSMUSG00000078969	AC140325.5	NA	NA	NA	#VALUE!	NA	NA	NA	#VALUE!	#VALUE!	#DIV/0!	#DIV/0!
ENSMUSG00000090960	AC140334.1	NA	NA	NA	#VALUE!	NA	NA	NA	#VALUE!	#VALUE!	#DIV/0!	#DIV/0!
ENSMUSG00000078843	AC140365.1	NA	NA	NA	#VALUE!	NA	NA	NA	#VALUE!	#VALUE!	#DIV/0!	#DIV/0!
ENSMUSG00000078845	AC140365.2	NA	NA	NA	#VALUE!	NA	NA	NA	#VALUE!	#VALUE!	#DIV/0!	#DIV/0!
ENSMUSG00000090568	AC140365.3	NA	NA	NA	#VALUE!	NA	NA	NA	#VALUE!	#VALUE!	#DIV/0!	#DIV/0!
ENSMUSG00000091346	AC140382.1	NA	NA	NA	#VALUE!	NA	NA	NA	#VALUE!	#VALUE!	#DIV/0!	#DIV/0!
ENSMUSG00000091660	AC140388.1	NA	NA	NA	#VALUE!	NA	NA	NA	#VALUE!	#VALUE!	#DIV/0!	#DIV/0!
ENSMUSG00000090540	AC140405.1	NA	NA	NA	#VALUE!	NA	NA	NA	#VALUE!	#VALUE!	#DIV/0!	#DIV/0!
ENSMUSG00000090405	AC140408.1	NA	NA	NA	#VALUE!	NA	NA	NA	#VALUE!	#VALUE!	#DIV/0!	#DIV/0!
ENSMUSG00000090295	AC140493.1	NA	NA	NA	#VALUE!	NA	NA	NA	#VALUE!	#VALUE!	#DIV/0!	#DIV/0!
ENSMUSG00000090321	AC140678.1	NA	NA	NA	#VALUE!	NA	NA	NA	#VALUE!	#VALUE!	#DIV/0!	#DIV/0!
ENSMUSG00000091560	AC140680.1	NA	NA	NA	#VALUE!	NA	NA	NA	#VALUE!	#VALUE!	#DIV/0!	#DIV/0!
ENSMUSG00000078465	AC140784.1	NA	NA	NA	#VALUE!	NA	NA	NA	#VALUE!	#VALUE!	#DIV/0!	#DIV/0!
ENSMUSG00000090854	AC141428.1	NA	NA	NA	#VALUE!	NA	NA	NA	#VALUE!	#VALUE!	#DIV/0!	#DIV/0!
ENSMUSG00000091485	AC141474.1	NA	NA	NA	#VALUE!	NA	NA	NA	#VALUE!	#VALUE!	#DIV/0!	#DIV/0!
ENSMUSG00000090717	AC142214.1	NA	NA	NA	#VALUE!	NA	NA	NA	#VALUE!	#VALUE!	#DIV/0!	#DIV/0!
ENSMUSG00000091991	AC142255.1	NA	NA	NA	#VALUE!	NA	NA	NA	#VALUE!	#VALUE!	#DIV/0!	#DIV/0!
ENSMUSG00000075451	AC142269.1	NA	NA	NA	#VALUE!	NA	NA	NA	#VALUE!	#VALUE!	#DIV/0!	#DIV/0!
ENSMUSG00000090719	AC142269.2	NA	NA	NA	#VALUE!	NA	NA	NA	#VALUE!	#VALUE!	#DIV/0!	#DIV/0!
ENSMUSG00000091838	AC142450.1	NA	NA	NA	#VALUE!	NA	NA	NA	#VALUE!	#VALUE!	#DIV/0!	#DIV/0!
ENSMUSG00000078539	AC144580.1	NA	NA	NA	#VALUE!	NA	NA	NA	#VALUE!	#VALUE!	#DIV/0!	#DIV/0!
ENSMUSG00000091917	AC144580.2	NA	NA	NA	#VALUE!	NA	NA	NA	#VALUE!	#VALUE!	#DIV/0!	#DIV/0!
ENSMUSG00000079079	AC144583.2	NA	NA	NA	#VALUE!	NA	NA	NA	#VALUE!	#VALUE!	#DIV/0!	#DIV/0!
ENSMUSG00000090755	AC144583.3	NA	NA	NA	#VALUE!	NA	NA	NA	#VALUE!	#VALUE!	#DIV/0!	#DIV/0!
ENSMUSG00000091446	AC144583.4	NA	NA	NA	#VALUE!	NA	NA	NA	#VALUE!	#VALUE!	#DIV/0!	#DIV/0!
ENSMUSG00000091846	AC144626.1	NA	NA	NA	#VALUE!	NA	NA	NA	#VALUE!	#VALUE!	#DIV/0!	#DIV/0!
ENSMUSG00000091364	AC144627.1	NA	NA	NA	#VALUE!	NA	NA	NA	#VALUE!	#VALUE!	#DIV/0!	#DIV/0!
ENSMUSG00000079839	AC144647.1	NA	NA	NA	#VALUE!	NA	NA	NA	#VALUE!	#VALUE!	#DIV/0!	#DIV/0!
ENSMUSG00000090694	AC144853.1	NA	NA	NA	#VALUE!	NA	NA	NA	#VALUE!	#VALUE!	#DIV/0!	#DIV/0!
ENSMUSG00000078824	AC144854.3	NA	NA	NA	#VALUE!	NA	NA	NA	#VALUE!	#VALUE!	#DIV/0!	#DIV/0!
ENSMUSG00000091103	AC144854.4	NA	NA	NA	#VALUE!	NA	NA	NA	#VALUE!	#VALUE!	#DIV/0!	#DIV/0!
ENSMUSG00000090971	AC144857.1	NA	NA	NA	#VALUE!	NA	NA	NA	#VALUE!	#VALUE!	#DIV/0!	#DIV/0!
ENSMUSG00000079196	AC145265.1	NA	NA	NA	#VALUE!	NA	NA	NA	#VALUE!	#VALUE!	#DIV/0!	#DIV/0!
ENSMUSG00000079683	AC145270.1	NA	NA	NA	#VALUE!	NA	NA	NA	#VALUE!	#VALUE!	#DIV/0!	#DIV/0!
ENSMUSG00000079684	AC145270.2	NA	NA	NA	#VALUE!	NA	NA	NA	#VALUE!	#VALUE!	#DIV/0!	#DIV/0!
ENSMUSG00000090822	AC145469.1	NA	NA	NA	#VALUE!	NA	NA	NA	#VALUE!	#VALUE!	#DIV/0!	#DIV/0!
ENSMUSG00000090997	AC145515.1	NA	NA	NA	#VALUE!	NA	NA	NA	#VALUE!	#VALUE!	#DIV/0!	#DIV/0!
ENSMUSG00000079198	AC145516.1	NA	NA	NA	#VALUE!	NA	NA	NA	#VALUE!	#VALUE!	#DIV/0!	#DIV/0!
ENSMUSG00000079088	AC145552.1	NA	NA	NA	#VALUE!	NA	NA	NA	#VALUE!	#VALUE!	#DIV/0!	#DIV/0!
ENSMUSG00000090937	AC145553.1	NA	NA	NA	#VALUE!	NA	NA	NA	#VALUE!	#VALUE!	#DIV/0!	#DIV/0!
ENSMUSG00000075351	AC145558.1	NA	NA	NA	#VALUE!	NA	NA	NA	#VALUE!	#VALUE!	#DIV/0!	#DIV/0!
ENSMUSG00000090434	AC145561.1	NA	NA	NA	#VALUE!	NA	NA	NA	#VALUE!	#VALUE!	#DIV/0!	#DIV/0!
ENSMUSG00000091787	AC145562.1	NA	NA	NA	#VALUE!	NA	NA	NA	#VALUE!	#VALUE!	#DIV/0!	#DIV/0!
ENSMUSG00000091300	AC145563.1	NA	NA	NA	#VALUE!	NA	NA	NA	#VALUE!	#VALUE!	#DIV/0!	#DIV/0!
ENSMUSG00000079805	AC145569.1	NA	NA	NA	#VALUE!	NA	NA	NA	#VALUE!	#VALUE!	#DIV/0!	#DIV/0!
ENSMUSG00000092010	AC145577.1	NA	NA	NA	#VALUE!	NA	NA	NA	#VALUE!	#VALUE!	#DIV/0!	#DIV/0!
ENSMUSG00000091409	AC145582.1	NA	NA	NA	#VALUE!	NA	NA	NA	#VALUE!	#VALUE!	#DIV/0!	#DIV/0!
ENSMUSG00000090899	AC145586.1	NA	NA	NA	#VALUE!	NA	NA	NA	#VALUE!	#VALUE!	#DIV/0!	#DIV/0!
ENSMUSG00000091699	AC145587.1	NA	NA	NA	#VALUE!	NA	NA	NA	#VALUE!	#VALUE!	#DIV/0!	#DIV/0!
ENSMUSG00000079781	AC145588.1	NA	NA	NA	#VALUE!	NA	NA	NA	#VALUE!	#VALUE!	#DIV/0!	#DIV/0!
ENSMUSG00000091899	AC145601.1	NA	NA	NA	#VALUE!	NA	NA	NA	#VALUE!	#VALUE!	#DIV/0!	#DIV/0!
ENSMUSG00000090615	AC145742.1	NA	NA	NA	#VALUE!	NA	NA	NA	#VALUE!	#VALUE!	#DIV/0!	#DIV/0!
ENSMUSG00000091254	AC145742.2	NA	NA	NA	#VALUE!	NA	NA	NA	#VALUE!	#VALUE!	#DIV/0!	#DIV/0!
ENSMUSG00000092026	AC146299.2	NA	NA	NA	#VALUE!	NA	NA	NA	#VALUE!	#VALUE!	#DIV/0!	#DIV/0!
ENSMUSG00000091023	AC147105.1	NA	NA	NA	#VALUE!	NA	NA	NA	#VALUE!	#VALUE!	#DIV/0!	#DIV/0!
ENSMUSG00000079752	AC147107.1	NA	NA	NA	#VALUE!	NA	NA	NA	#VALUE!	#VALUE!	#DIV/0!	#DIV/0!
ENSMUSG00000078142	AC147142.1	NA	NA	NA	#VALUE!	NA	NA	NA	#VALUE!	#VALUE!	#DIV/0!	#DIV/0!
ENSMUSG00000079131	AC147142.2	NA	NA	NA	#VALUE!	NA	NA	NA	#VALUE!	#VALUE!	#DIV/0!	#DIV/0!
ENSMUSG00000079132	AC147142.3	NA	NA	NA	#VALUE!	NA	NA	NA	#VALUE!	#VALUE!	#DIV/0!	#DIV/0!
ENSMUSG00000090909	AC147142.4	NA	NA	NA	#VALUE!	NA	NA	NA	#VALUE!	#VALUE!	#DIV/0!	#DIV/0!
ENSMUSG00000092141	AC147149.2	NA	NA	NA	#VALUE!	NA	NA	NA	#VALUE!	#VALUE!	#DIV/0!	#DIV/0!
ENSMUSG00000090789	AC147156.1	NA	NA	NA	#VALUE!	NA	NA	NA	#VALUE!	#VALUE!	#DIV/0!	#DIV/0!
ENSMUSG00000091958	AC147156.2	NA	NA	NA	#VALUE!	NA	NA	NA	#VALUE!	#VALUE!	#DIV/0!	#DIV/0!
ENSMUSG00000091948	AC147157.1	NA	NA	NA	#VALUE!	NA	NA	NA	#VALUE!	#VALUE!	#DIV/0!	#DIV/0!
ENSMUSG00000079815	AC147249.1	NA	NA	NA	#VALUE!	NA	NA	NA	#VALUE!	#VALUE!	#DIV/0!	#DIV/0!
ENSMUSG00000091463	AC147253.1	NA	NA	NA	#VALUE!	NA	NA	NA	#VALUE!	#VALUE!	#DIV/0!	#DIV/0!
ENSMUSG00000079837	AC147255.1	NA	NA	NA	#VALUE!	NA	NA	NA	#VALUE!	#VALUE!	#DIV/0!	#DIV/0!
ENSMUSG00000090999	AC147257.1	NA	NA	NA	#VALUE!	NA	NA	NA	#VALUE!	#VALUE!	#DIV/0!	#DIV/0!
ENSMUSG00000091484	AC147257.2	NA	NA	NA	#VALUE!	NA	NA	NA	#VALUE!	#VALUE!	#DIV/0!	#DIV/0!
ENSMUSG00000079762	AC147261.1	NA	NA	NA	#VALUE!	NA	NA	NA	#VALUE!	#VALUE!	#DIV/0!	#DIV/0!
ENSMUSG00000079767	AC147261.2	NA	NA	NA	#VALUE!	NA	NA	NA	#VALUE!	#VALUE!	#DIV/0!	#DIV/0!
ENSMUSG00000091069	AC147261.3	NA	NA	NA	#VALUE!	NA	NA	NA	#VALUE!	#VALUE!	#DIV/0!	#DIV/0!
ENSMUSG00000091837	AC147261.4	NA	NA	NA	#VALUE!	NA	NA	NA	#VALUE!	#VALUE!	#DIV/0!	#DIV/0!
ENSMUSG00000090359	AC147264.1	NA	NA	NA	#VALUE!	NA	NA	NA	#VALUE!	#VALUE!	#DIV/0!	#DIV/0!
ENSMUSG00000091610	AC147264.2	NA	NA	NA	#VALUE!	NA	NA	NA	#VALUE!	#VALUE!	#DIV/0!	#DIV/0!
ENSMUSG00000092122	AC147461.1	NA	NA	NA	#VALUE!	NA	NA	NA	#VALUE!	#VALUE!	#DIV/0!	#DIV/0!
ENSMUSG00000092025	AC147549.3	NA	NA	NA	#VALUE!	NA	NA	NA	#VALUE!	#VALUE!	#DIV/0!	#DIV/0!
ENSMUSG00000090830	AC147564.1	NA	NA	NA	#VALUE!	NA	NA	NA	#VALUE!	#VALUE!	#DIV/0!	#DIV/0!
ENSMUSG00000091505	AC147564.2	NA	NA	NA	#VALUE!	NA	NA	NA	#VALUE!	#VALUE!	#DIV/0!	#DIV/0!
ENSMUSG00000091889	AC147564.3	NA	NA	NA	#VALUE!	NA	NA	NA	#VALUE!	#VALUE!	#DIV/0!	#DIV/0!
ENSMUSG00000078911	AC147622.1	NA	NA	NA	#VALUE!	NA	NA	NA	#VALUE!	#VALUE!	#DIV/0!	#DIV/0!
ENSMUSG00000092088	AC147622.2	NA	NA	NA	#VALUE!	NA	NA	NA	#VALUE!	#VALUE!	#DIV/0!	#DIV/0!
ENSMUSG00000078455	AC147623.1	NA	NA	NA	#VALUE!	NA	NA	NA	#VALUE!	#VALUE!	#DIV/0!	#DIV/0!
ENSMUSG00000090289	AC147709.1	NA	NA	NA	#VALUE!	NA	NA	NA	#VALUE!	#VALUE!	#DIV/0!	#DIV/0!
ENSMUSG00000079765	AC147716.1	NA	NA	NA	#VALUE!	NA	NA	NA	#VALUE!	#VALUE!	#DIV/0!	#DIV/0!
ENSMUSG00000090820	AC147991.1	NA	NA	NA	#VALUE!	NA	NA	NA	#VALUE!	#VALUE!	#DIV/0!	#DIV/0!
ENSMUSG00000090775	AC147996.1	NA	NA	NA	#VALUE!	NA	NA	NA	#VALUE!	#VALUE!	#DIV/0!	#DIV/0!
ENSMUSG00000079788	AC147998.1	NA	NA	NA	#VALUE!	NA	NA	NA	#VALUE!	#VALUE!	#DIV/0!	#DIV/0!
ENSMUSG00000091824	AC148610.1	NA	NA	NA	#VALUE!	NA	NA	NA	#VALUE!	#VALUE!	#DIV/0!	#DIV/0!
ENSMUSG00000091137	AC148768.1	NA	NA	NA	#VALUE!	NA	NA	NA	#VALUE!	#VALUE!	#DIV/0!	#DIV/0!
ENSMUSG00000091173	AC148768.2	NA	NA	NA	#VALUE!	NA	NA	NA	#VALUE!	#VALUE!	#DIV/0!	#DIV/0!
ENSMUSG00000091349	AC148768.3	NA	NA	NA	#VALUE!	NA	NA	NA	#VALUE!	#VALUE!	#DIV/0!	#DIV/0!
ENSMUSG00000091502	AC148768.4	NA	NA	NA	#VALUE!	NA	NA	NA	#VALUE!	#VALUE!	#DIV/0!	#DIV/0!
ENSMUSG00000090849	AC149056.1	NA	NA	NA	#VALUE!	NA	NA	NA	#VALUE!	#VALUE!	#DIV/0!	#DIV/0!
ENSMUSG00000091643	AC149218.1	NA	NA	NA	#VALUE!	NA	NA	NA	#VALUE!	#VALUE!	#DIV/0!	#DIV/0!
ENSMUSG00000090895	AC149869.1	NA	NA	NA	#VALUE!	NA	NA	NA	#VALUE!	#VALUE!	#DIV/0!	#DIV/0!
ENSMUSG00000091926	AC150004.1	NA	NA	NA	#VALUE!	NA	NA	NA	#VALUE!	#VALUE!	#DIV/0!	#DIV/0!
ENSMUSG00000090562	AC151292.1	NA	NA	NA	#VALUE!	NA	NA	NA	#VALUE!	#VALUE!	#DIV/0!	#DIV/0!
ENSMUSG00000090375	AC151532.1	NA	NA	NA	#VALUE!	NA	NA	NA	#VALUE!	#VALUE!	#DIV/0!	#DIV/0!
ENSMUSG00000090988	AC151988.1	NA	NA	NA	#VALUE!	NA	NA	NA	#VALUE!	#VALUE!	#DIV/0!	#DIV/0!
ENSMUSG00000091436	AC151988.2	NA	NA	NA	#VALUE!	NA	NA	NA	#VALUE!	#VALUE!	#DIV/0!	#DIV/0!
ENSMUSG00000090911	AC153574.1	NA	NA	NA	#VALUE!	NA	NA	NA	#VALUE!	#VALUE!	#DIV/0!	#DIV/0!
ENSMUSG00000091626	AC153594.1	NA	NA	NA	#VALUE!	NA	NA	NA	#VALUE!	#VALUE!	#DIV/0!	#DIV/0!
ENSMUSG00000092064	AC153794.1	NA	NA	NA	#VALUE!	NA	NA	NA	#VALUE!	#VALUE!	#DIV/0!	#DIV/0!
ENSMUSG00000090579	AC153874.1	NA	NA	NA	#VALUE!	NA	NA	NA	#VALUE!	#VALUE!	#DIV/0!	#DIV/0!
ENSMUSG00000090859	AC153874.2	NA	NA	NA	#VALUE!	NA	NA	NA	#VALUE!	#VALUE!	#DIV/0!	#DIV/0!
ENSMUSG00000091245	AC153874.3	NA	NA	NA	#VALUE!	NA	NA	NA	#VALUE!	#VALUE!	#DIV/0!	#DIV/0!
ENSMUSG00000091503	AC153874.4	NA	NA	NA	#VALUE!	NA	NA	NA	#VALUE!	#VALUE!	#DIV/0!	#DIV/0!
ENSMUSG00000092004	AC153907.1	NA	NA	NA	#VALUE!	NA	NA	NA	#VALUE!	#VALUE!	#DIV/0!	#DIV/0!
ENSMUSG00000092112	AC153948.1	NA	NA	NA	#VALUE!	NA	NA	NA	#VALUE!	#VALUE!	#DIV/0!	#DIV/0!
ENSMUSG00000090632	AC154506.1	NA	NA	NA	#VALUE!	NA	NA	NA	#VALUE!	#VALUE!	#DIV/0!	#DIV/0!
ENSMUSG00000090651	AC154905.1	NA	NA	NA	#VALUE!	NA	NA	NA	#VALUE!	#VALUE!	#DIV/0!	#DIV/0!
ENSMUSG00000090835	AC154905.2	NA	NA	NA	#VALUE!	NA	NA	NA	#VALUE!	#VALUE!	#DIV/0!	#DIV/0!
ENSMUSG00000091935	AC154905.3	NA	NA	NA	#VALUE!	NA	NA	NA	#VALUE!	#VALUE!	#DIV/0!	#DIV/0!
ENSMUSG00000091880	AC155315.2	NA	NA	NA	#VALUE!	NA	NA	NA	#VALUE!	#VALUE!	#DIV/0!	#DIV/0!
ENSMUSG00000090316	AC155816.1	NA	NA	NA	#VALUE!	NA	NA	NA	#VALUE!	#VALUE!	#DIV/0!	#DIV/0!
ENSMUSG00000091663	AC155933.1	NA	NA	NA	#VALUE!	NA	NA	NA	#VALUE!	#VALUE!	#DIV/0!	#DIV/0!
ENSMUSG00000090361	AC156282.1	NA	NA	NA	#VALUE!	NA	NA	NA	#VALUE!	#VALUE!	#DIV/0!	#DIV/0!
ENSMUSG00000091981	AC156399.1	NA	NA	NA	#VALUE!	NA	NA	NA	#VALUE!	#VALUE!	#DIV/0!	#DIV/0!
ENSMUSG00000091236	AC157592.3	NA	NA	NA	#VALUE!	NA	NA	NA	#VALUE!	#VALUE!	#DIV/0!	#DIV/0!
ENSMUSG00000092145	AC157592.4	NA	NA	NA	#VALUE!	NA	NA	NA	#VALUE!	#VALUE!	#DIV/0!	#DIV/0!
ENSMUSG00000090339	AC157595.1	NA	NA	NA	#VALUE!	NA	NA	NA	#VALUE!	#VALUE!	#DIV/0!	#DIV/0!
ENSMUSG00000091295	AC158361.1	NA	NA	NA	#VALUE!	NA	NA	NA	#VALUE!	#VALUE!	#DIV/0!	#DIV/0!
ENSMUSG00000091861	AC158361.3	NA	NA	NA	#VALUE!	NA	NA	NA	#VALUE!	#VALUE!	#DIV/0!	#DIV/0!
ENSMUSG00000092163	AC158361.4	NA	NA	NA	#VALUE!	NA	NA	NA	#VALUE!	#VALUE!	#DIV/0!	#DIV/0!
ENSMUSG00000090443	AC158570.1	NA	NA	NA	#VALUE!	NA	NA	NA	#VALUE!	#VALUE!	#DIV/0!	#DIV/0!
ENSMUSG00000090501	AC158603.1	NA	NA	NA	#VALUE!	NA	NA	NA	#VALUE!	#VALUE!	#DIV/0!	#DIV/0!
ENSMUSG00000091383	AC160122.2	NA	NA	NA	#VALUE!	NA	NA	NA	#VALUE!	#VALUE!	#DIV/0!	#DIV/0!
ENSMUSG00000090848	AC161002.1	NA	NA	NA	#VALUE!	NA	NA	NA	#VALUE!	#VALUE!	#DIV/0!	#DIV/0!
ENSMUSG00000091664	AC161002.2	NA	NA	NA	#VALUE!	NA	NA	NA	#VALUE!	#VALUE!	#DIV/0!	#DIV/0!
ENSMUSG00000091766	AC161002.3	NA	NA	NA	#VALUE!	NA	NA	NA	#VALUE!	#VALUE!	#DIV/0!	#DIV/0!
ENSMUSG00000091232	AC161586.1	NA	NA	NA	#VALUE!	NA	NA	NA	#VALUE!	#VALUE!	#DIV/0!	#DIV/0!
ENSMUSG00000090573	AC162934.2	NA	NA	NA	#VALUE!	NA	NA	NA	#VALUE!	#VALUE!	#DIV/0!	#DIV/0!
ENSMUSG00000091083	AC163434.1	NA	NA	NA	#VALUE!	NA	NA	NA	#VALUE!	#VALUE!	#DIV/0!	#DIV/0!
ENSMUSG00000079214	AC163611.1	NA	NA	NA	#VALUE!	NA	NA	NA	#VALUE!	#VALUE!	#DIV/0!	#DIV/0!
ENSMUSG00000079216	AC163611.2	NA	NA	NA	#VALUE!	NA	NA	NA	#VALUE!	#VALUE!	#DIV/0!	#DIV/0!
ENSMUSG00000091708	AC163611.3	NA	NA	NA	#VALUE!	NA	NA	NA	#VALUE!	#VALUE!	#DIV/0!	#DIV/0!
ENSMUSG00000091987	AC163691.1	NA	NA	NA	#VALUE!	NA	NA	NA	#VALUE!	#VALUE!	#DIV/0!	#DIV/0!
ENSMUSG00000092013	AC164312.2	NA	NA	NA	#VALUE!	NA	NA	NA	#VALUE!	#VALUE!	#DIV/0!	#DIV/0!
ENSMUSG00000090421	AC164629.1	NA	NA	NA	#VALUE!	NA	NA	NA	#VALUE!	#VALUE!	#DIV/0!	#DIV/0!
ENSMUSG00000091915	AC164629.10	NA	NA	NA	#VALUE!	NA	NA	NA	#VALUE!	#VALUE!	#DIV/0!	#DIV/0!
ENSMUSG00000091918	AC164629.11	NA	NA	NA	#VALUE!	NA	NA	NA	#VALUE!	#VALUE!	#DIV/0!	#DIV/0!
ENSMUSG00000091101	AC164629.3	NA	NA	NA	#VALUE!	NA	NA	NA	#VALUE!	#VALUE!	#DIV/0!	#DIV/0!
ENSMUSG00000091145	AC164629.4	NA	NA	NA	#VALUE!	NA	NA	NA	#VALUE!	#VALUE!	#DIV/0!	#DIV/0!
ENSMUSG00000091170	AC164629.5	NA	NA	NA	#VALUE!	NA	NA	NA	#VALUE!	#VALUE!	#DIV/0!	#DIV/0!
ENSMUSG00000091715	AC164629.7	NA	NA	NA	#VALUE!	NA	NA	NA	#VALUE!	#VALUE!	#DIV/0!	#DIV/0!
ENSMUSG00000091928	AC165356.1	NA	NA	NA	#VALUE!	NA	NA	NA	#VALUE!	#VALUE!	#DIV/0!	#DIV/0!
ENSMUSG00000090845	AC165367.1	NA	NA	NA	#VALUE!	NA	NA	NA	#VALUE!	#VALUE!	#DIV/0!	#DIV/0!
ENSMUSG00000090892	AC165963.1	NA	NA	NA	#VALUE!	NA	NA	NA	#VALUE!	#VALUE!	#DIV/0!	#DIV/0!
ENSMUSG00000090355	AC166246.1	NA	NA	NA	#VALUE!	NA	NA	NA	#VALUE!	#VALUE!	#DIV/0!	#DIV/0!
ENSMUSG00000090923	AC166358.3	NA	NA	NA	#VALUE!	NA	NA	NA	#VALUE!	#VALUE!	#DIV/0!	#DIV/0!
ENSMUSG00000091777	AC167013.1	NA	NA	NA	#VALUE!	NA	NA	NA	#VALUE!	#VALUE!	#DIV/0!	#DIV/0!
ENSMUSG00000092161	AC167013.2	NA	NA	NA	#VALUE!	NA	NA	NA	#VALUE!	#VALUE!	#DIV/0!	#DIV/0!
ENSMUSG00000091067	AC167963.1	NA	NA	NA	#VALUE!	NA	NA	NA	#VALUE!	#VALUE!	#DIV/0!	#DIV/0!
ENSMUSG00000047323	AC168060.1	NA	NA	NA	#VALUE!	NA	NA	NA	#VALUE!	#VALUE!	#DIV/0!	#DIV/0!
ENSMUSG00000091799	AC168977.2	NA	NA	NA	#VALUE!	NA	NA	NA	#VALUE!	#VALUE!	#DIV/0!	#DIV/0!
ENSMUSG00000090525	AC170594.1	NA	NA	NA	#VALUE!	NA	NA	NA	#VALUE!	#VALUE!	#DIV/0!	#DIV/0!
ENSMUSG00000090898	AC170594.2	NA	NA	NA	#VALUE!	NA	NA	NA	#VALUE!	#VALUE!	#DIV/0!	#DIV/0!
ENSMUSG00000091763	AC171196.1	NA	NA	NA	#VALUE!	NA	NA	NA	#VALUE!	#VALUE!	#DIV/0!	#DIV/0!
ENSMUSG00000091608	AC171682.2	NA	NA	NA	#VALUE!	NA	NA	NA	#VALUE!	#VALUE!	#DIV/0!	#DIV/0!
ENSMUSG00000092058	AC171682.4	NA	NA	NA	#VALUE!	NA	NA	NA	#VALUE!	#VALUE!	#DIV/0!	#DIV/0!
ENSMUSG00000091493	AC172367.1	NA	NA	NA	#VALUE!	NA	NA	NA	#VALUE!	#VALUE!	#DIV/0!	#DIV/0!
ENSMUSG00000090633	AC173050.1	NA	NA	NA	#VALUE!	NA	NA	NA	#VALUE!	#VALUE!	#DIV/0!	#DIV/0!
ENSMUSG00000090932	AC173050.2	NA	NA	NA	#VALUE!	NA	NA	NA	#VALUE!	#VALUE!	#DIV/0!	#DIV/0!
ENSMUSG00000091121	AC173050.3	NA	NA	NA	#VALUE!	NA	NA	NA	#VALUE!	#VALUE!	#DIV/0!	#DIV/0!
ENSMUSG00000091884	AC173050.4	NA	NA	NA	#VALUE!	NA	NA	NA	#VALUE!	#VALUE!	#DIV/0!	#DIV/0!
ENSMUSG00000091161	AC173342.1	NA	NA	NA	#VALUE!	NA	NA	NA	#VALUE!	#VALUE!	#DIV/0!	#DIV/0!
ENSMUSG00000091197	AC173342.2	NA	NA	NA	#VALUE!	NA	NA	NA	#VALUE!	#VALUE!	#DIV/0!	#DIV/0!
ENSMUSG00000091701	AC173342.3	NA	NA	NA	#VALUE!	NA	NA	NA	#VALUE!	#VALUE!	#DIV/0!	#DIV/0!
ENSMUSG00000092087	AC173345.3	NA	NA	NA	#VALUE!	NA	NA	NA	#VALUE!	#VALUE!	#DIV/0!	#DIV/0!
ENSMUSG00000079212	AC173705.1	NA	NA	NA	#VALUE!	NA	NA	NA	#VALUE!	#VALUE!	#DIV/0!	#DIV/0!
ENSMUSG00000090276	AC173998.1	NA	NA	NA	#VALUE!	NA	NA	NA	#VALUE!	#VALUE!	#DIV/0!	#DIV/0!
ENSMUSG00000090730	AC174234.1	NA	NA	NA	#VALUE!	NA	NA	NA	#VALUE!	#VALUE!	#DIV/0!	#DIV/0!
ENSMUSG00000090520	AC174382.1	NA	NA	NA	#VALUE!	NA	NA	NA	#VALUE!	#VALUE!	#DIV/0!	#DIV/0!
ENSMUSG00000091860	AC174382.2	NA	NA	NA	#VALUE!	NA	NA	NA	#VALUE!	#VALUE!	#DIV/0!	#DIV/0!
ENSMUSG00000090763	AC174442.1	NA	NA	NA	#VALUE!	NA	NA	NA	#VALUE!	#VALUE!	#DIV/0!	#DIV/0!
ENSMUSG00000090922	AC174442.2	NA	NA	NA	#VALUE!	NA	NA	NA	#VALUE!	#VALUE!	#DIV/0!	#DIV/0!
ENSMUSG00000090972	AC174442.3	NA	NA	NA	#VALUE!	NA	NA	NA	#VALUE!	#VALUE!	#DIV/0!	#DIV/0!
ENSMUSG00000090479	AC174475.1	NA	NA	NA	#VALUE!	NA	NA	NA	#VALUE!	#VALUE!	#DIV/0!	#DIV/0!
ENSMUSG00000092159	AC174479.1	NA	NA	NA	#VALUE!	NA	NA	NA	#VALUE!	#VALUE!	#DIV/0!	#DIV/0!
ENSMUSG00000091976	AC174723.1	NA	NA	NA	#VALUE!	NA	NA	NA	#VALUE!	#VALUE!	#DIV/0!	#DIV/0!
ENSMUSG00000079804	AC175033.1	NA	NA	NA	#VALUE!	NA	NA	NA	#VALUE!	#VALUE!	#DIV/0!	#DIV/0!
ENSMUSG00000079688	AC175056.1	NA	NA	NA	#VALUE!	NA	NA	NA	#VALUE!	#VALUE!	#DIV/0!	#DIV/0!
ENSMUSG00000091951	AC175056.2	NA	NA	NA	#VALUE!	NA	NA	NA	#VALUE!	#VALUE!	#DIV/0!	#DIV/0!
ENSMUSG00000078968	AC175114.1	NA	NA	NA	#VALUE!	NA	NA	NA	#VALUE!	#VALUE!	#DIV/0!	#DIV/0!
ENSMUSG00000079750	AC175120.1	NA	NA	NA	#VALUE!	NA	NA	NA	#VALUE!	#VALUE!	#DIV/0!	#DIV/0!
ENSMUSG00000091218	AC175317.1	NA	NA	NA	#VALUE!	NA	NA	NA	#VALUE!	#VALUE!	#DIV/0!	#DIV/0!
ENSMUSG00000078536	AC175378.1	NA	NA	NA	#VALUE!	NA	NA	NA	#VALUE!	#VALUE!	#DIV/0!	#DIV/0!
ENSMUSG00000091632	AC175385.1	NA	NA	NA	#VALUE!	NA	NA	NA	#VALUE!	#VALUE!	#DIV/0!	#DIV/0!
ENSMUSG00000079195	AC175387.1	NA	NA	NA	#VALUE!	NA	NA	NA	#VALUE!	#VALUE!	#DIV/0!	#DIV/0!
ENSMUSG00000078463	AC175462.1	NA	NA	NA	#VALUE!	NA	NA	NA	#VALUE!	#VALUE!	#DIV/0!	#DIV/0!
ENSMUSG00000079818	AC175492.1	NA	NA	NA	#VALUE!	NA	NA	NA	#VALUE!	#VALUE!	#DIV/0!	#DIV/0!
ENSMUSG00000079832	AC175493.1	NA	NA	NA	#VALUE!	NA	NA	NA	#VALUE!	#VALUE!	#DIV/0!	#DIV/0!
ENSMUSG00000091258	AC175494.1	NA	NA	NA	#VALUE!	NA	NA	NA	#VALUE!	#VALUE!	#DIV/0!	#DIV/0!
ENSMUSG00000079199	AC175526.1	NA	NA	NA	#VALUE!	NA	NA	NA	#VALUE!	#VALUE!	#DIV/0!	#DIV/0!
ENSMUSG00000092041	AC175662.1	NA	NA	NA	#VALUE!	NA	NA	NA	#VALUE!	#VALUE!	#DIV/0!	#DIV/0!
ENSMUSG00000092053	AC175668.1	NA	NA	NA	#VALUE!	NA	NA	NA	#VALUE!	#VALUE!	#DIV/0!	#DIV/0!
ENSMUSG00000078426	AC175671.1	NA	NA	NA	#VALUE!	NA	NA	NA	#VALUE!	#VALUE!	#DIV/0!	#DIV/0!
ENSMUSG00000090734	AC175672.1	NA	NA	NA	#VALUE!	NA	NA	NA	#VALUE!	#VALUE!	#DIV/0!	#DIV/0!
ENSMUSG00000090926	AC175706.1	NA	NA	NA	#VALUE!	NA	NA	NA	#VALUE!	#VALUE!	#DIV/0!	#DIV/0!
ENSMUSG00000091693	AC175709.1	NA	NA	NA	#VALUE!	NA	NA	NA	#VALUE!	#VALUE!	#DIV/0!	#DIV/0!
ENSMUSG00000079802	AC177798.1	NA	NA	NA	#VALUE!	NA	NA	NA	#VALUE!	#VALUE!	#DIV/0!	#DIV/0!
ENSMUSG00000079208	AC177800.1	NA	NA	NA	#VALUE!	NA	NA	NA	#VALUE!	#VALUE!	#DIV/0!	#DIV/0!
ENSMUSG00000091224	AC177800.2	NA	NA	NA	#VALUE!	NA	NA	NA	#VALUE!	#VALUE!	#DIV/0!	#DIV/0!
ENSMUSG00000078454	AC177805.1	NA	NA	NA	#VALUE!	NA	NA	NA	#VALUE!	#VALUE!	#DIV/0!	#DIV/0!
ENSMUSG00000092151	AC177805.2	NA	NA	NA	#VALUE!	NA	NA	NA	#VALUE!	#VALUE!	#DIV/0!	#DIV/0!
ENSMUSG00000091790	AC179923.1	NA	NA	NA	#VALUE!	NA	NA	NA	#VALUE!	#VALUE!	#DIV/0!	#DIV/0!
ENSMUSG00000079817	AC181978.1	NA	NA	NA	#VALUE!	NA	NA	NA	#VALUE!	#VALUE!	#DIV/0!	#DIV/0!
ENSMUSG00000091532	AC181979.1	NA	NA	NA	#VALUE!	NA	NA	NA	#VALUE!	#VALUE!	#DIV/0!	#DIV/0!
ENSMUSG00000079790	AC181981.1	NA	NA	NA	#VALUE!	NA	NA	NA	#VALUE!	#VALUE!	#DIV/0!	#DIV/0!
ENSMUSG00000090499	AC181981.2	NA	NA	NA	#VALUE!	NA	NA	NA	#VALUE!	#VALUE!	#DIV/0!	#DIV/0!
ENSMUSG00000090856	AC181982.1	NA	NA	NA	#VALUE!	NA	NA	NA	#VALUE!	#VALUE!	#DIV/0!	#DIV/0!
ENSMUSG00000090857	AC181982.2	NA	NA	NA	#VALUE!	NA	NA	NA	#VALUE!	#VALUE!	#DIV/0!	#DIV/0!
ENSMUSG00000092121	AC182229.1	NA	NA	NA	#VALUE!	NA	NA	NA	#VALUE!	#VALUE!	#DIV/0!	#DIV/0!
ENSMUSG00000079077	AC182230.1	NA	NA	NA	#VALUE!	NA	NA	NA	#VALUE!	#VALUE!	#DIV/0!	#DIV/0!
ENSMUSG00000091653	AC182230.2	NA	NA	NA	#VALUE!	NA	NA	NA	#VALUE!	#VALUE!	#DIV/0!	#DIV/0!
ENSMUSG00000079667	AC182251.1	NA	NA	NA	#VALUE!	NA	NA	NA	#VALUE!	#VALUE!	#DIV/0!	#DIV/0!
ENSMUSG00000091200	AC182253.2	NA	NA	NA	#VALUE!	NA	NA	NA	#VALUE!	#VALUE!	#DIV/0!	#DIV/0!
ENSMUSG00000091536	AC182389.1	NA	NA	NA	#VALUE!	NA	NA	NA	#VALUE!	#VALUE!	#DIV/0!	#DIV/0!
ENSMUSG00000091830	AC182424.1	NA	NA	NA	#VALUE!	NA	NA	NA	#VALUE!	#VALUE!	#DIV/0!	#DIV/0!
ENSMUSG00000079201	AC182426.1	NA	NA	NA	#VALUE!	NA	NA	NA	#VALUE!	#VALUE!	#DIV/0!	#DIV/0!
ENSMUSG00000090705	AC182426.2	NA	NA	NA	#VALUE!	NA	NA	NA	#VALUE!	#VALUE!	#DIV/0!	#DIV/0!
ENSMUSG00000078522	AC182580.1	NA	NA	NA	#VALUE!	NA	NA	NA	#VALUE!	#VALUE!	#DIV/0!	#DIV/0!
ENSMUSG00000091250	AC182761.1	NA	NA	NA	#VALUE!	NA	NA	NA	#VALUE!	#VALUE!	#DIV/0!	#DIV/0!
ENSMUSG00000091263	AC182761.2	NA	NA	NA	#VALUE!	NA	NA	NA	#VALUE!	#VALUE!	#DIV/0!	#DIV/0!
ENSMUSG00000078545	AC182763.1	NA	NA	NA	#VALUE!	NA	NA	NA	#VALUE!	#VALUE!	#DIV/0!	#DIV/0!
ENSMUSG00000092057	AC182763.2	NA	NA	NA	#VALUE!	NA	NA	NA	#VALUE!	#VALUE!	#DIV/0!	#DIV/0!
ENSMUSG00000090786	AC183415.1	NA	NA	NA	#VALUE!	NA	NA	NA	#VALUE!	#VALUE!	#DIV/0!	#DIV/0!
ENSMUSG00000091073	AC183415.2	NA	NA	NA	#VALUE!	NA	NA	NA	#VALUE!	#VALUE!	#DIV/0!	#DIV/0!
ENSMUSG00000078457	AC183416.1	NA	NA	NA	#VALUE!	NA	NA	NA	#VALUE!	#VALUE!	#DIV/0!	#DIV/0!
ENSMUSG00000090609	AC183522.1	NA	NA	NA	#VALUE!	NA	NA	NA	#VALUE!	#VALUE!	#DIV/0!	#DIV/0!
ENSMUSG00000079743	AC183524.1	NA	NA	NA	#VALUE!	NA	NA	NA	#VALUE!	#VALUE!	#DIV/0!	#DIV/0!
ENSMUSG00000090504	AC183524.2	NA	NA	NA	#VALUE!	NA	NA	NA	#VALUE!	#VALUE!	#DIV/0!	#DIV/0!
ENSMUSG00000078462	AC183791.1	NA	NA	NA	#VALUE!	NA	NA	NA	#VALUE!	#VALUE!	#DIV/0!	#DIV/0!
ENSMUSG00000090371	AC183791.2	NA	NA	NA	#VALUE!	NA	NA	NA	#VALUE!	#VALUE!	#DIV/0!	#DIV/0!
ENSMUSG00000090532	AC183791.3	NA	NA	NA	#VALUE!	NA	NA	NA	#VALUE!	#VALUE!	#DIV/0!	#DIV/0!
ENSMUSG00000091525	AC183902.1	NA	NA	NA	#VALUE!	NA	NA	NA	#VALUE!	#VALUE!	#DIV/0!	#DIV/0!
ENSMUSG00000091495	AC184150.1	NA	NA	NA	#VALUE!	NA	NA	NA	#VALUE!	#VALUE!	#DIV/0!	#DIV/0!
ENSMUSG00000090424	AC185965.1	NA	NA	NA	#VALUE!	NA	NA	NA	#VALUE!	#VALUE!	#DIV/0!	#DIV/0!
ENSMUSG00000090833	AC185965.2	NA	NA	NA	#VALUE!	NA	NA	NA	#VALUE!	#VALUE!	#DIV/0!	#DIV/0!
ENSMUSG00000090580	AC186031.1	NA	NA	NA	#VALUE!	NA	NA	NA	#VALUE!	#VALUE!	#DIV/0!	#DIV/0!
ENSMUSG00000090890	AC186380.1	NA	NA	NA	#VALUE!	NA	NA	NA	#VALUE!	#VALUE!	#DIV/0!	#DIV/0!
ENSMUSG00000091077	AC188092.1	NA	NA	NA	#VALUE!	NA	NA	NA	#VALUE!	#VALUE!	#DIV/0!	#DIV/0!
ENSMUSG00000091551	AC188303.1	NA	NA	NA	#VALUE!	NA	NA	NA	#VALUE!	#VALUE!	#DIV/0!	#DIV/0!
ENSMUSG00000090366	AC188452.1	NA	NA	NA	#VALUE!	NA	NA	NA	#VALUE!	#VALUE!	#DIV/0!	#DIV/0!
ENSMUSG00000090968	AC188456.1	NA	NA	NA	#VALUE!	NA	NA	NA	#VALUE!	#VALUE!	#DIV/0!	#DIV/0!
ENSMUSG00000091600	AC188456.2	NA	NA	NA	#VALUE!	NA	NA	NA	#VALUE!	#VALUE!	#DIV/0!	#DIV/0!
ENSMUSG00000090352	AC188462.1	NA	NA	NA	#VALUE!	NA	NA	NA	#VALUE!	#VALUE!	#DIV/0!	#DIV/0!
ENSMUSG00000090342	AC188464.1	NA	NA	NA	#VALUE!	NA	NA	NA	#VALUE!	#VALUE!	#DIV/0!	#DIV/0!
ENSMUSG00000091545	AC188464.2	NA	NA	NA	#VALUE!	NA	NA	NA	#VALUE!	#VALUE!	#DIV/0!	#DIV/0!
ENSMUSG00000090662	AC188822.1	NA	NA	NA	#VALUE!	NA	NA	NA	#VALUE!	#VALUE!	#DIV/0!	#DIV/0!
ENSMUSG00000091231	AC188822.2	NA	NA	NA	#VALUE!	NA	NA	NA	#VALUE!	#VALUE!	#DIV/0!	#DIV/0!
ENSMUSG00000079838	AC188954.1	NA	NA	NA	#VALUE!	NA	NA	NA	#VALUE!	#VALUE!	#DIV/0!	#DIV/0!
ENSMUSG00000091420	AC188954.2	NA	NA	NA	#VALUE!	NA	NA	NA	#VALUE!	#VALUE!	#DIV/0!	#DIV/0!
ENSMUSG00000079686	AC189026.1	NA	NA	NA	#VALUE!	NA	NA	NA	#VALUE!	#VALUE!	#DIV/0!	#DIV/0!
ENSMUSG00000090910	AC190163.1	NA	NA	NA	#VALUE!	NA	NA	NA	#VALUE!	#VALUE!	#DIV/0!	#DIV/0!
ENSMUSG00000079288	AC190165.1	NA	NA	NA	#VALUE!	NA	NA	NA	#VALUE!	#VALUE!	#DIV/0!	#DIV/0!
ENSMUSG00000091979	AC190165.2	NA	NA	NA	#VALUE!	NA	NA	NA	#VALUE!	#VALUE!	#DIV/0!	#DIV/0!
ENSMUSG00000079820	AC190194.1	NA	NA	NA	#VALUE!	NA	NA	NA	#VALUE!	#VALUE!	#DIV/0!	#DIV/0!
ENSMUSG00000091501	AC190194.2	NA	NA	NA	#VALUE!	NA	NA	NA	#VALUE!	#VALUE!	#DIV/0!	#DIV/0!
ENSMUSG00000090727	AC190408.1	NA	NA	NA	#VALUE!	NA	NA	NA	#VALUE!	#VALUE!	#DIV/0!	#DIV/0!
ENSMUSG00000091163	AC190408.2	NA	NA	NA	#VALUE!	NA	NA	NA	#VALUE!	#VALUE!	#DIV/0!	#DIV/0!
ENSMUSG00000090977	AC191862.1	NA	NA	NA	#VALUE!	NA	NA	NA	#VALUE!	#VALUE!	#DIV/0!	#DIV/0!
ENSMUSG00000091892	AC191862.2	NA	NA	NA	#VALUE!	NA	NA	NA	#VALUE!	#VALUE!	#DIV/0!	#DIV/0!
ENSMUSG00000090428	AC192083.1	NA	NA	NA	#VALUE!	NA	NA	NA	#VALUE!	#VALUE!	#DIV/0!	#DIV/0!
ENSMUSG00000090787	AC192284.1	NA	NA	NA	#VALUE!	NA	NA	NA	#VALUE!	#VALUE!	#DIV/0!	#DIV/0!
ENSMUSG00000091855	AC192472.1	NA	NA	NA	#VALUE!	NA	NA	NA	#VALUE!	#VALUE!	#DIV/0!	#DIV/0!
ENSMUSG00000091974	AC192474.1	NA	NA	NA	#VALUE!	NA	NA	NA	#VALUE!	#VALUE!	#DIV/0!	#DIV/0!
ENSMUSG00000079754	AC192547.1	NA	NA	NA	#VALUE!	NA	NA	NA	#VALUE!	#VALUE!	#DIV/0!	#DIV/0!
ENSMUSG00000091369	AC192547.2	NA	NA	NA	#VALUE!	NA	NA	NA	#VALUE!	#VALUE!	#DIV/0!	#DIV/0!
ENSMUSG00000090749	AC192778.1	NA	NA	NA	#VALUE!	NA	NA	NA	#VALUE!	#VALUE!	#DIV/0!	#DIV/0!
ENSMUSG00000091030	AC192923.1	NA	NA	NA	#VALUE!	NA	NA	NA	#VALUE!	#VALUE!	#DIV/0!	#DIV/0!
ENSMUSG00000090810	AC194619.1	NA	NA	NA	#VALUE!	NA	NA	NA	#VALUE!	#VALUE!	#DIV/0!	#DIV/0!
ENSMUSG00000090866	AC194619.2	NA	NA	NA	#VALUE!	NA	NA	NA	#VALUE!	#VALUE!	#DIV/0!	#DIV/0!
ENSMUSG00000090983	AL451076.1	NA	NA	NA	#VALUE!	NA	NA	NA	#VALUE!	#VALUE!	#DIV/0!	#DIV/0!
ENSMUSG00000091032	AL590414.1	NA	NA	NA	#VALUE!	NA	NA	NA	#VALUE!	#VALUE!	#DIV/0!	#DIV/0!
ENSMUSG00000091348	AL606931.1	NA	NA	NA	#VALUE!	NA	NA	NA	#VALUE!	#VALUE!	#DIV/0!	#DIV/0!
ENSMUSG00000090490	AL606976.2	NA	NA	NA	#VALUE!	NA	NA	NA	#VALUE!	#VALUE!	#DIV/0!	#DIV/0!
ENSMUSG00000091038	AL627186.1	NA	NA	NA	#VALUE!	NA	NA	NA	#VALUE!	#VALUE!	#DIV/0!	#DIV/0!
ENSMUSG00000091913	AL645542.1	NA	NA	NA	#VALUE!	NA	NA	NA	#VALUE!	#VALUE!	#DIV/0!	#DIV/0!
ENSMUSG00000090349	AL663072.1	NA	NA	NA	#VALUE!	NA	NA	NA	#VALUE!	#VALUE!	#DIV/0!	#DIV/0!
ENSMUSG00000091359	AL672068.1	NA	NA	NA	#VALUE!	NA	NA	NA	#VALUE!	#VALUE!	#DIV/0!	#DIV/0!
ENSMUSG00000091417	AL731727.1	NA	NA	NA	#VALUE!	NA	NA	NA	#VALUE!	#VALUE!	#DIV/0!	#DIV/0!
ENSMUSG00000091072	AL732316.1	NA	NA	NA	#VALUE!	NA	NA	NA	#VALUE!	#VALUE!	#DIV/0!	#DIV/0!
ENSMUSG00000091678	AL732569.1	NA	NA	NA	#VALUE!	NA	NA	NA	#VALUE!	#VALUE!	#DIV/0!	#DIV/0!
ENSMUSG00000091473	AL824709.1	NA	NA	NA	#VALUE!	NA	NA	NA	#VALUE!	#VALUE!	#DIV/0!	#DIV/0!
ENSMUSG00000091181	AL935121.1	NA	NA	NA	#VALUE!	NA	NA	NA	#VALUE!	#VALUE!	#DIV/0!	#DIV/0!
ENSMUSG00000070360	Amy2a1	NA	NA	NA	#VALUE!	NA	NA	NA	#VALUE!	#VALUE!	#DIV/0!	#DIV/0!
ENSMUSG00000079850	Amy2a2	NA	NA	NA	#VALUE!	NA	NA	NA	#VALUE!	#VALUE!	#DIV/0!	#DIV/0!
ENSMUSG00000074266	Amy2a3	NA	NA	NA	#VALUE!	NA	NA	NA	#VALUE!	#VALUE!	#DIV/0!	#DIV/0!
ENSMUSG00000074267	Amy2a4	NA	NA	NA	#VALUE!	NA	NA	NA	#VALUE!	#VALUE!	#DIV/0!	#DIV/0!
ENSMUSG00000074268	Amy2a5	NA	NA	NA	#VALUE!	NA	NA	NA	#VALUE!	#VALUE!	#DIV/0!	#DIV/0!
ENSMUSG00000049233	Apoo-ps	NA	NA	NA	#VALUE!	NA	NA	NA	#VALUE!	#VALUE!	#DIV/0!	#DIV/0!
ENSMUSG00000054994	AV320801	NA	NA	NA	#VALUE!	NA	NA	NA	#VALUE!	#VALUE!	#DIV/0!	#DIV/0!
ENSMUSG00000067646	BC061195	NA	NA	NA	#VALUE!	NA	NA	NA	#VALUE!	#VALUE!	#DIV/0!	#DIV/0!
ENSMUSG00000074148	Bcl2a1d	NA	NA	NA	#VALUE!	NA	NA	NA	#VALUE!	#VALUE!	#DIV/0!	#DIV/0!
ENSMUSG00000074486	Bglap2	NA	NA	NA	#VALUE!	NA	NA	NA	#VALUE!	#VALUE!	#DIV/0!	#DIV/0!
ENSMUSG00000090297	BX005206.1	NA	NA	NA	#VALUE!	NA	NA	NA	#VALUE!	#VALUE!	#DIV/0!	#DIV/0!
ENSMUSG00000090312	BX005468.1	NA	NA	NA	#VALUE!	NA	NA	NA	#VALUE!	#VALUE!	#DIV/0!	#DIV/0!
ENSMUSG00000090809	BX088531.1	NA	NA	NA	#VALUE!	NA	NA	NA	#VALUE!	#VALUE!	#DIV/0!	#DIV/0!
ENSMUSG00000092150	BX119993.1	NA	NA	NA	#VALUE!	NA	NA	NA	#VALUE!	#VALUE!	#DIV/0!	#DIV/0!
ENSMUSG00000091081	BX571788.1	NA	NA	NA	#VALUE!	NA	NA	NA	#VALUE!	#VALUE!	#DIV/0!	#DIV/0!
ENSMUSG00000091796	BX571788.2	NA	NA	NA	#VALUE!	NA	NA	NA	#VALUE!	#VALUE!	#DIV/0!	#DIV/0!
ENSMUSG00000092128	BX679668.2	NA	NA	NA	#VALUE!	NA	NA	NA	#VALUE!	#VALUE!	#DIV/0!	#DIV/0!
ENSMUSG00000076793	C920008G01Rik	NA	NA	NA	#VALUE!	NA	NA	NA	#VALUE!	#VALUE!	#DIV/0!	#DIV/0!
ENSMUSG00000089715	Cbx6	NA	NA	NA	#VALUE!	NA	NA	NA	#VALUE!	#VALUE!	#DIV/0!	#DIV/0!
ENSMUSG00000071003	Ccl21a	NA	NA	NA	#VALUE!	NA	NA	NA	#VALUE!	#VALUE!	#DIV/0!	#DIV/0!
ENSMUSG00000073884	Ccl21b	NA	NA	NA	#VALUE!	NA	NA	NA	#VALUE!	#VALUE!	#DIV/0!	#DIV/0!
ENSMUSG00000078732	Ccl21c	NA	NA	NA	#VALUE!	NA	NA	NA	#VALUE!	#VALUE!	#DIV/0!	#DIV/0!
ENSMUSG00000066202	Ccl27b	NA	NA	NA	#VALUE!	NA	NA	NA	#VALUE!	#VALUE!	#DIV/0!	#DIV/0!
ENSMUSG00000078284	Cdc73	NA	NA	NA	#VALUE!	NA	NA	NA	#VALUE!	#VALUE!	#DIV/0!	#DIV/0!
ENSMUSG00000066860	Cdkn2d	NA	NA	NA	#VALUE!	NA	NA	NA	#VALUE!	#VALUE!	#DIV/0!	#DIV/0!
ENSMUSG00000079759	CR387995.1	NA	NA	NA	#VALUE!	NA	NA	NA	#VALUE!	#VALUE!	#DIV/0!	#DIV/0!
ENSMUSG00000090695	CR478112.1	NA	NA	NA	#VALUE!	NA	NA	NA	#VALUE!	#VALUE!	#DIV/0!	#DIV/0!
ENSMUSG00000092082	CR628363.1	NA	NA	NA	#VALUE!	NA	NA	NA	#VALUE!	#VALUE!	#DIV/0!	#DIV/0!
ENSMUSG00000092105	CR628363.2	NA	NA	NA	#VALUE!	NA	NA	NA	#VALUE!	#VALUE!	#DIV/0!	#DIV/0!
ENSMUSG00000091916	CR628367.1	NA	NA	NA	#VALUE!	NA	NA	NA	#VALUE!	#VALUE!	#DIV/0!	#DIV/0!
ENSMUSG00000090415	CR974424.1	NA	NA	NA	#VALUE!	NA	NA	NA	#VALUE!	#VALUE!	#DIV/0!	#DIV/0!
ENSMUSG00000091655	CR974466.2	NA	NA	NA	#VALUE!	NA	NA	NA	#VALUE!	#VALUE!	#DIV/0!	#DIV/0!
ENSMUSG00000091910	CR974480.1	NA	NA	NA	#VALUE!	NA	NA	NA	#VALUE!	#VALUE!	#DIV/0!	#DIV/0!
ENSMUSG00000092114	CR974488.1	NA	NA	NA	#VALUE!	NA	NA	NA	#VALUE!	#VALUE!	#DIV/0!	#DIV/0!
ENSMUSG00000091518	CT009527.1	NA	NA	NA	#VALUE!	NA	NA	NA	#VALUE!	#VALUE!	#DIV/0!	#DIV/0!
ENSMUSG00000091986	CT025562.1	NA	NA	NA	#VALUE!	NA	NA	NA	#VALUE!	#VALUE!	#DIV/0!	#DIV/0!
ENSMUSG00000090381	CT025624.1	NA	NA	NA	#VALUE!	NA	NA	NA	#VALUE!	#VALUE!	#DIV/0!	#DIV/0!
ENSMUSG00000091687	CT030170.2	NA	NA	NA	#VALUE!	NA	NA	NA	#VALUE!	#VALUE!	#DIV/0!	#DIV/0!
ENSMUSG00000091262	CT030173.1	NA	NA	NA	#VALUE!	NA	NA	NA	#VALUE!	#VALUE!	#DIV/0!	#DIV/0!
ENSMUSG00000091677	CT030692.1	NA	NA	NA	#VALUE!	NA	NA	NA	#VALUE!	#VALUE!	#DIV/0!	#DIV/0!
ENSMUSG00000091746	CT033780.1	NA	NA	NA	#VALUE!	NA	NA	NA	#VALUE!	#VALUE!	#DIV/0!	#DIV/0!
ENSMUSG00000079570	CT485609.1	NA	NA	NA	#VALUE!	NA	NA	NA	#VALUE!	#VALUE!	#DIV/0!	#DIV/0!
ENSMUSG00000079571	CT485609.2	NA	NA	NA	#VALUE!	NA	NA	NA	#VALUE!	#VALUE!	#DIV/0!	#DIV/0!
ENSMUSG00000092022	CT571259.2	NA	NA	NA	#VALUE!	NA	NA	NA	#VALUE!	#VALUE!	#DIV/0!	#DIV/0!
ENSMUSG00000091938	CT868690.1	NA	NA	NA	#VALUE!	NA	NA	NA	#VALUE!	#VALUE!	#DIV/0!	#DIV/0!
ENSMUSG00000091836	CT868731.1	NA	NA	NA	#VALUE!	NA	NA	NA	#VALUE!	#VALUE!	#DIV/0!	#DIV/0!
ENSMUSG00000091835	CT954323.1	NA	NA	NA	#VALUE!	NA	NA	NA	#VALUE!	#VALUE!	#DIV/0!	#DIV/0!
ENSMUSG00000079135	CU041227.1	NA	NA	NA	#VALUE!	NA	NA	NA	#VALUE!	#VALUE!	#DIV/0!	#DIV/0!
ENSMUSG00000052467	D630004N19Rik	NA	NA	NA	#VALUE!	NA	NA	NA	#VALUE!	#VALUE!	#DIV/0!	#DIV/0!
ENSMUSG00000079408	D830030K20Rik	NA	NA	NA	#VALUE!	NA	NA	NA	#VALUE!	#VALUE!	#DIV/0!	#DIV/0!
ENSMUSG00000042874	D930007J09Rik	NA	NA	NA	#VALUE!	NA	NA	NA	#VALUE!	#VALUE!	#DIV/0!	#DIV/0!
ENSMUSG00000074437	Defa-rs1	NA	NA	NA	#VALUE!	NA	NA	NA	#VALUE!	#VALUE!	#DIV/0!	#DIV/0!
ENSMUSG00000074442	Defa-rs7	NA	NA	NA	#VALUE!	NA	NA	NA	#VALUE!	#VALUE!	#DIV/0!	#DIV/0!
ENSMUSG00000060208	Defa17	NA	NA	NA	#VALUE!	NA	NA	NA	#VALUE!	#VALUE!	#DIV/0!	#DIV/0!
ENSMUSG00000065958	Defa20	NA	NA	NA	#VALUE!	NA	NA	NA	#VALUE!	#VALUE!	#DIV/0!	#DIV/0!
ENSMUSG00000074447	Defa21	NA	NA	NA	#VALUE!	NA	NA	NA	#VALUE!	#VALUE!	#DIV/0!	#DIV/0!
ENSMUSG00000074443	Defa22	NA	NA	NA	#VALUE!	NA	NA	NA	#VALUE!	#VALUE!	#DIV/0!	#DIV/0!
ENSMUSG00000074446	Defa23	NA	NA	NA	#VALUE!	NA	NA	NA	#VALUE!	#VALUE!	#DIV/0!	#DIV/0!
ENSMUSG00000074440	Defa3	NA	NA	NA	#VALUE!	NA	NA	NA	#VALUE!	#VALUE!	#DIV/0!	#DIV/0!
ENSMUSG00000074439	Defa5	NA	NA	NA	#VALUE!	NA	NA	NA	#VALUE!	#VALUE!	#DIV/0!	#DIV/0!
ENSMUSG00000067562	Dmrtc1c1	NA	NA	NA	#VALUE!	NA	NA	NA	#VALUE!	#VALUE!	#DIV/0!	#DIV/0!
ENSMUSG00000067561	Dmrtc1c2	NA	NA	NA	#VALUE!	NA	NA	NA	#VALUE!	#VALUE!	#DIV/0!	#DIV/0!
ENSMUSG00000067440	Dnahc7a	NA	NA	NA	#VALUE!	NA	NA	NA	#VALUE!	#VALUE!	#DIV/0!	#DIV/0!
ENSMUSG00000071745	DXBay18	NA	NA	NA	#VALUE!	NA	NA	NA	#VALUE!	#VALUE!	#DIV/0!	#DIV/0!
ENSMUSG00000079728	Dynlt1e	NA	NA	NA	#VALUE!	NA	NA	NA	#VALUE!	#VALUE!	#DIV/0!	#DIV/0!
ENSMUSG00000079732	Dynlt1f	NA	NA	NA	#VALUE!	NA	NA	NA	#VALUE!	#VALUE!	#DIV/0!	#DIV/0!
ENSMUSG00000079302	E130304F04Rik	NA	NA	NA	#VALUE!	NA	NA	NA	#VALUE!	#VALUE!	#DIV/0!	#DIV/0!
ENSMUSG00000079833	E130304F04Rik	NA	NA	NA	#VALUE!	NA	NA	NA	#VALUE!	#VALUE!	#DIV/0!	#DIV/0!
ENSMUSG00000072813	E330014E10Rik	NA	NA	NA	#VALUE!	NA	NA	NA	#VALUE!	#VALUE!	#DIV/0!	#DIV/0!
ENSMUSG00000073853	Eef2k	NA	NA	NA	#VALUE!	NA	NA	NA	#VALUE!	#VALUE!	#DIV/0!	#DIV/0!
ENSMUSG00000073083	Fam177a	NA	NA	NA	#VALUE!	NA	NA	NA	#VALUE!	#VALUE!	#DIV/0!	#DIV/0!
ENSMUSG00000060685	Fthl17	NA	NA	NA	#VALUE!	NA	NA	NA	#VALUE!	#VALUE!	#DIV/0!	#DIV/0!
ENSMUSG00000034005	Gal3st2	NA	NA	NA	#VALUE!	NA	NA	NA	#VALUE!	#VALUE!	#DIV/0!	#DIV/0!
ENSMUSG00000055694	Gdf1	NA	NA	NA	#VALUE!	NA	NA	NA	#VALUE!	#VALUE!	#DIV/0!	#DIV/0!
ENSMUSG00000057262	Gm10020	NA	NA	NA	#VALUE!	NA	NA	NA	#VALUE!	#VALUE!	#DIV/0!	#DIV/0!
ENSMUSG00000058064	Gm10036	NA	NA	NA	#VALUE!	NA	NA	NA	#VALUE!	#VALUE!	#DIV/0!	#DIV/0!
ENSMUSG00000058927	Gm10053	NA	NA	NA	#VALUE!	NA	NA	NA	#VALUE!	#VALUE!	#DIV/0!	#DIV/0!
ENSMUSG00000058986	Gm10057	NA	NA	NA	#VALUE!	NA	NA	NA	#VALUE!	#VALUE!	#DIV/0!	#DIV/0!
ENSMUSG00000059047	Gm10058	NA	NA	NA	#VALUE!	NA	NA	NA	#VALUE!	#VALUE!	#DIV/0!	#DIV/0!
ENSMUSG00000059459	Gm10065	NA	NA	NA	#VALUE!	NA	NA	NA	#VALUE!	#VALUE!	#DIV/0!	#DIV/0!
ENSMUSG00000061104	Gm10094	NA	NA	NA	#VALUE!	NA	NA	NA	#VALUE!	#VALUE!	#DIV/0!	#DIV/0!
ENSMUSG00000061227	Gm10096	NA	NA	NA	#VALUE!	NA	NA	NA	#VALUE!	#VALUE!	#DIV/0!	#DIV/0!
ENSMUSG00000061845	Gm10104	NA	NA	NA	#VALUE!	NA	NA	NA	#VALUE!	#VALUE!	#DIV/0!	#DIV/0!
ENSMUSG00000062038	Gm10108	NA	NA	NA	#VALUE!	NA	NA	NA	#VALUE!	#VALUE!	#DIV/0!	#DIV/0!
ENSMUSG00000062382	Gm10116	NA	NA	NA	#VALUE!	NA	NA	NA	#VALUE!	#VALUE!	#DIV/0!	#DIV/0!
ENSMUSG00000062611	Gm10119	NA	NA	NA	#VALUE!	NA	NA	NA	#VALUE!	#VALUE!	#DIV/0!	#DIV/0!
ENSMUSG00000062678	Gm10120	NA	NA	NA	#VALUE!	NA	NA	NA	#VALUE!	#VALUE!	#DIV/0!	#DIV/0!
ENSMUSG00000062933	Gm10123	NA	NA	NA	#VALUE!	NA	NA	NA	#VALUE!	#VALUE!	#DIV/0!	#DIV/0!
ENSMUSG00000063277	Gm10128	NA	NA	NA	#VALUE!	NA	NA	NA	#VALUE!	#VALUE!	#DIV/0!	#DIV/0!
ENSMUSG00000063303	Gm10129	NA	NA	NA	#VALUE!	NA	NA	NA	#VALUE!	#VALUE!	#DIV/0!	#DIV/0!
ENSMUSG00000063556	Gm10132	NA	NA	NA	#VALUE!	NA	NA	NA	#VALUE!	#VALUE!	#DIV/0!	#DIV/0!
ENSMUSG00000063656	Gm10135	NA	NA	NA	#VALUE!	NA	NA	NA	#VALUE!	#VALUE!	#DIV/0!	#DIV/0!
ENSMUSG00000063754	Gm10136	NA	NA	NA	#VALUE!	NA	NA	NA	#VALUE!	#VALUE!	#DIV/0!	#DIV/0!
ENSMUSG00000064317	Gm10146	NA	NA	NA	#VALUE!	NA	NA	NA	#VALUE!	#VALUE!	#DIV/0!	#DIV/0!
ENSMUSG00000064334	Gm10147	NA	NA	NA	#VALUE!	NA	NA	NA	#VALUE!	#VALUE!	#DIV/0!	#DIV/0!
ENSMUSG00000066116	Gm10154	NA	NA	NA	#VALUE!	NA	NA	NA	#VALUE!	#VALUE!	#DIV/0!	#DIV/0!
ENSMUSG00000066180	Gm10155	NA	NA	NA	#VALUE!	NA	NA	NA	#VALUE!	#VALUE!	#DIV/0!	#DIV/0!
ENSMUSG00000066362	Gm10159	NA	NA	NA	#VALUE!	NA	NA	NA	#VALUE!	#VALUE!	#DIV/0!	#DIV/0!
ENSMUSG00000066809	Gm10180	NA	NA	NA	#VALUE!	NA	NA	NA	#VALUE!	#VALUE!	#DIV/0!	#DIV/0!
ENSMUSG00000066810	Gm10181	NA	NA	NA	#VALUE!	NA	NA	NA	#VALUE!	#VALUE!	#DIV/0!	#DIV/0!
ENSMUSG00000066938	Gm10190	NA	NA	NA	#VALUE!	NA	NA	NA	#VALUE!	#VALUE!	#DIV/0!	#DIV/0!
ENSMUSG00000067549	Gm10211	NA	NA	NA	#VALUE!	NA	NA	NA	#VALUE!	#VALUE!	#DIV/0!	#DIV/0!
ENSMUSG00000067698	Gm10220	NA	NA	NA	#VALUE!	NA	NA	NA	#VALUE!	#VALUE!	#DIV/0!	#DIV/0!
ENSMUSG00000067736	Gm10222	NA	NA	NA	#VALUE!	NA	NA	NA	#VALUE!	#VALUE!	#DIV/0!	#DIV/0!
ENSMUSG00000067929	Gm10226	NA	NA	NA	#VALUE!	NA	NA	NA	#VALUE!	#VALUE!	#DIV/0!	#DIV/0!
ENSMUSG00000068103	Gm10230	NA	NA	NA	#VALUE!	NA	NA	NA	#VALUE!	#VALUE!	#DIV/0!	#DIV/0!
ENSMUSG00000068397	Gm10240	NA	NA	NA	#VALUE!	NA	NA	NA	#VALUE!	#VALUE!	#DIV/0!	#DIV/0!
ENSMUSG00000068674	Gm10247	NA	NA	NA	#VALUE!	NA	NA	NA	#VALUE!	#VALUE!	#DIV/0!	#DIV/0!
ENSMUSG00000068777	Gm10251	NA	NA	NA	#VALUE!	NA	NA	NA	#VALUE!	#VALUE!	#DIV/0!	#DIV/0!
ENSMUSG00000069392	Gm10268	NA	NA	NA	#VALUE!	NA	NA	NA	#VALUE!	#VALUE!	#DIV/0!	#DIV/0!
ENSMUSG00000069885	Gm10281	NA	NA	NA	#VALUE!	NA	NA	NA	#VALUE!	#VALUE!	#DIV/0!	#DIV/0!
ENSMUSG00000070343	Gm10288	NA	NA	NA	#VALUE!	NA	NA	NA	#VALUE!	#VALUE!	#DIV/0!	#DIV/0!
ENSMUSG00000070490	Gm10293	NA	NA	NA	#VALUE!	NA	NA	NA	#VALUE!	#VALUE!	#DIV/0!	#DIV/0!
ENSMUSG00000070850	Gm10303	NA	NA	NA	#VALUE!	NA	NA	NA	#VALUE!	#VALUE!	#DIV/0!	#DIV/0!
ENSMUSG00000071322	Gm10326	NA	NA	NA	#VALUE!	NA	NA	NA	#VALUE!	#VALUE!	#DIV/0!	#DIV/0!
ENSMUSG00000071532	Gm10335	NA	NA	NA	#VALUE!	NA	NA	NA	#VALUE!	#VALUE!	#DIV/0!	#DIV/0!
ENSMUSG00000071586	Gm10337	NA	NA	NA	#VALUE!	NA	NA	NA	#VALUE!	#VALUE!	#DIV/0!	#DIV/0!
ENSMUSG00000071588	Gm10338	NA	NA	NA	#VALUE!	NA	NA	NA	#VALUE!	#VALUE!	#DIV/0!	#DIV/0!
ENSMUSG00000071591	Gm10339	NA	NA	NA	#VALUE!	NA	NA	NA	#VALUE!	#VALUE!	#DIV/0!	#DIV/0!
ENSMUSG00000071616	Gm10341	NA	NA	NA	#VALUE!	NA	NA	NA	#VALUE!	#VALUE!	#DIV/0!	#DIV/0!
ENSMUSG00000071960	Gm10352	NA	NA	NA	#VALUE!	NA	NA	NA	#VALUE!	#VALUE!	#DIV/0!	#DIV/0!
ENSMUSG00000072432	Gm10358	NA	NA	NA	#VALUE!	NA	NA	NA	#VALUE!	#VALUE!	#DIV/0!	#DIV/0!
ENSMUSG00000072451	Gm10359	NA	NA	NA	#VALUE!	NA	NA	NA	#VALUE!	#VALUE!	#DIV/0!	#DIV/0!
ENSMUSG00000072606	Gm10377	NA	NA	NA	#VALUE!	NA	NA	NA	#VALUE!	#VALUE!	#DIV/0!	#DIV/0!
ENSMUSG00000072607	Gm10378	NA	NA	NA	#VALUE!	NA	NA	NA	#VALUE!	#VALUE!	#DIV/0!	#DIV/0!
ENSMUSG00000072608	Gm10379	NA	NA	NA	#VALUE!	NA	NA	NA	#VALUE!	#VALUE!	#DIV/0!	#DIV/0!
ENSMUSG00000072609	Gm10380	NA	NA	NA	#VALUE!	NA	NA	NA	#VALUE!	#VALUE!	#DIV/0!	#DIV/0!
ENSMUSG00000072676	Gm10395	NA	NA	NA	#VALUE!	NA	NA	NA	#VALUE!	#VALUE!	#DIV/0!	#DIV/0!
ENSMUSG00000072684	Gm10397	NA	NA	NA	#VALUE!	NA	NA	NA	#VALUE!	#VALUE!	#DIV/0!	#DIV/0!
ENSMUSG00000072693	Gm10401	NA	NA	NA	#VALUE!	NA	NA	NA	#VALUE!	#VALUE!	#DIV/0!	#DIV/0!
ENSMUSG00000072735	Gm10406	NA	NA	NA	#VALUE!	NA	NA	NA	#VALUE!	#VALUE!	#DIV/0!	#DIV/0!
ENSMUSG00000072739	Gm10408	NA	NA	NA	#VALUE!	NA	NA	NA	#VALUE!	#VALUE!	#DIV/0!	#DIV/0!
ENSMUSG00000072740	Gm10409	NA	NA	NA	#VALUE!	NA	NA	NA	#VALUE!	#VALUE!	#DIV/0!	#DIV/0!
ENSMUSG00000072743	Gm10412	NA	NA	NA	#VALUE!	NA	NA	NA	#VALUE!	#VALUE!	#DIV/0!	#DIV/0!
ENSMUSG00000072749	Gm10413	NA	NA	NA	#VALUE!	NA	NA	NA	#VALUE!	#VALUE!	#DIV/0!	#DIV/0!
ENSMUSG00000072817	Gm10424	NA	NA	NA	#VALUE!	NA	NA	NA	#VALUE!	#VALUE!	#DIV/0!	#DIV/0!
ENSMUSG00000072907	Gm10436	NA	NA	NA	#VALUE!	NA	NA	NA	#VALUE!	#VALUE!	#DIV/0!	#DIV/0!
ENSMUSG00000073212	Gm10481	NA	NA	NA	#VALUE!	NA	NA	NA	#VALUE!	#VALUE!	#DIV/0!	#DIV/0!
ENSMUSG00000073247	Gm10486	NA	NA	NA	#VALUE!	NA	NA	NA	#VALUE!	#VALUE!	#DIV/0!	#DIV/0!
ENSMUSG00000073253	Gm10487	NA	NA	NA	#VALUE!	NA	NA	NA	#VALUE!	#VALUE!	#DIV/0!	#DIV/0!
ENSMUSG00000073257	Gm10488	NA	NA	NA	#VALUE!	NA	NA	NA	#VALUE!	#VALUE!	#DIV/0!	#DIV/0!
ENSMUSG00000073521	Gm10525	NA	NA	NA	#VALUE!	NA	NA	NA	#VALUE!	#VALUE!	#DIV/0!	#DIV/0!
ENSMUSG00000073524	Gm10526	NA	NA	NA	#VALUE!	NA	NA	NA	#VALUE!	#VALUE!	#DIV/0!	#DIV/0!
ENSMUSG00000073525	Gm10527	NA	NA	NA	#VALUE!	NA	NA	NA	#VALUE!	#VALUE!	#DIV/0!	#DIV/0!
ENSMUSG00000073526	Gm10528	NA	NA	NA	#VALUE!	NA	NA	NA	#VALUE!	#VALUE!	#DIV/0!	#DIV/0!
ENSMUSG00000073868	Gm10590	NA	NA	NA	#VALUE!	NA	NA	NA	#VALUE!	#VALUE!	#DIV/0!	#DIV/0!
ENSMUSG00000073869	Gm10591	NA	NA	NA	#VALUE!	NA	NA	NA	#VALUE!	#VALUE!	#DIV/0!	#DIV/0!
ENSMUSG00000073871	Gm10592	NA	NA	NA	#VALUE!	NA	NA	NA	#VALUE!	#VALUE!	#DIV/0!	#DIV/0!
ENSMUSG00000073873	Gm10594	NA	NA	NA	#VALUE!	NA	NA	NA	#VALUE!	#VALUE!	#DIV/0!	#DIV/0!
ENSMUSG00000073875	Gm10595	NA	NA	NA	#VALUE!	NA	NA	NA	#VALUE!	#VALUE!	#DIV/0!	#DIV/0!
ENSMUSG00000073880	Gm10596	NA	NA	NA	#VALUE!	NA	NA	NA	#VALUE!	#VALUE!	#DIV/0!	#DIV/0!
ENSMUSG00000073882	Gm10597	NA	NA	NA	#VALUE!	NA	NA	NA	#VALUE!	#VALUE!	#DIV/0!	#DIV/0!
ENSMUSG00000073883	Gm10598	NA	NA	NA	#VALUE!	NA	NA	NA	#VALUE!	#VALUE!	#DIV/0!	#DIV/0!
ENSMUSG00000074308	Gm10665	NA	NA	NA	#VALUE!	NA	NA	NA	#VALUE!	#VALUE!	#DIV/0!	#DIV/0!
ENSMUSG00000074310	Gm10666	NA	NA	NA	#VALUE!	NA	NA	NA	#VALUE!	#VALUE!	#DIV/0!	#DIV/0!
ENSMUSG00000074330	Gm10670	NA	NA	NA	#VALUE!	NA	NA	NA	#VALUE!	#VALUE!	#DIV/0!	#DIV/0!
ENSMUSG00000074425	Gm10697	NA	NA	NA	#VALUE!	NA	NA	NA	#VALUE!	#VALUE!	#DIV/0!	#DIV/0!
ENSMUSG00000074516	Gm10709	NA	NA	NA	#VALUE!	NA	NA	NA	#VALUE!	#VALUE!	#DIV/0!	#DIV/0!
ENSMUSG00000074562	Gm10718	NA	NA	NA	#VALUE!	NA	NA	NA	#VALUE!	#VALUE!	#DIV/0!	#DIV/0!
ENSMUSG00000074565	Gm10721	NA	NA	NA	#VALUE!	NA	NA	NA	#VALUE!	#VALUE!	#DIV/0!	#DIV/0!
ENSMUSG00000074840	Gm10772	NA	NA	NA	#VALUE!	NA	NA	NA	#VALUE!	#VALUE!	#DIV/0!	#DIV/0!
ENSMUSG00000074846	Gm10774	NA	NA	NA	#VALUE!	NA	NA	NA	#VALUE!	#VALUE!	#DIV/0!	#DIV/0!
ENSMUSG00000075319	Gm10828	NA	NA	NA	#VALUE!	NA	NA	NA	#VALUE!	#VALUE!	#DIV/0!	#DIV/0!
ENSMUSG00000076819	Gm10905	NA	NA	NA	#VALUE!	NA	NA	NA	#VALUE!	#VALUE!	#DIV/0!	#DIV/0!
ENSMUSG00000078215	Gm10921	NA	NA	NA	#VALUE!	NA	NA	NA	#VALUE!	#VALUE!	#DIV/0!	#DIV/0!
ENSMUSG00000078216	Gm10922	NA	NA	NA	#VALUE!	NA	NA	NA	#VALUE!	#VALUE!	#DIV/0!	#DIV/0!
ENSMUSG00000078360	Gm10929	NA	NA	NA	#VALUE!	NA	NA	NA	#VALUE!	#VALUE!	#DIV/0!	#DIV/0!
ENSMUSG00000078362	Gm10930	NA	NA	NA	#VALUE!	NA	NA	NA	#VALUE!	#VALUE!	#DIV/0!	#DIV/0!
ENSMUSG00000078374	Gm10934	NA	NA	NA	#VALUE!	NA	NA	NA	#VALUE!	#VALUE!	#DIV/0!	#DIV/0!
ENSMUSG00000078436	Gm10940	NA	NA	NA	#VALUE!	NA	NA	NA	#VALUE!	#VALUE!	#DIV/0!	#DIV/0!
ENSMUSG00000078702	Gm10979	NA	NA	NA	#VALUE!	NA	NA	NA	#VALUE!	#VALUE!	#DIV/0!	#DIV/0!
ENSMUSG00000078890	Gm11007	NA	NA	NA	#VALUE!	NA	NA	NA	#VALUE!	#VALUE!	#DIV/0!	#DIV/0!
ENSMUSG00000078939	Gm11016	NA	NA	NA	#VALUE!	NA	NA	NA	#VALUE!	#VALUE!	#DIV/0!	#DIV/0!
ENSMUSG00000079010	Gm11032	NA	NA	NA	#VALUE!	NA	NA	NA	#VALUE!	#VALUE!	#DIV/0!	#DIV/0!
ENSMUSG00000079062	Gm11043	NA	NA	NA	#VALUE!	NA	NA	NA	#VALUE!	#VALUE!	#DIV/0!	#DIV/0!
ENSMUSG00000079281	Gm11081	NA	NA	NA	#VALUE!	NA	NA	NA	#VALUE!	#VALUE!	#DIV/0!	#DIV/0!
ENSMUSG00000079318	Gm11091	NA	NA	NA	#VALUE!	NA	NA	NA	#VALUE!	#VALUE!	#DIV/0!	#DIV/0!
ENSMUSG00000079386	Gm11104	NA	NA	NA	#VALUE!	NA	NA	NA	#VALUE!	#VALUE!	#DIV/0!	#DIV/0!
ENSMUSG00000079404	Gm11109	NA	NA	NA	#VALUE!	NA	NA	NA	#VALUE!	#VALUE!	#DIV/0!	#DIV/0!
ENSMUSG00000079538	Gm11140	NA	NA	NA	#VALUE!	NA	NA	NA	#VALUE!	#VALUE!	#DIV/0!	#DIV/0!
ENSMUSG00000079719	Gm11167	NA	NA	NA	#VALUE!	NA	NA	NA	#VALUE!	#VALUE!	#DIV/0!	#DIV/0!
ENSMUSG00000080058	Gm11175	NA	NA	NA	#VALUE!	NA	NA	NA	#VALUE!	#VALUE!	#DIV/0!	#DIV/0!
ENSMUSG00000073819	Gm11236	NA	NA	NA	#VALUE!	NA	NA	NA	#VALUE!	#VALUE!	#DIV/0!	#DIV/0!
ENSMUSG00000066136	Gm11237	NA	NA	NA	#VALUE!	NA	NA	NA	#VALUE!	#VALUE!	#DIV/0!	#DIV/0!
ENSMUSG00000073818	Gm11238	NA	NA	NA	#VALUE!	NA	NA	NA	#VALUE!	#VALUE!	#DIV/0!	#DIV/0!
ENSMUSG00000073817	Gm11239	NA	NA	NA	#VALUE!	NA	NA	NA	#VALUE!	#VALUE!	#DIV/0!	#DIV/0!
ENSMUSG00000079941	Gm11273	NA	NA	NA	#VALUE!	NA	NA	NA	#VALUE!	#VALUE!	#DIV/0!	#DIV/0!
ENSMUSG00000060198	Gm11353	NA	NA	NA	#VALUE!	NA	NA	NA	#VALUE!	#VALUE!	#DIV/0!	#DIV/0!
ENSMUSG00000071452	Gm11397	NA	NA	NA	#VALUE!	NA	NA	NA	#VALUE!	#VALUE!	#DIV/0!	#DIV/0!
ENSMUSG00000079578	Gm1140	NA	NA	NA	#VALUE!	NA	NA	NA	#VALUE!	#VALUE!	#DIV/0!	#DIV/0!
ENSMUSG00000069609	Gm11709	NA	NA	NA	#VALUE!	NA	NA	NA	#VALUE!	#VALUE!	#DIV/0!	#DIV/0!
ENSMUSG00000089722	Gm11711	NA	NA	NA	#VALUE!	NA	NA	NA	#VALUE!	#VALUE!	#DIV/0!	#DIV/0!
ENSMUSG00000078662	Gm11757	NA	NA	NA	#VALUE!	NA	NA	NA	#VALUE!	#VALUE!	#DIV/0!	#DIV/0!
ENSMUSG00000058725	Gm11937	NA	NA	NA	#VALUE!	NA	NA	NA	#VALUE!	#VALUE!	#DIV/0!	#DIV/0!
ENSMUSG00000078965	Gm12033	NA	NA	NA	#VALUE!	NA	NA	NA	#VALUE!	#VALUE!	#DIV/0!	#DIV/0!
ENSMUSG00000078514	Gm13057	NA	NA	NA	#VALUE!	NA	NA	NA	#VALUE!	#VALUE!	#DIV/0!	#DIV/0!
ENSMUSG00000078497	Gm13145	NA	NA	NA	#VALUE!	NA	NA	NA	#VALUE!	#VALUE!	#DIV/0!	#DIV/0!
ENSMUSG00000078498	Gm13147	NA	NA	NA	#VALUE!	NA	NA	NA	#VALUE!	#VALUE!	#DIV/0!	#DIV/0!
ENSMUSG00000079859	Gm13275	NA	NA	NA	#VALUE!	NA	NA	NA	#VALUE!	#VALUE!	#DIV/0!	#DIV/0!
ENSMUSG00000091108	Gm13276	NA	NA	NA	#VALUE!	NA	NA	NA	#VALUE!	#VALUE!	#DIV/0!	#DIV/0!
ENSMUSG00000090757	Gm13277	NA	NA	NA	#VALUE!	NA	NA	NA	#VALUE!	#VALUE!	#DIV/0!	#DIV/0!
ENSMUSG00000090392	Gm13278	NA	NA	NA	#VALUE!	NA	NA	NA	#VALUE!	#VALUE!	#DIV/0!	#DIV/0!
ENSMUSG00000078642	Gm13283	NA	NA	NA	#VALUE!	NA	NA	NA	#VALUE!	#VALUE!	#DIV/0!	#DIV/0!
ENSMUSG00000061396	Gm13290	NA	NA	NA	#VALUE!	NA	NA	NA	#VALUE!	#VALUE!	#DIV/0!	#DIV/0!
ENSMUSG00000078746	Gm13298	NA	NA	NA	#VALUE!	NA	NA	NA	#VALUE!	#VALUE!	#DIV/0!	#DIV/0!
ENSMUSG00000073878	Gm13304	NA	NA	NA	#VALUE!	NA	NA	NA	#VALUE!	#VALUE!	#DIV/0!	#DIV/0!
ENSMUSG00000073876	Gm13305	NA	NA	NA	#VALUE!	NA	NA	NA	#VALUE!	#VALUE!	#DIV/0!	#DIV/0!
ENSMUSG00000073877	Gm13306	NA	NA	NA	#VALUE!	NA	NA	NA	#VALUE!	#VALUE!	#DIV/0!	#DIV/0!
ENSMUSG00000079247	Gm13691	NA	NA	NA	#VALUE!	NA	NA	NA	#VALUE!	#VALUE!	#DIV/0!	#DIV/0!
ENSMUSG00000075238	Gm13693	NA	NA	NA	#VALUE!	NA	NA	NA	#VALUE!	#VALUE!	#DIV/0!	#DIV/0!
ENSMUSG00000079248	Gm13694	NA	NA	NA	#VALUE!	NA	NA	NA	#VALUE!	#VALUE!	#DIV/0!	#DIV/0!
ENSMUSG00000075237	Gm13695	NA	NA	NA	#VALUE!	NA	NA	NA	#VALUE!	#VALUE!	#DIV/0!	#DIV/0!
ENSMUSG00000079249	Gm13696	NA	NA	NA	#VALUE!	NA	NA	NA	#VALUE!	#VALUE!	#DIV/0!	#DIV/0!
ENSMUSG00000079250	Gm13697	NA	NA	NA	#VALUE!	NA	NA	NA	#VALUE!	#VALUE!	#DIV/0!	#DIV/0!
ENSMUSG00000075239	Gm13698	NA	NA	NA	#VALUE!	NA	NA	NA	#VALUE!	#VALUE!	#DIV/0!	#DIV/0!
ENSMUSG00000078661	Gm13871	NA	NA	NA	#VALUE!	NA	NA	NA	#VALUE!	#VALUE!	#DIV/0!	#DIV/0!
ENSMUSG00000079006	Gm14151	NA	NA	NA	#VALUE!	NA	NA	NA	#VALUE!	#VALUE!	#DIV/0!	#DIV/0!
ENSMUSG00000078277	Gm14177	NA	NA	NA	#VALUE!	NA	NA	NA	#VALUE!	#VALUE!	#DIV/0!	#DIV/0!
ENSMUSG00000078273	Gm14183	NA	NA	NA	#VALUE!	NA	NA	NA	#VALUE!	#VALUE!	#DIV/0!	#DIV/0!
ENSMUSG00000078274	Gm14184	NA	NA	NA	#VALUE!	NA	NA	NA	#VALUE!	#VALUE!	#DIV/0!	#DIV/0!
ENSMUSG00000078278	Gm14187	NA	NA	NA	#VALUE!	NA	NA	NA	#VALUE!	#VALUE!	#DIV/0!	#DIV/0!
ENSMUSG00000078279	Gm14189	NA	NA	NA	#VALUE!	NA	NA	NA	#VALUE!	#VALUE!	#DIV/0!	#DIV/0!
ENSMUSG00000078276	Gm14190	NA	NA	NA	#VALUE!	NA	NA	NA	#VALUE!	#VALUE!	#DIV/0!	#DIV/0!
ENSMUSG00000078268	Gm14191	NA	NA	NA	#VALUE!	NA	NA	NA	#VALUE!	#VALUE!	#DIV/0!	#DIV/0!
ENSMUSG00000078270	Gm14193	NA	NA	NA	#VALUE!	NA	NA	NA	#VALUE!	#VALUE!	#DIV/0!	#DIV/0!
ENSMUSG00000078889	Gm14288	NA	NA	NA	#VALUE!	NA	NA	NA	#VALUE!	#VALUE!	#DIV/0!	#DIV/0!
ENSMUSG00000074527	Gm14296	NA	NA	NA	#VALUE!	NA	NA	NA	#VALUE!	#VALUE!	#DIV/0!	#DIV/0!
ENSMUSG00000078878	Gm14305	NA	NA	NA	#VALUE!	NA	NA	NA	#VALUE!	#VALUE!	#DIV/0!	#DIV/0!
ENSMUSG00000078879	Gm14306	NA	NA	NA	#VALUE!	NA	NA	NA	#VALUE!	#VALUE!	#DIV/0!	#DIV/0!
ENSMUSG00000078880	Gm14308	NA	NA	NA	#VALUE!	NA	NA	NA	#VALUE!	#VALUE!	#DIV/0!	#DIV/0!
ENSMUSG00000078864	Gm14322	NA	NA	NA	#VALUE!	NA	NA	NA	#VALUE!	#VALUE!	#DIV/0!	#DIV/0!
ENSMUSG00000078862	Gm14326	NA	NA	NA	#VALUE!	NA	NA	NA	#VALUE!	#VALUE!	#DIV/0!	#DIV/0!
ENSMUSG00000078221	Gm14345	NA	NA	NA	#VALUE!	NA	NA	NA	#VALUE!	#VALUE!	#DIV/0!	#DIV/0!
ENSMUSG00000078222	Gm14346	NA	NA	NA	#VALUE!	NA	NA	NA	#VALUE!	#VALUE!	#DIV/0!	#DIV/0!
ENSMUSG00000078220	Gm14351	NA	NA	NA	#VALUE!	NA	NA	NA	#VALUE!	#VALUE!	#DIV/0!	#DIV/0!
ENSMUSG00000078209	Gm14374	NA	NA	NA	#VALUE!	NA	NA	NA	#VALUE!	#VALUE!	#DIV/0!	#DIV/0!
ENSMUSG00000078903	Gm14391	NA	NA	NA	#VALUE!	NA	NA	NA	#VALUE!	#VALUE!	#DIV/0!	#DIV/0!
ENSMUSG00000078876	Gm14408	NA	NA	NA	#VALUE!	NA	NA	NA	#VALUE!	#VALUE!	#DIV/0!	#DIV/0!
ENSMUSG00000078867	Gm14418	NA	NA	NA	#VALUE!	NA	NA	NA	#VALUE!	#VALUE!	#DIV/0!	#DIV/0!
ENSMUSG00000078875	Gm14419	NA	NA	NA	#VALUE!	NA	NA	NA	#VALUE!	#VALUE!	#DIV/0!	#DIV/0!
ENSMUSG00000078866	Gm14420	NA	NA	NA	#VALUE!	NA	NA	NA	#VALUE!	#VALUE!	#DIV/0!	#DIV/0!
ENSMUSG00000078883	Gm14430	NA	NA	NA	#VALUE!	NA	NA	NA	#VALUE!	#VALUE!	#DIV/0!	#DIV/0!
ENSMUSG00000078882	Gm14431	NA	NA	NA	#VALUE!	NA	NA	NA	#VALUE!	#VALUE!	#DIV/0!	#DIV/0!
ENSMUSG00000078885	Gm14432	NA	NA	NA	#VALUE!	NA	NA	NA	#VALUE!	#VALUE!	#DIV/0!	#DIV/0!
ENSMUSG00000078881	Gm14434	NA	NA	NA	#VALUE!	NA	NA	NA	#VALUE!	#VALUE!	#DIV/0!	#DIV/0!
ENSMUSG00000078884	Gm14436	NA	NA	NA	#VALUE!	NA	NA	NA	#VALUE!	#VALUE!	#DIV/0!	#DIV/0!
ENSMUSG00000078901	Gm14440	NA	NA	NA	#VALUE!	NA	NA	NA	#VALUE!	#VALUE!	#DIV/0!	#DIV/0!
ENSMUSG00000078906	Gm14444	NA	NA	NA	#VALUE!	NA	NA	NA	#VALUE!	#VALUE!	#DIV/0!	#DIV/0!
ENSMUSG00000078206	Gm14458	NA	NA	NA	#VALUE!	NA	NA	NA	#VALUE!	#VALUE!	#DIV/0!	#DIV/0!
ENSMUSG00000091130	Gm14474	NA	NA	NA	#VALUE!	NA	NA	NA	#VALUE!	#VALUE!	#DIV/0!	#DIV/0!
ENSMUSG00000092068	Gm14484	NA	NA	NA	#VALUE!	NA	NA	NA	#VALUE!	#VALUE!	#DIV/0!	#DIV/0!
ENSMUSG00000071815	Gm14511	NA	NA	NA	#VALUE!	NA	NA	NA	#VALUE!	#VALUE!	#DIV/0!	#DIV/0!
ENSMUSG00000071788	Gm14525	NA	NA	NA	#VALUE!	NA	NA	NA	#VALUE!	#VALUE!	#DIV/0!	#DIV/0!
ENSMUSG00000073255	Gm14632	NA	NA	NA	#VALUE!	NA	NA	NA	#VALUE!	#VALUE!	#DIV/0!	#DIV/0!
ENSMUSG00000067771	Gm14685	NA	NA	NA	#VALUE!	NA	NA	NA	#VALUE!	#VALUE!	#DIV/0!	#DIV/0!
ENSMUSG00000079577	Gm14692	NA	NA	NA	#VALUE!	NA	NA	NA	#VALUE!	#VALUE!	#DIV/0!	#DIV/0!
ENSMUSG00000073245	Gm14819	NA	NA	NA	#VALUE!	NA	NA	NA	#VALUE!	#VALUE!	#DIV/0!	#DIV/0!
ENSMUSG00000065956	Gm14850	NA	NA	NA	#VALUE!	NA	NA	NA	#VALUE!	#VALUE!	#DIV/0!	#DIV/0!
ENSMUSG00000079432	Gm15023	NA	NA	NA	#VALUE!	NA	NA	NA	#VALUE!	#VALUE!	#DIV/0!	#DIV/0!
ENSMUSG00000072931	Gm15080	NA	NA	NA	#VALUE!	NA	NA	NA	#VALUE!	#VALUE!	#DIV/0!	#DIV/0!
ENSMUSG00000072924	Gm15085	NA	NA	NA	#VALUE!	NA	NA	NA	#VALUE!	#VALUE!	#DIV/0!	#DIV/0!
ENSMUSG00000072921	Gm15091	NA	NA	NA	#VALUE!	NA	NA	NA	#VALUE!	#VALUE!	#DIV/0!	#DIV/0!
ENSMUSG00000079843	Gm15093	NA	NA	NA	#VALUE!	NA	NA	NA	#VALUE!	#VALUE!	#DIV/0!	#DIV/0!
ENSMUSG00000072922	Gm15097	NA	NA	NA	#VALUE!	NA	NA	NA	#VALUE!	#VALUE!	#DIV/0!	#DIV/0!
ENSMUSG00000072930	Gm15107	NA	NA	NA	#VALUE!	NA	NA	NA	#VALUE!	#VALUE!	#DIV/0!	#DIV/0!
ENSMUSG00000079395	Gm15114	NA	NA	NA	#VALUE!	NA	NA	NA	#VALUE!	#VALUE!	#DIV/0!	#DIV/0!
ENSMUSG00000072928	Gm15127	NA	NA	NA	#VALUE!	NA	NA	NA	#VALUE!	#VALUE!	#DIV/0!	#DIV/0!
ENSMUSG00000072932	Gm15128	NA	NA	NA	#VALUE!	NA	NA	NA	#VALUE!	#VALUE!	#DIV/0!	#DIV/0!
ENSMUSG00000079352	Gm15140	NA	NA	NA	#VALUE!	NA	NA	NA	#VALUE!	#VALUE!	#DIV/0!	#DIV/0!
ENSMUSG00000067209	Gm15144	NA	NA	NA	#VALUE!	NA	NA	NA	#VALUE!	#VALUE!	#DIV/0!	#DIV/0!
ENSMUSG00000065957	Gm15308	NA	NA	NA	#VALUE!	NA	NA	NA	#VALUE!	#VALUE!	#DIV/0!	#DIV/0!
ENSMUSG00000063206	Gm15315	NA	NA	NA	#VALUE!	NA	NA	NA	#VALUE!	#VALUE!	#DIV/0!	#DIV/0!
ENSMUSG00000078087	Gm15887	NA	NA	NA	#VALUE!	NA	NA	NA	#VALUE!	#VALUE!	#DIV/0!	#DIV/0!
ENSMUSG00000052126	Gm1604A	NA	NA	NA	#VALUE!	NA	NA	NA	#VALUE!	#VALUE!	#DIV/0!	#DIV/0!
ENSMUSG00000073470	Gm1604b	NA	NA	NA	#VALUE!	NA	NA	NA	#VALUE!	#VALUE!	#DIV/0!	#DIV/0!
ENSMUSG00000072910	Gm16381	NA	NA	NA	#VALUE!	NA	NA	NA	#VALUE!	#VALUE!	#DIV/0!	#DIV/0!
ENSMUSG00000063162	Gm16416	NA	NA	NA	#VALUE!	NA	NA	NA	#VALUE!	#VALUE!	#DIV/0!	#DIV/0!
ENSMUSG00000072826	Gm16427	NA	NA	NA	#VALUE!	NA	NA	NA	#VALUE!	#VALUE!	#DIV/0!	#DIV/0!
ENSMUSG00000072823	Gm16429	NA	NA	NA	#VALUE!	NA	NA	NA	#VALUE!	#VALUE!	#DIV/0!	#DIV/0!
ENSMUSG00000079590	Gm16430	NA	NA	NA	#VALUE!	NA	NA	NA	#VALUE!	#VALUE!	#DIV/0!	#DIV/0!
ENSMUSG00000072728	Gm16434	NA	NA	NA	#VALUE!	NA	NA	NA	#VALUE!	#VALUE!	#DIV/0!	#DIV/0!
ENSMUSG00000062758	Gm16477	NA	NA	NA	#VALUE!	NA	NA	NA	#VALUE!	#VALUE!	#DIV/0!	#DIV/0!
ENSMUSG00000078169	Gm16499	NA	NA	NA	#VALUE!	NA	NA	NA	#VALUE!	#VALUE!	#DIV/0!	#DIV/0!
ENSMUSG00000074838	Gm16512	NA	NA	NA	#VALUE!	NA	NA	NA	#VALUE!	#VALUE!	#DIV/0!	#DIV/0!
ENSMUSG00000072818	Gm16513	NA	NA	NA	#VALUE!	NA	NA	NA	#VALUE!	#VALUE!	#DIV/0!	#DIV/0!
ENSMUSG00000073499	Gm16522	NA	NA	NA	#VALUE!	NA	NA	NA	#VALUE!	#VALUE!	#DIV/0!	#DIV/0!
ENSMUSG00000087419	Gm16721	NA	NA	NA	#VALUE!	NA	NA	NA	#VALUE!	#VALUE!	#DIV/0!	#DIV/0!
ENSMUSG00000079406	Gm1973	NA	NA	NA	#VALUE!	NA	NA	NA	#VALUE!	#VALUE!	#DIV/0!	#DIV/0!
ENSMUSG00000079127	Gm1977	NA	NA	NA	#VALUE!	NA	NA	NA	#VALUE!	#VALUE!	#DIV/0!	#DIV/0!
ENSMUSG00000078739	Gm1987	NA	NA	NA	#VALUE!	NA	NA	NA	#VALUE!	#VALUE!	#DIV/0!	#DIV/0!
ENSMUSG00000081356	Gm1993	NA	NA	NA	#VALUE!	NA	NA	NA	#VALUE!	#VALUE!	#DIV/0!	#DIV/0!
ENSMUSG00000078193	Gm2000	NA	NA	NA	#VALUE!	NA	NA	NA	#VALUE!	#VALUE!	#DIV/0!	#DIV/0!
ENSMUSG00000078368	Gm2001	NA	NA	NA	#VALUE!	NA	NA	NA	#VALUE!	#VALUE!	#DIV/0!	#DIV/0!
ENSMUSG00000078735	Gm2002	NA	NA	NA	#VALUE!	NA	NA	NA	#VALUE!	#VALUE!	#DIV/0!	#DIV/0!
ENSMUSG00000078893	Gm2004	NA	NA	NA	#VALUE!	NA	NA	NA	#VALUE!	#VALUE!	#DIV/0!	#DIV/0!
ENSMUSG00000078888	Gm2007	NA	NA	NA	#VALUE!	NA	NA	NA	#VALUE!	#VALUE!	#DIV/0!	#DIV/0!
ENSMUSG00000078736	Gm2023	NA	NA	NA	#VALUE!	NA	NA	NA	#VALUE!	#VALUE!	#DIV/0!	#DIV/0!
ENSMUSG00000078886	Gm2026	NA	NA	NA	#VALUE!	NA	NA	NA	#VALUE!	#VALUE!	#DIV/0!	#DIV/0!
ENSMUSG00000066027	Gm2042	NA	NA	NA	#VALUE!	NA	NA	NA	#VALUE!	#VALUE!	#DIV/0!	#DIV/0!
ENSMUSG00000079030	Gm2046	NA	NA	NA	#VALUE!	NA	NA	NA	#VALUE!	#VALUE!	#DIV/0!	#DIV/0!
ENSMUSG00000078725	Gm2163	NA	NA	NA	#VALUE!	NA	NA	NA	#VALUE!	#VALUE!	#DIV/0!	#DIV/0!
ENSMUSG00000079354	Gm2237	NA	NA	NA	#VALUE!	NA	NA	NA	#VALUE!	#VALUE!	#DIV/0!	#DIV/0!
ENSMUSG00000079427	Gm2382	NA	NA	NA	#VALUE!	NA	NA	NA	#VALUE!	#VALUE!	#DIV/0!	#DIV/0!
ENSMUSG00000078141	Gm2399	NA	NA	NA	#VALUE!	NA	NA	NA	#VALUE!	#VALUE!	#DIV/0!	#DIV/0!
ENSMUSG00000078361	Gm2500	NA	NA	NA	#VALUE!	NA	NA	NA	#VALUE!	#VALUE!	#DIV/0!	#DIV/0!
ENSMUSG00000078734	Gm2506	NA	NA	NA	#VALUE!	NA	NA	NA	#VALUE!	#VALUE!	#DIV/0!	#DIV/0!
ENSMUSG00000078727	Gm2542	NA	NA	NA	#VALUE!	NA	NA	NA	#VALUE!	#VALUE!	#DIV/0!	#DIV/0!
ENSMUSG00000078162	Gm2574	NA	NA	NA	#VALUE!	NA	NA	NA	#VALUE!	#VALUE!	#DIV/0!	#DIV/0!
ENSMUSG00000078300	Gm2606	NA	NA	NA	#VALUE!	NA	NA	NA	#VALUE!	#VALUE!	#DIV/0!	#DIV/0!
ENSMUSG00000078336	Gm2777	NA	NA	NA	#VALUE!	NA	NA	NA	#VALUE!	#VALUE!	#DIV/0!	#DIV/0!
ENSMUSG00000078335	Gm2784	NA	NA	NA	#VALUE!	NA	NA	NA	#VALUE!	#VALUE!	#DIV/0!	#DIV/0!
ENSMUSG00000078333	Gm2799	NA	NA	NA	#VALUE!	NA	NA	NA	#VALUE!	#VALUE!	#DIV/0!	#DIV/0!
ENSMUSG00000078330	Gm2825	NA	NA	NA	#VALUE!	NA	NA	NA	#VALUE!	#VALUE!	#DIV/0!	#DIV/0!
ENSMUSG00000079650	Gm2854	NA	NA	NA	#VALUE!	NA	NA	NA	#VALUE!	#VALUE!	#DIV/0!	#DIV/0!
ENSMUSG00000087509	Gm2863	NA	NA	NA	#VALUE!	NA	NA	NA	#VALUE!	#VALUE!	#DIV/0!	#DIV/0!
ENSMUSG00000078328	Gm2882	NA	NA	NA	#VALUE!	NA	NA	NA	#VALUE!	#VALUE!	#DIV/0!	#DIV/0!
ENSMUSG00000078326	Gm2913	NA	NA	NA	#VALUE!	NA	NA	NA	#VALUE!	#VALUE!	#DIV/0!	#DIV/0!
ENSMUSG00000079397	Gm2916	NA	NA	NA	#VALUE!	NA	NA	NA	#VALUE!	#VALUE!	#DIV/0!	#DIV/0!
ENSMUSG00000078325	Gm2927	NA	NA	NA	#VALUE!	NA	NA	NA	#VALUE!	#VALUE!	#DIV/0!	#DIV/0!
ENSMUSG00000078324	Gm2933	NA	NA	NA	#VALUE!	NA	NA	NA	#VALUE!	#VALUE!	#DIV/0!	#DIV/0!
ENSMUSG00000079407	Gm2938	NA	NA	NA	#VALUE!	NA	NA	NA	#VALUE!	#VALUE!	#DIV/0!	#DIV/0!
ENSMUSG00000079409	Gm2949	NA	NA	NA	#VALUE!	NA	NA	NA	#VALUE!	#VALUE!	#DIV/0!	#DIV/0!
ENSMUSG00000078323	Gm2964	NA	NA	NA	#VALUE!	NA	NA	NA	#VALUE!	#VALUE!	#DIV/0!	#DIV/0!
ENSMUSG00000079399	Gm3002	NA	NA	NA	#VALUE!	NA	NA	NA	#VALUE!	#VALUE!	#DIV/0!	#DIV/0!
ENSMUSG00000079403	Gm3012	NA	NA	NA	#VALUE!	NA	NA	NA	#VALUE!	#VALUE!	#DIV/0!	#DIV/0!
ENSMUSG00000078437	Gm3055	NA	NA	NA	#VALUE!	NA	NA	NA	#VALUE!	#VALUE!	#DIV/0!	#DIV/0!
ENSMUSG00000079129	Gm3090	NA	NA	NA	#VALUE!	NA	NA	NA	#VALUE!	#VALUE!	#DIV/0!	#DIV/0!
ENSMUSG00000079394	Gm3099	NA	NA	NA	#VALUE!	NA	NA	NA	#VALUE!	#VALUE!	#DIV/0!	#DIV/0!
ENSMUSG00000074009	Gm3147	NA	NA	NA	#VALUE!	NA	NA	NA	#VALUE!	#VALUE!	#DIV/0!	#DIV/0!
ENSMUSG00000079389	Gm3149	NA	NA	NA	#VALUE!	NA	NA	NA	#VALUE!	#VALUE!	#DIV/0!	#DIV/0!
ENSMUSG00000079375	Gm3194	NA	NA	NA	#VALUE!	NA	NA	NA	#VALUE!	#VALUE!	#DIV/0!	#DIV/0!
ENSMUSG00000078636	Gm3200	NA	NA	NA	#VALUE!	NA	NA	NA	#VALUE!	#VALUE!	#DIV/0!	#DIV/0!
ENSMUSG00000079373	Gm3248	NA	NA	NA	#VALUE!	NA	NA	NA	#VALUE!	#VALUE!	#DIV/0!	#DIV/0!
ENSMUSG00000078967	Gm3272	NA	NA	NA	#VALUE!	NA	NA	NA	#VALUE!	#VALUE!	#DIV/0!	#DIV/0!
ENSMUSG00000079377	Gm3344	NA	NA	NA	#VALUE!	NA	NA	NA	#VALUE!	#VALUE!	#DIV/0!	#DIV/0!
ENSMUSG00000079369	Gm3358	NA	NA	NA	#VALUE!	NA	NA	NA	#VALUE!	#VALUE!	#DIV/0!	#DIV/0!
ENSMUSG00000079226	Gm336	NA	NA	NA	#VALUE!	NA	NA	NA	#VALUE!	#VALUE!	#DIV/0!	#DIV/0!
ENSMUSG00000079376	Gm3383	NA	NA	NA	#VALUE!	NA	NA	NA	#VALUE!	#VALUE!	#DIV/0!	#DIV/0!
ENSMUSG00000041505	Gm3402	NA	NA	NA	#VALUE!	NA	NA	NA	#VALUE!	#VALUE!	#DIV/0!	#DIV/0!
ENSMUSG00000079090	Gm3409	NA	NA	NA	#VALUE!	NA	NA	NA	#VALUE!	#VALUE!	#DIV/0!	#DIV/0!
ENSMUSG00000079089	Gm3415	NA	NA	NA	#VALUE!	NA	NA	NA	#VALUE!	#VALUE!	#DIV/0!	#DIV/0!
ENSMUSG00000079710	Gm3417	NA	NA	NA	#VALUE!	NA	NA	NA	#VALUE!	#VALUE!	#DIV/0!	#DIV/0!
ENSMUSG00000079372	Gm3468	NA	NA	NA	#VALUE!	NA	NA	NA	#VALUE!	#VALUE!	#DIV/0!	#DIV/0!
ENSMUSG00000079371	Gm3476	NA	NA	NA	#VALUE!	NA	NA	NA	#VALUE!	#VALUE!	#DIV/0!	#DIV/0!
ENSMUSG00000079370	Gm3532	NA	NA	NA	#VALUE!	NA	NA	NA	#VALUE!	#VALUE!	#DIV/0!	#DIV/0!
ENSMUSG00000079368	Gm3537	NA	NA	NA	#VALUE!	NA	NA	NA	#VALUE!	#VALUE!	#DIV/0!	#DIV/0!
ENSMUSG00000079270	Gm3543	NA	NA	NA	#VALUE!	NA	NA	NA	#VALUE!	#VALUE!	#DIV/0!	#DIV/0!
ENSMUSG00000079365	Gm3618	NA	NA	NA	#VALUE!	NA	NA	NA	#VALUE!	#VALUE!	#DIV/0!	#DIV/0!
ENSMUSG00000056940	Gm3629	NA	NA	NA	#VALUE!	NA	NA	NA	#VALUE!	#VALUE!	#DIV/0!	#DIV/0!
ENSMUSG00000078219	Gm3701	NA	NA	NA	#VALUE!	NA	NA	NA	#VALUE!	#VALUE!	#DIV/0!	#DIV/0!
ENSMUSG00000078218	Gm3706	NA	NA	NA	#VALUE!	NA	NA	NA	#VALUE!	#VALUE!	#DIV/0!	#DIV/0!
ENSMUSG00000078213	Gm3750	NA	NA	NA	#VALUE!	NA	NA	NA	#VALUE!	#VALUE!	#DIV/0!	#DIV/0!
ENSMUSG00000074181	Gm3776	NA	NA	NA	#VALUE!	NA	NA	NA	#VALUE!	#VALUE!	#DIV/0!	#DIV/0!
ENSMUSG00000079360	Gm3839	NA	NA	NA	#VALUE!	NA	NA	NA	#VALUE!	#VALUE!	#DIV/0!	#DIV/0!
ENSMUSG00000078744	Gm3893	NA	NA	NA	#VALUE!	NA	NA	NA	#VALUE!	#VALUE!	#DIV/0!	#DIV/0!
ENSMUSG00000078806	Gm3978	NA	NA	NA	#VALUE!	NA	NA	NA	#VALUE!	#VALUE!	#DIV/0!	#DIV/0!
ENSMUSG00000078606	Gm4070	NA	NA	NA	#VALUE!	NA	NA	NA	#VALUE!	#VALUE!	#DIV/0!	#DIV/0!
ENSMUSG00000078407	Gm4175	NA	NA	NA	#VALUE!	NA	NA	NA	#VALUE!	#VALUE!	#DIV/0!	#DIV/0!
ENSMUSG00000078406	Gm4177	NA	NA	NA	#VALUE!	NA	NA	NA	#VALUE!	#VALUE!	#DIV/0!	#DIV/0!
ENSMUSG00000078403	Gm4179	NA	NA	NA	#VALUE!	NA	NA	NA	#VALUE!	#VALUE!	#DIV/0!	#DIV/0!
ENSMUSG00000090221	Gm4245	NA	NA	NA	#VALUE!	NA	NA	NA	#VALUE!	#VALUE!	#DIV/0!	#DIV/0!
ENSMUSG00000070946	Gm428	NA	NA	NA	#VALUE!	NA	NA	NA	#VALUE!	#VALUE!	#DIV/0!	#DIV/0!
ENSMUSG00000078377	Gm4294	NA	NA	NA	#VALUE!	NA	NA	NA	#VALUE!	#VALUE!	#DIV/0!	#DIV/0!
ENSMUSG00000074306	Gm4567	NA	NA	NA	#VALUE!	NA	NA	NA	#VALUE!	#VALUE!	#DIV/0!	#DIV/0!
ENSMUSG00000078592	Gm4609	NA	NA	NA	#VALUE!	NA	NA	NA	#VALUE!	#VALUE!	#DIV/0!	#DIV/0!
ENSMUSG00000079228	Gm4694	NA	NA	NA	#VALUE!	NA	NA	NA	#VALUE!	#VALUE!	#DIV/0!	#DIV/0!
ENSMUSG00000078898	Gm4723	NA	NA	NA	#VALUE!	NA	NA	NA	#VALUE!	#VALUE!	#DIV/0!	#DIV/0!
ENSMUSG00000048087	Gm4737	NA	NA	NA	#VALUE!	NA	NA	NA	#VALUE!	#VALUE!	#DIV/0!	#DIV/0!
ENSMUSG00000073263	Gm4836	NA	NA	NA	#VALUE!	NA	NA	NA	#VALUE!	#VALUE!	#DIV/0!	#DIV/0!
ENSMUSG00000067650	Gm5072	NA	NA	NA	#VALUE!	NA	NA	NA	#VALUE!	#VALUE!	#DIV/0!	#DIV/0!
ENSMUSG00000074189	Gm5116	NA	NA	NA	#VALUE!	NA	NA	NA	#VALUE!	#VALUE!	#DIV/0!	#DIV/0!
ENSMUSG00000067359	Gm5128	NA	NA	NA	#VALUE!	NA	NA	NA	#VALUE!	#VALUE!	#DIV/0!	#DIV/0!
ENSMUSG00000079501	Gm5138	NA	NA	NA	#VALUE!	NA	NA	NA	#VALUE!	#VALUE!	#DIV/0!	#DIV/0!
ENSMUSG00000090310	Gm5156	NA	NA	NA	#VALUE!	NA	NA	NA	#VALUE!	#VALUE!	#DIV/0!	#DIV/0!
ENSMUSG00000071700	Gm5167	NA	NA	NA	#VALUE!	NA	NA	NA	#VALUE!	#VALUE!	#DIV/0!	#DIV/0!
ENSMUSG00000071781	Gm5169	NA	NA	NA	#VALUE!	NA	NA	NA	#VALUE!	#VALUE!	#DIV/0!	#DIV/0!
ENSMUSG00000071476	Gm5220	NA	NA	NA	#VALUE!	NA	NA	NA	#VALUE!	#VALUE!	#DIV/0!	#DIV/0!
ENSMUSG00000078757	Gm5326	NA	NA	NA	#VALUE!	NA	NA	NA	#VALUE!	#VALUE!	#DIV/0!	#DIV/0!
ENSMUSG00000071574	Gm5458	NA	NA	NA	#VALUE!	NA	NA	NA	#VALUE!	#VALUE!	#DIV/0!	#DIV/0!
ENSMUSG00000078191	Gm5559	NA	NA	NA	#VALUE!	NA	NA	NA	#VALUE!	#VALUE!	#DIV/0!	#DIV/0!
ENSMUSG00000063543	Gm5616	NA	NA	NA	#VALUE!	NA	NA	NA	#VALUE!	#VALUE!	#DIV/0!	#DIV/0!
ENSMUSG00000078405	Gm5725	NA	NA	NA	#VALUE!	NA	NA	NA	#VALUE!	#VALUE!	#DIV/0!	#DIV/0!
ENSMUSG00000078419	Gm5728	NA	NA	NA	#VALUE!	NA	NA	NA	#VALUE!	#VALUE!	#DIV/0!	#DIV/0!
ENSMUSG00000079396	Gm5796	NA	NA	NA	#VALUE!	NA	NA	NA	#VALUE!	#VALUE!	#DIV/0!	#DIV/0!
ENSMUSG00000072726	Gm5797	NA	NA	NA	#VALUE!	NA	NA	NA	#VALUE!	#VALUE!	#DIV/0!	#DIV/0!
ENSMUSG00000064290	Gm5852	NA	NA	NA	#VALUE!	NA	NA	NA	#VALUE!	#VALUE!	#DIV/0!	#DIV/0!
ENSMUSG00000078792	Gm5890	NA	NA	NA	#VALUE!	NA	NA	NA	#VALUE!	#VALUE!	#DIV/0!	#DIV/0!
ENSMUSG00000091765	Gm5891	NA	NA	NA	#VALUE!	NA	NA	NA	#VALUE!	#VALUE!	#DIV/0!	#DIV/0!
ENSMUSG00000059039	Gm5900	NA	NA	NA	#VALUE!	NA	NA	NA	#VALUE!	#VALUE!	#DIV/0!	#DIV/0!
ENSMUSG00000065950	Gm5908	NA	NA	NA	#VALUE!	NA	NA	NA	#VALUE!	#VALUE!	#DIV/0!	#DIV/0!
ENSMUSG00000078331	Gm5926	NA	NA	NA	#VALUE!	NA	NA	NA	#VALUE!	#VALUE!	#DIV/0!	#DIV/0!
ENSMUSG00000073267	Gm5935	NA	NA	NA	#VALUE!	NA	NA	NA	#VALUE!	#VALUE!	#DIV/0!	#DIV/0!
ENSMUSG00000071165	Gm6040	NA	NA	NA	#VALUE!	NA	NA	NA	#VALUE!	#VALUE!	#DIV/0!	#DIV/0!
ENSMUSG00000080725	Gm6121	NA	NA	NA	#VALUE!	NA	NA	NA	#VALUE!	#VALUE!	#DIV/0!	#DIV/0!
ENSMUSG00000057244	Gm6139	NA	NA	NA	#VALUE!	NA	NA	NA	#VALUE!	#VALUE!	#DIV/0!	#DIV/0!
ENSMUSG00000057762	Gm6169	NA	NA	NA	#VALUE!	NA	NA	NA	#VALUE!	#VALUE!	#DIV/0!	#DIV/0!
ENSMUSG00000074312	Gm6176	NA	NA	NA	#VALUE!	NA	NA	NA	#VALUE!	#VALUE!	#DIV/0!	#DIV/0!
ENSMUSG00000074007	Gm6205	NA	NA	NA	#VALUE!	NA	NA	NA	#VALUE!	#VALUE!	#DIV/0!	#DIV/0!
ENSMUSG00000072821	Gm6351	NA	NA	NA	#VALUE!	NA	NA	NA	#VALUE!	#VALUE!	#DIV/0!	#DIV/0!
ENSMUSG00000072820	Gm6367	NA	NA	NA	#VALUE!	NA	NA	NA	#VALUE!	#VALUE!	#DIV/0!	#DIV/0!
ENSMUSG00000067848	Gm6460	NA	NA	NA	#VALUE!	NA	NA	NA	#VALUE!	#VALUE!	#DIV/0!	#DIV/0!
ENSMUSG00000072816	Gm6468	NA	NA	NA	#VALUE!	NA	NA	NA	#VALUE!	#VALUE!	#DIV/0!	#DIV/0!
ENSMUSG00000073498	Gm6502	NA	NA	NA	#VALUE!	NA	NA	NA	#VALUE!	#VALUE!	#DIV/0!	#DIV/0!
ENSMUSG00000074008	Gm6509	NA	NA	NA	#VALUE!	NA	NA	NA	#VALUE!	#VALUE!	#DIV/0!	#DIV/0!
ENSMUSG00000071701	Gm6604	NA	NA	NA	#VALUE!	NA	NA	NA	#VALUE!	#VALUE!	#DIV/0!	#DIV/0!
ENSMUSG00000078759	Gm6662	NA	NA	NA	#VALUE!	NA	NA	NA	#VALUE!	#VALUE!	#DIV/0!	#DIV/0!
ENSMUSG00000078383	Gm6666	NA	NA	NA	#VALUE!	NA	NA	NA	#VALUE!	#VALUE!	#DIV/0!	#DIV/0!
ENSMUSG00000072729	Gm6676	NA	NA	NA	#VALUE!	NA	NA	NA	#VALUE!	#VALUE!	#DIV/0!	#DIV/0!
ENSMUSG00000078887	Gm6710	NA	NA	NA	#VALUE!	NA	NA	NA	#VALUE!	#VALUE!	#DIV/0!	#DIV/0!
ENSMUSG00000071414	Gm6736	NA	NA	NA	#VALUE!	NA	NA	NA	#VALUE!	#VALUE!	#DIV/0!	#DIV/0!
ENSMUSG00000056815	Gm6812	NA	NA	NA	#VALUE!	NA	NA	NA	#VALUE!	#VALUE!	#DIV/0!	#DIV/0!
ENSMUSG00000090376	Gm6882	NA	NA	NA	#VALUE!	NA	NA	NA	#VALUE!	#VALUE!	#DIV/0!	#DIV/0!
ENSMUSG00000074295	Gm6902	NA	NA	NA	#VALUE!	NA	NA	NA	#VALUE!	#VALUE!	#DIV/0!	#DIV/0!
ENSMUSG00000090390	Gm7360	NA	NA	NA	#VALUE!	NA	NA	NA	#VALUE!	#VALUE!	#DIV/0!	#DIV/0!
ENSMUSG00000057036	Gm7536	NA	NA	NA	#VALUE!	NA	NA	NA	#VALUE!	#VALUE!	#DIV/0!	#DIV/0!
ENSMUSG00000068480	Gm7551	NA	NA	NA	#VALUE!	NA	NA	NA	#VALUE!	#VALUE!	#DIV/0!	#DIV/0!
ENSMUSG00000063628	Gm7665	NA	NA	NA	#VALUE!	NA	NA	NA	#VALUE!	#VALUE!	#DIV/0!	#DIV/0!
ENSMUSG00000074011	Gm7682	NA	NA	NA	#VALUE!	NA	NA	NA	#VALUE!	#VALUE!	#DIV/0!	#DIV/0!
ENSMUSG00000068068	Gm7735	NA	NA	NA	#VALUE!	NA	NA	NA	#VALUE!	#VALUE!	#DIV/0!	#DIV/0!
ENSMUSG00000078731	Gm7819	NA	NA	NA	#VALUE!	NA	NA	NA	#VALUE!	#VALUE!	#DIV/0!	#DIV/0!
ENSMUSG00000079114	Gm7849	NA	NA	NA	#VALUE!	NA	NA	NA	#VALUE!	#VALUE!	#DIV/0!	#DIV/0!
ENSMUSG00000067358	Gm7903	NA	NA	NA	#VALUE!	NA	NA	NA	#VALUE!	#VALUE!	#DIV/0!	#DIV/0!
ENSMUSG00000079422	Gm7971	NA	NA	NA	#VALUE!	NA	NA	NA	#VALUE!	#VALUE!	#DIV/0!	#DIV/0!
ENSMUSG00000072815	Gm7978	NA	NA	NA	#VALUE!	NA	NA	NA	#VALUE!	#VALUE!	#DIV/0!	#DIV/0!
ENSMUSG00000072814	Gm7982	NA	NA	NA	#VALUE!	NA	NA	NA	#VALUE!	#VALUE!	#DIV/0!	#DIV/0!
ENSMUSG00000074859	Gm8112	NA	NA	NA	#VALUE!	NA	NA	NA	#VALUE!	#VALUE!	#DIV/0!	#DIV/0!
ENSMUSG00000074857	Gm8137	NA	NA	NA	#VALUE!	NA	NA	NA	#VALUE!	#VALUE!	#DIV/0!	#DIV/0!
ENSMUSG00000074856	Gm8158	NA	NA	NA	#VALUE!	NA	NA	NA	#VALUE!	#VALUE!	#DIV/0!	#DIV/0!
ENSMUSG00000066452	Gm8226	NA	NA	NA	#VALUE!	NA	NA	NA	#VALUE!	#VALUE!	#DIV/0!	#DIV/0!
ENSMUSG00000074858	Gm8264	NA	NA	NA	#VALUE!	NA	NA	NA	#VALUE!	#VALUE!	#DIV/0!	#DIV/0!
ENSMUSG00000079380	Gm8271	NA	NA	NA	#VALUE!	NA	NA	NA	#VALUE!	#VALUE!	#DIV/0!	#DIV/0!
ENSMUSG00000079378	Gm8279	NA	NA	NA	#VALUE!	NA	NA	NA	#VALUE!	#VALUE!	#DIV/0!	#DIV/0!
ENSMUSG00000027694	Gm8325	NA	NA	NA	#VALUE!	NA	NA	NA	#VALUE!	#VALUE!	#DIV/0!	#DIV/0!
ENSMUSG00000079405	Gm8348	NA	NA	NA	#VALUE!	NA	NA	NA	#VALUE!	#VALUE!	#DIV/0!	#DIV/0!
ENSMUSG00000078397	Gm8660	NA	NA	NA	#VALUE!	NA	NA	NA	#VALUE!	#VALUE!	#DIV/0!	#DIV/0!
ENSMUSG00000072968	Gm8719	NA	NA	NA	#VALUE!	NA	NA	NA	#VALUE!	#VALUE!	#DIV/0!	#DIV/0!
ENSMUSG00000067870	Gm8759	NA	NA	NA	#VALUE!	NA	NA	NA	#VALUE!	#VALUE!	#DIV/0!	#DIV/0!
ENSMUSG00000074901	Gm8765	NA	NA	NA	#VALUE!	NA	NA	NA	#VALUE!	#VALUE!	#DIV/0!	#DIV/0!
ENSMUSG00000069106	Gm8910	NA	NA	NA	#VALUE!	NA	NA	NA	#VALUE!	#VALUE!	#DIV/0!	#DIV/0!
ENSMUSG00000073068	Gm8914	NA	NA	NA	#VALUE!	NA	NA	NA	#VALUE!	#VALUE!	#DIV/0!	#DIV/0!
ENSMUSG00000078896	Gm8923	NA	NA	NA	#VALUE!	NA	NA	NA	#VALUE!	#VALUE!	#DIV/0!	#DIV/0!
ENSMUSG00000059751	Gm9000	NA	NA	NA	#VALUE!	NA	NA	NA	#VALUE!	#VALUE!	#DIV/0!	#DIV/0!
ENSMUSG00000074902	Gm904	NA	NA	NA	#VALUE!	NA	NA	NA	#VALUE!	#VALUE!	#DIV/0!	#DIV/0!
ENSMUSG00000074904	Gm906	NA	NA	NA	#VALUE!	NA	NA	NA	#VALUE!	#VALUE!	#DIV/0!	#DIV/0!
ENSMUSG00000074429	Gm9116	NA	NA	NA	#VALUE!	NA	NA	NA	#VALUE!	#VALUE!	#DIV/0!	#DIV/0!
ENSMUSG00000074428	Gm9117	NA	NA	NA	#VALUE!	NA	NA	NA	#VALUE!	#VALUE!	#DIV/0!	#DIV/0!
ENSMUSG00000074426	Gm9125	NA	NA	NA	#VALUE!	NA	NA	NA	#VALUE!	#VALUE!	#DIV/0!	#DIV/0!
ENSMUSG00000063328	Gm9396	NA	NA	NA	#VALUE!	NA	NA	NA	#VALUE!	#VALUE!	#DIV/0!	#DIV/0!
ENSMUSG00000051031	Gm9726	NA	NA	NA	#VALUE!	NA	NA	NA	#VALUE!	#VALUE!	#DIV/0!	#DIV/0!
ENSMUSG00000021148	Gm9745	NA	NA	NA	#VALUE!	NA	NA	NA	#VALUE!	#VALUE!	#DIV/0!	#DIV/0!
ENSMUSG00000021867	Gm9746	NA	NA	NA	#VALUE!	NA	NA	NA	#VALUE!	#VALUE!	#DIV/0!	#DIV/0!
ENSMUSG00000022591	Gm9747	NA	NA	NA	#VALUE!	NA	NA	NA	#VALUE!	#VALUE!	#DIV/0!	#DIV/0!
ENSMUSG00000030735	Gm9755	NA	NA	NA	#VALUE!	NA	NA	NA	#VALUE!	#VALUE!	#DIV/0!	#DIV/0!
ENSMUSG00000037096	Gm9762	NA	NA	NA	#VALUE!	NA	NA	NA	#VALUE!	#VALUE!	#DIV/0!	#DIV/0!
ENSMUSG00000043248	Gm9780	NA	NA	NA	#VALUE!	NA	NA	NA	#VALUE!	#VALUE!	#DIV/0!	#DIV/0!
ENSMUSG00000045455	Gm9797	NA	NA	NA	#VALUE!	NA	NA	NA	#VALUE!	#VALUE!	#DIV/0!	#DIV/0!
ENSMUSG00000050299	Gm9843	NA	NA	NA	#VALUE!	NA	NA	NA	#VALUE!	#VALUE!	#DIV/0!	#DIV/0!
ENSMUSG00000050974	Gm9847	NA	NA	NA	#VALUE!	NA	NA	NA	#VALUE!	#VALUE!	#DIV/0!	#DIV/0!
ENSMUSG00000051226	Gm9851	NA	NA	NA	#VALUE!	NA	NA	NA	#VALUE!	#VALUE!	#DIV/0!	#DIV/0!
ENSMUSG00000054032	Gm9932	NA	NA	NA	#VALUE!	NA	NA	NA	#VALUE!	#VALUE!	#DIV/0!	#DIV/0!
ENSMUSG00000054714	Gm9954	NA	NA	NA	#VALUE!	NA	NA	NA	#VALUE!	#VALUE!	#DIV/0!	#DIV/0!
ENSMUSG00000055406	Gm9969	NA	NA	NA	#VALUE!	NA	NA	NA	#VALUE!	#VALUE!	#DIV/0!	#DIV/0!
ENSMUSG00000056307	Gm9994	NA	NA	NA	#VALUE!	NA	NA	NA	#VALUE!	#VALUE!	#DIV/0!	#DIV/0!
ENSMUSG00000078332	Gmcl1l	NA	NA	NA	#VALUE!	NA	NA	NA	#VALUE!	#VALUE!	#DIV/0!	#DIV/0!
ENSMUSG00000045868	Gvin1	NA	NA	NA	#VALUE!	NA	NA	NA	#VALUE!	#VALUE!	#DIV/0!	#DIV/0!
ENSMUSG00000069309	Hist1h2an	NA	NA	NA	#VALUE!	NA	NA	NA	#VALUE!	#VALUE!	#DIV/0!	#DIV/0!
ENSMUSG00000060262	Hist1h2ao	NA	NA	NA	#VALUE!	NA	NA	NA	#VALUE!	#VALUE!	#DIV/0!	#DIV/0!
ENSMUSG00000069304	Hist1h2ap	NA	NA	NA	#VALUE!	NA	NA	NA	#VALUE!	#VALUE!	#DIV/0!	#DIV/0!
ENSMUSG00000069314	Hist1h2bl	NA	NA	NA	#VALUE!	NA	NA	NA	#VALUE!	#VALUE!	#DIV/0!	#DIV/0!
ENSMUSG00000069307	Hist1h2bq	NA	NA	NA	#VALUE!	NA	NA	NA	#VALUE!	#VALUE!	#DIV/0!	#DIV/0!
ENSMUSG00000069303	Hist1h2br	NA	NA	NA	#VALUE!	NA	NA	NA	#VALUE!	#VALUE!	#DIV/0!	#DIV/0!
ENSMUSG00000064288	Hist1h4k	NA	NA	NA	#VALUE!	NA	NA	NA	#VALUE!	#VALUE!	#DIV/0!	#DIV/0!
ENSMUSG00000069306	Hist1h4m	NA	NA	NA	#VALUE!	NA	NA	NA	#VALUE!	#VALUE!	#DIV/0!	#DIV/0!
ENSMUSG00000063954	Hist2h2aa1	NA	NA	NA	#VALUE!	NA	NA	NA	#VALUE!	#VALUE!	#DIV/0!	#DIV/0!
ENSMUSG00000064220	Hist2h2aa2	NA	NA	NA	#VALUE!	NA	NA	NA	#VALUE!	#VALUE!	#DIV/0!	#DIV/0!
ENSMUSG00000079301	Hmgcs1	NA	NA	NA	#VALUE!	NA	NA	NA	#VALUE!	#VALUE!	#DIV/0!	#DIV/0!
ENSMUSG00000079828	Hmgcs1	NA	NA	NA	#VALUE!	NA	NA	NA	#VALUE!	#VALUE!	#DIV/0!	#DIV/0!
ENSMUSG00000073810	Ifnz	NA	NA	NA	#VALUE!	NA	NA	NA	#VALUE!	#VALUE!	#DIV/0!	#DIV/0!
ENSMUSG00000073889	Il11ra1	NA	NA	NA	#VALUE!	NA	NA	NA	#VALUE!	#VALUE!	#DIV/0!	#DIV/0!
ENSMUSG00000089752	Lekr1	NA	NA	NA	#VALUE!	NA	NA	NA	#VALUE!	#VALUE!	#DIV/0!	#DIV/0!
ENSMUSG00000059539	Magea1	NA	NA	NA	#VALUE!	NA	NA	NA	#VALUE!	#VALUE!	#DIV/0!	#DIV/0!
ENSMUSG00000062162	Mageb1	NA	NA	NA	#VALUE!	NA	NA	NA	#VALUE!	#VALUE!	#DIV/0!	#DIV/0!
ENSMUSG00000073069	Mageb2	NA	NA	NA	#VALUE!	NA	NA	NA	#VALUE!	#VALUE!	#DIV/0!	#DIV/0!
ENSMUSG00000023984	Med20	NA	NA	NA	#VALUE!	NA	NA	NA	#VALUE!	#VALUE!	#DIV/0!	#DIV/0!
ENSMUSG00000021631	Mrps36-ps1	NA	NA	NA	#VALUE!	NA	NA	NA	#VALUE!	#VALUE!	#DIV/0!	#DIV/0!
ENSMUSG00000065947	mt-Nd4l	NA	NA	NA	#VALUE!	NA	NA	NA	#VALUE!	#VALUE!	#DIV/0!	#DIV/0!
ENSMUSG00000078683	Mup1	NA	NA	NA	#VALUE!	NA	NA	NA	#VALUE!	#VALUE!	#DIV/0!	#DIV/0!
ENSMUSG00000078680	Mup10	NA	NA	NA	#VALUE!	NA	NA	NA	#VALUE!	#VALUE!	#DIV/0!	#DIV/0!
ENSMUSG00000073834	Mup11	NA	NA	NA	#VALUE!	NA	NA	NA	#VALUE!	#VALUE!	#DIV/0!	#DIV/0!
ENSMUSG00000089873	Mup13	NA	NA	NA	#VALUE!	NA	NA	NA	#VALUE!	#VALUE!	#DIV/0!	#DIV/0!
ENSMUSG00000073830	Mup14	NA	NA	NA	#VALUE!	NA	NA	NA	#VALUE!	#VALUE!	#DIV/0!	#DIV/0!
ENSMUSG00000073832	Mup15	NA	NA	NA	#VALUE!	NA	NA	NA	#VALUE!	#VALUE!	#DIV/0!	#DIV/0!
ENSMUSG00000078675	Mup16	NA	NA	NA	#VALUE!	NA	NA	NA	#VALUE!	#VALUE!	#DIV/0!	#DIV/0!
ENSMUSG00000089681	Mup17	NA	NA	NA	#VALUE!	NA	NA	NA	#VALUE!	#VALUE!	#DIV/0!	#DIV/0!
ENSMUSG00000078674	Mup18	NA	NA	NA	#VALUE!	NA	NA	NA	#VALUE!	#VALUE!	#DIV/0!	#DIV/0!
ENSMUSG00000078673	Mup19	NA	NA	NA	#VALUE!	NA	NA	NA	#VALUE!	#VALUE!	#DIV/0!	#DIV/0!
ENSMUSG00000078688	Mup2	NA	NA	NA	#VALUE!	NA	NA	NA	#VALUE!	#VALUE!	#DIV/0!	#DIV/0!
ENSMUSG00000057727	Olfr1359	NA	NA	NA	#VALUE!	NA	NA	NA	#VALUE!	#VALUE!	#DIV/0!	#DIV/0!
ENSMUSG00000056866	Olfr1360	NA	NA	NA	#VALUE!	NA	NA	NA	#VALUE!	#VALUE!	#DIV/0!	#DIV/0!
ENSMUSG00000062204	Olfr1373	NA	NA	NA	#VALUE!	NA	NA	NA	#VALUE!	#VALUE!	#DIV/0!	#DIV/0!
ENSMUSG00000079308	Olfr239	NA	NA	NA	#VALUE!	NA	NA	NA	#VALUE!	#VALUE!	#DIV/0!	#DIV/0!
ENSMUSG00000079309	Olfr55	NA	NA	NA	#VALUE!	NA	NA	NA	#VALUE!	#VALUE!	#DIV/0!	#DIV/0!
ENSMUSG00000073953	Olfr596	NA	NA	NA	#VALUE!	NA	NA	NA	#VALUE!	#VALUE!	#DIV/0!	#DIV/0!
ENSMUSG00000059874	Olfr603	NA	NA	NA	#VALUE!	NA	NA	NA	#VALUE!	#VALUE!	#DIV/0!	#DIV/0!
ENSMUSG00000073908	Olfr688	NA	NA	NA	#VALUE!	NA	NA	NA	#VALUE!	#VALUE!	#DIV/0!	#DIV/0!
ENSMUSG00000044537	Olfr779	NA	NA	NA	#VALUE!	NA	NA	NA	#VALUE!	#VALUE!	#DIV/0!	#DIV/0!
ENSMUSG00000091646	Olfr819	NA	NA	NA	#VALUE!	NA	NA	NA	#VALUE!	#VALUE!	#DIV/0!	#DIV/0!
ENSMUSG00000071216	Oog1	NA	NA	NA	#VALUE!	NA	NA	NA	#VALUE!	#VALUE!	#DIV/0!	#DIV/0!
ENSMUSG00000072925	Ott	NA	NA	NA	#VALUE!	NA	NA	NA	#VALUE!	#VALUE!	#DIV/0!	#DIV/0!
ENSMUSG00000072681	Plac9	NA	NA	NA	#VALUE!	NA	NA	NA	#VALUE!	#VALUE!	#DIV/0!	#DIV/0!
ENSMUSG00000079092	Prl2c2	NA	NA	NA	#VALUE!	NA	NA	NA	#VALUE!	#VALUE!	#DIV/0!	#DIV/0!
ENSMUSG00000056457	Prl2c3	NA	NA	NA	#VALUE!	NA	NA	NA	#VALUE!	#VALUE!	#DIV/0!	#DIV/0!
ENSMUSG00000062201	Prl3d3	NA	NA	NA	#VALUE!	NA	NA	NA	#VALUE!	#VALUE!	#DIV/0!	#DIV/0!
ENSMUSG00000045110	Rassf8	NA	NA	NA	#VALUE!	NA	NA	NA	#VALUE!	#VALUE!	#DIV/0!	#DIV/0!
ENSMUSG00000074102	Rbm15b	NA	NA	NA	#VALUE!	NA	NA	NA	#VALUE!	#VALUE!	#DIV/0!	#DIV/0!
ENSMUSG00000052831	Rbmy1a1	NA	NA	NA	#VALUE!	NA	NA	NA	#VALUE!	#VALUE!	#DIV/0!	#DIV/0!
ENSMUSG00000078499	Rex2	NA	NA	NA	#VALUE!	NA	NA	NA	#VALUE!	#VALUE!	#DIV/0!	#DIV/0!
ENSMUSG00000051827	Rhox2a	NA	NA	NA	#VALUE!	NA	NA	NA	#VALUE!	#VALUE!	#DIV/0!	#DIV/0!
ENSMUSG00000079637	Rhox2c	NA	NA	NA	#VALUE!	NA	NA	NA	#VALUE!	#VALUE!	#DIV/0!	#DIV/0!
ENSMUSG00000063709	Rhox2e	NA	NA	NA	#VALUE!	NA	NA	NA	#VALUE!	#VALUE!	#DIV/0!	#DIV/0!
ENSMUSG00000059626	Rhox3a	NA	NA	NA	#VALUE!	NA	NA	NA	#VALUE!	#VALUE!	#DIV/0!	#DIV/0!
ENSMUSG00000079636	Rhox3c	NA	NA	NA	#VALUE!	NA	NA	NA	#VALUE!	#VALUE!	#DIV/0!	#DIV/0!
ENSMUSG00000071772	Rhox3e	NA	NA	NA	#VALUE!	NA	NA	NA	#VALUE!	#VALUE!	#DIV/0!	#DIV/0!
ENSMUSG00000073469	Rnaset2a	NA	NA	NA	#VALUE!	NA	NA	NA	#VALUE!	#VALUE!	#DIV/0!	#DIV/0!
ENSMUSG00000079724	Rnaset2b	NA	NA	NA	#VALUE!	NA	NA	NA	#VALUE!	#VALUE!	#DIV/0!	#DIV/0!
ENSMUSG00000090686	RP23-11E12.2	NA	NA	NA	#VALUE!	NA	NA	NA	#VALUE!	#VALUE!	#DIV/0!	#DIV/0!
ENSMUSG00000090741	RP23-11E12.4	NA	NA	NA	#VALUE!	NA	NA	NA	#VALUE!	#VALUE!	#DIV/0!	#DIV/0!
ENSMUSG00000091187	RP23-136I9.1	NA	NA	NA	#VALUE!	NA	NA	NA	#VALUE!	#VALUE!	#DIV/0!	#DIV/0!
ENSMUSG00000091733	RP23-136I9.3	NA	NA	NA	#VALUE!	NA	NA	NA	#VALUE!	#VALUE!	#DIV/0!	#DIV/0!
ENSMUSG00000091634	RP23-139P14.14	NA	NA	NA	#VALUE!	NA	NA	NA	#VALUE!	#VALUE!	#DIV/0!	#DIV/0!
ENSMUSG00000090575	RP23-139P14.15	NA	NA	NA	#VALUE!	NA	NA	NA	#VALUE!	#VALUE!	#DIV/0!	#DIV/0!
ENSMUSG00000092000	RP23-139P14.16	NA	NA	NA	#VALUE!	NA	NA	NA	#VALUE!	#VALUE!	#DIV/0!	#DIV/0!
ENSMUSG00000091566	RP23-139P14.22	NA	NA	NA	#VALUE!	NA	NA	NA	#VALUE!	#VALUE!	#DIV/0!	#DIV/0!
ENSMUSG00000091353	RP23-139P14.23	NA	NA	NA	#VALUE!	NA	NA	NA	#VALUE!	#VALUE!	#DIV/0!	#DIV/0!
ENSMUSG00000091179	RP23-188F24.4	NA	NA	NA	#VALUE!	NA	NA	NA	#VALUE!	#VALUE!	#DIV/0!	#DIV/0!
ENSMUSG00000090943	RP23-188F24.6	NA	NA	NA	#VALUE!	NA	NA	NA	#VALUE!	#VALUE!	#DIV/0!	#DIV/0!
ENSMUSG00000091754	RP23-198H15.2	NA	NA	NA	#VALUE!	NA	NA	NA	#VALUE!	#VALUE!	#DIV/0!	#DIV/0!
ENSMUSG00000091156	RP23-254B9.1	NA	NA	NA	#VALUE!	NA	NA	NA	#VALUE!	#VALUE!	#DIV/0!	#DIV/0!
ENSMUSG00000091328	RP23-254B9.3	NA	NA	NA	#VALUE!	NA	NA	NA	#VALUE!	#VALUE!	#DIV/0!	#DIV/0!
ENSMUSG00000090746	RP23-273L20.2	NA	NA	NA	#VALUE!	NA	NA	NA	#VALUE!	#VALUE!	#DIV/0!	#DIV/0!
ENSMUSG00000091792	RP23-294B15.1	NA	NA	NA	#VALUE!	NA	NA	NA	#VALUE!	#VALUE!	#DIV/0!	#DIV/0!
ENSMUSG00000092152	RP23-294B15.2	NA	NA	NA	#VALUE!	NA	NA	NA	#VALUE!	#VALUE!	#DIV/0!	#DIV/0!
ENSMUSG00000091823	RP23-299O17.1	NA	NA	NA	#VALUE!	NA	NA	NA	#VALUE!	#VALUE!	#DIV/0!	#DIV/0!
ENSMUSG00000092089	RP23-299O17.2	NA	NA	NA	#VALUE!	NA	NA	NA	#VALUE!	#VALUE!	#DIV/0!	#DIV/0!
ENSMUSG00000090364	RP23-2H19.2	NA	NA	NA	#VALUE!	NA	NA	NA	#VALUE!	#VALUE!	#DIV/0!	#DIV/0!
ENSMUSG00000091676	RP23-303C8.4	NA	NA	NA	#VALUE!	NA	NA	NA	#VALUE!	#VALUE!	#DIV/0!	#DIV/0!
ENSMUSG00000091202	RP23-304L22.2	NA	NA	NA	#VALUE!	NA	NA	NA	#VALUE!	#VALUE!	#DIV/0!	#DIV/0!
ENSMUSG00000091903	RP23-307D8.1	NA	NA	NA	#VALUE!	NA	NA	NA	#VALUE!	#VALUE!	#DIV/0!	#DIV/0!
ENSMUSG00000091568	RP23-314N18.1	NA	NA	NA	#VALUE!	NA	NA	NA	#VALUE!	#VALUE!	#DIV/0!	#DIV/0!
ENSMUSG00000092101	RP23-388I12.2	NA	NA	NA	#VALUE!	NA	NA	NA	#VALUE!	#VALUE!	#DIV/0!	#DIV/0!
ENSMUSG00000090979	RP23-395E24.2	NA	NA	NA	#VALUE!	NA	NA	NA	#VALUE!	#VALUE!	#DIV/0!	#DIV/0!
ENSMUSG00000090770	RP23-3N5.1	NA	NA	NA	#VALUE!	NA	NA	NA	#VALUE!	#VALUE!	#DIV/0!	#DIV/0!
ENSMUSG00000091529	RP23-401J21.6	NA	NA	NA	#VALUE!	NA	NA	NA	#VALUE!	#VALUE!	#DIV/0!	#DIV/0!
ENSMUSG00000090917	RP23-403B2.1	NA	NA	NA	#VALUE!	NA	NA	NA	#VALUE!	#VALUE!	#DIV/0!	#DIV/0!
ENSMUSG00000091657	RP23-403B2.2	NA	NA	NA	#VALUE!	NA	NA	NA	#VALUE!	#VALUE!	#DIV/0!	#DIV/0!
ENSMUSG00000090477	RP23-403B2.4	NA	NA	NA	#VALUE!	NA	NA	NA	#VALUE!	#VALUE!	#DIV/0!	#DIV/0!
ENSMUSG00000091885	RP23-408K8.1	NA	NA	NA	#VALUE!	NA	NA	NA	#VALUE!	#VALUE!	#DIV/0!	#DIV/0!
ENSMUSG00000091725	RP23-455F6.1	NA	NA	NA	#VALUE!	NA	NA	NA	#VALUE!	#VALUE!	#DIV/0!	#DIV/0!
ENSMUSG00000090379	RP23-455F6.3	NA	NA	NA	#VALUE!	NA	NA	NA	#VALUE!	#VALUE!	#DIV/0!	#DIV/0!
ENSMUSG00000090716	RP23-455F6.4	NA	NA	NA	#VALUE!	NA	NA	NA	#VALUE!	#VALUE!	#DIV/0!	#DIV/0!
ENSMUSG00000091563	RP23-45E20.8	NA	NA	NA	#VALUE!	NA	NA	NA	#VALUE!	#VALUE!	#DIV/0!	#DIV/0!
ENSMUSG00000090512	RP23-460G24.4	NA	NA	NA	#VALUE!	NA	NA	NA	#VALUE!	#VALUE!	#DIV/0!	#DIV/0!
ENSMUSG00000090345	RP23-473B17.1	NA	NA	NA	#VALUE!	NA	NA	NA	#VALUE!	#VALUE!	#DIV/0!	#DIV/0!
ENSMUSG00000090505	RP23-473B17.5	NA	NA	NA	#VALUE!	NA	NA	NA	#VALUE!	#VALUE!	#DIV/0!	#DIV/0!
ENSMUSG00000091185	RP23-71L2.1	NA	NA	NA	#VALUE!	NA	NA	NA	#VALUE!	#VALUE!	#DIV/0!	#DIV/0!
ENSMUSG00000090627	RP23-80K12.1	NA	NA	NA	#VALUE!	NA	NA	NA	#VALUE!	#VALUE!	#DIV/0!	#DIV/0!
ENSMUSG00000091002	RP23-84E16.1	NA	NA	NA	#VALUE!	NA	NA	NA	#VALUE!	#VALUE!	#DIV/0!	#DIV/0!
ENSMUSG00000091208	RP23-89F1.2	NA	NA	NA	#VALUE!	NA	NA	NA	#VALUE!	#VALUE!	#DIV/0!	#DIV/0!
ENSMUSG00000091782	RP23-89F1.3	NA	NA	NA	#VALUE!	NA	NA	NA	#VALUE!	#VALUE!	#DIV/0!	#DIV/0!
ENSMUSG00000091858	RP23-89F1.4	NA	NA	NA	#VALUE!	NA	NA	NA	#VALUE!	#VALUE!	#DIV/0!	#DIV/0!
ENSMUSG00000091602	RP23-92D22.1	NA	NA	NA	#VALUE!	NA	NA	NA	#VALUE!	#VALUE!	#DIV/0!	#DIV/0!
ENSMUSG00000091920	RP23-92D22.2	NA	NA	NA	#VALUE!	NA	NA	NA	#VALUE!	#VALUE!	#DIV/0!	#DIV/0!
ENSMUSG00000090279	RP23-97D14.4	NA	NA	NA	#VALUE!	NA	NA	NA	#VALUE!	#VALUE!	#DIV/0!	#DIV/0!
ENSMUSG00000091418	RP23-97D14.5	NA	NA	NA	#VALUE!	NA	NA	NA	#VALUE!	#VALUE!	#DIV/0!	#DIV/0!
ENSMUSG00000091042	RP23-9D13.1	NA	NA	NA	#VALUE!	NA	NA	NA	#VALUE!	#VALUE!	#DIV/0!	#DIV/0!
ENSMUSG00000091582	RP24-122P17.1	NA	NA	NA	#VALUE!	NA	NA	NA	#VALUE!	#VALUE!	#DIV/0!	#DIV/0!
ENSMUSG00000091126	RP24-122P17.2	NA	NA	NA	#VALUE!	NA	NA	NA	#VALUE!	#VALUE!	#DIV/0!	#DIV/0!
ENSMUSG00000090469	RP24-122P17.5	NA	NA	NA	#VALUE!	NA	NA	NA	#VALUE!	#VALUE!	#DIV/0!	#DIV/0!
ENSMUSG00000091357	RP24-122P17.7	NA	NA	NA	#VALUE!	NA	NA	NA	#VALUE!	#VALUE!	#DIV/0!	#DIV/0!
ENSMUSG00000091882	RP24-152K24.4	NA	NA	NA	#VALUE!	NA	NA	NA	#VALUE!	#VALUE!	#DIV/0!	#DIV/0!
ENSMUSG00000091049	RP24-162F23.1	NA	NA	NA	#VALUE!	NA	NA	NA	#VALUE!	#VALUE!	#DIV/0!	#DIV/0!
ENSMUSG00000091209	RP24-192I1.1	NA	NA	NA	#VALUE!	NA	NA	NA	#VALUE!	#VALUE!	#DIV/0!	#DIV/0!
ENSMUSG00000092108	RP24-194J8.3	NA	NA	NA	#VALUE!	NA	NA	NA	#VALUE!	#VALUE!	#DIV/0!	#DIV/0!
ENSMUSG00000090929	RP24-194J8.6	NA	NA	NA	#VALUE!	NA	NA	NA	#VALUE!	#VALUE!	#DIV/0!	#DIV/0!
ENSMUSG00000091379	RP24-218O5.1	NA	NA	NA	#VALUE!	NA	NA	NA	#VALUE!	#VALUE!	#DIV/0!	#DIV/0!
ENSMUSG00000091148	RP24-218O5.4	NA	NA	NA	#VALUE!	NA	NA	NA	#VALUE!	#VALUE!	#DIV/0!	#DIV/0!
ENSMUSG00000091203	RP24-230H12.2	NA	NA	NA	#VALUE!	NA	NA	NA	#VALUE!	#VALUE!	#DIV/0!	#DIV/0!
ENSMUSG00000091851	RP24-230H12.4	NA	NA	NA	#VALUE!	NA	NA	NA	#VALUE!	#VALUE!	#DIV/0!	#DIV/0!
ENSMUSG00000090712	RP24-243P7.2	NA	NA	NA	#VALUE!	NA	NA	NA	#VALUE!	#VALUE!	#DIV/0!	#DIV/0!
ENSMUSG00000090872	RP24-243P7.3	NA	NA	NA	#VALUE!	NA	NA	NA	#VALUE!	#VALUE!	#DIV/0!	#DIV/0!
ENSMUSG00000091700	RP24-243P7.5	NA	NA	NA	#VALUE!	NA	NA	NA	#VALUE!	#VALUE!	#DIV/0!	#DIV/0!
ENSMUSG00000091140	RP24-264F22.1	NA	NA	NA	#VALUE!	NA	NA	NA	#VALUE!	#VALUE!	#DIV/0!	#DIV/0!
ENSMUSG00000090472	RP24-312N10.3	NA	NA	NA	#VALUE!	NA	NA	NA	#VALUE!	#VALUE!	#DIV/0!	#DIV/0!
ENSMUSG00000091533	RP24-341O14.1	NA	NA	NA	#VALUE!	NA	NA	NA	#VALUE!	#VALUE!	#DIV/0!	#DIV/0!
ENSMUSG00000091422	RP24-341O14.2	NA	NA	NA	#VALUE!	NA	NA	NA	#VALUE!	#VALUE!	#DIV/0!	#DIV/0!
ENSMUSG00000091508	RP24-376M8.2	NA	NA	NA	#VALUE!	NA	NA	NA	#VALUE!	#VALUE!	#DIV/0!	#DIV/0!
ENSMUSG00000090711	RP24-376M8.3	NA	NA	NA	#VALUE!	NA	NA	NA	#VALUE!	#VALUE!	#DIV/0!	#DIV/0!
ENSMUSG00000091372	RP24-388B10.10	NA	NA	NA	#VALUE!	NA	NA	NA	#VALUE!	#VALUE!	#DIV/0!	#DIV/0!
ENSMUSG00000091702	RP24-388B10.2	NA	NA	NA	#VALUE!	NA	NA	NA	#VALUE!	#VALUE!	#DIV/0!	#DIV/0!
ENSMUSG00000090875	RP24-388B10.4	NA	NA	NA	#VALUE!	NA	NA	NA	#VALUE!	#VALUE!	#DIV/0!	#DIV/0!
ENSMUSG00000091167	RP24-388B10.6	NA	NA	NA	#VALUE!	NA	NA	NA	#VALUE!	#VALUE!	#DIV/0!	#DIV/0!
ENSMUSG00000090720	RP24-388B10.7	NA	NA	NA	#VALUE!	NA	NA	NA	#VALUE!	#VALUE!	#DIV/0!	#DIV/0!
ENSMUSG00000090976	RP24-388B10.8	NA	NA	NA	#VALUE!	NA	NA	NA	#VALUE!	#VALUE!	#DIV/0!	#DIV/0!
ENSMUSG00000090391	RP24-388B10.9	NA	NA	NA	#VALUE!	NA	NA	NA	#VALUE!	#VALUE!	#DIV/0!	#DIV/0!
ENSMUSG00000091389	RP24-390F5.1	NA	NA	NA	#VALUE!	NA	NA	NA	#VALUE!	#VALUE!	#DIV/0!	#DIV/0!
ENSMUSG00000090764	RP24-426N16.1	NA	NA	NA	#VALUE!	NA	NA	NA	#VALUE!	#VALUE!	#DIV/0!	#DIV/0!
ENSMUSG00000091840	RP24-547N23.4	NA	NA	NA	#VALUE!	NA	NA	NA	#VALUE!	#VALUE!	#DIV/0!	#DIV/0!
ENSMUSG00000090419	RP24-553G19.1	NA	NA	NA	#VALUE!	NA	NA	NA	#VALUE!	#VALUE!	#DIV/0!	#DIV/0!
ENSMUSG00000091565	RP24-576O9.5	NA	NA	NA	#VALUE!	NA	NA	NA	#VALUE!	#VALUE!	#DIV/0!	#DIV/0!
ENSMUSG00000090337	RP24-63B17.1	NA	NA	NA	#VALUE!	NA	NA	NA	#VALUE!	#VALUE!	#DIV/0!	#DIV/0!
ENSMUSG00000090713	RP24-63B17.3	NA	NA	NA	#VALUE!	NA	NA	NA	#VALUE!	#VALUE!	#DIV/0!	#DIV/0!
ENSMUSG00000090440	RP24-63B17.4	NA	NA	NA	#VALUE!	NA	NA	NA	#VALUE!	#VALUE!	#DIV/0!	#DIV/0!
ENSMUSG00000091029	RP24-63B17.7	NA	NA	NA	#VALUE!	NA	NA	NA	#VALUE!	#VALUE!	#DIV/0!	#DIV/0!
ENSMUSG00000092016	RP24-70M22.1	NA	NA	NA	#VALUE!	NA	NA	NA	#VALUE!	#VALUE!	#DIV/0!	#DIV/0!
ENSMUSG00000090539	RP24-70M22.3	NA	NA	NA	#VALUE!	NA	NA	NA	#VALUE!	#VALUE!	#DIV/0!	#DIV/0!
ENSMUSG00000091720	RP24-79B1.1	NA	NA	NA	#VALUE!	NA	NA	NA	#VALUE!	#VALUE!	#DIV/0!	#DIV/0!
ENSMUSG00000091964	RP24-86H20.1	NA	NA	NA	#VALUE!	NA	NA	NA	#VALUE!	#VALUE!	#DIV/0!	#DIV/0!
ENSMUSG00000058443	Rpl10-ps3	NA	NA	NA	#VALUE!	NA	NA	NA	#VALUE!	#VALUE!	#DIV/0!	#DIV/0!
ENSMUSG00000064315	Rpl21-ps10	NA	NA	NA	#VALUE!	NA	NA	NA	#VALUE!	#VALUE!	#DIV/0!	#DIV/0!
ENSMUSG00000061242	Rpl21-ps7	NA	NA	NA	#VALUE!	NA	NA	NA	#VALUE!	#VALUE!	#DIV/0!	#DIV/0!
ENSMUSG00000078126	Rpl23a-ps3	NA	NA	NA	#VALUE!	NA	NA	NA	#VALUE!	#VALUE!	#DIV/0!	#DIV/0!
ENSMUSG00000073640	Rpl27-ps3	NA	NA	NA	#VALUE!	NA	NA	NA	#VALUE!	#VALUE!	#DIV/0!	#DIV/0!
ENSMUSG00000066629	Rpl36-ps3	NA	NA	NA	#VALUE!	NA	NA	NA	#VALUE!	#VALUE!	#DIV/0!	#DIV/0!
ENSMUSG00000070289	Rpl7a-ps10	NA	NA	NA	#VALUE!	NA	NA	NA	#VALUE!	#VALUE!	#DIV/0!	#DIV/0!
ENSMUSG00000071269	Rpl9-ps4	NA	NA	NA	#VALUE!	NA	NA	NA	#VALUE!	#VALUE!	#DIV/0!	#DIV/0!
ENSMUSG00000062456	Rpl9-ps6	NA	NA	NA	#VALUE!	NA	NA	NA	#VALUE!	#VALUE!	#DIV/0!	#DIV/0!
ENSMUSG00000067038	Rps12-ps3	NA	NA	NA	#VALUE!	NA	NA	NA	#VALUE!	#VALUE!	#DIV/0!	#DIV/0!
ENSMUSG00000069972	Rps13-ps1	NA	NA	NA	#VALUE!	NA	NA	NA	#VALUE!	#VALUE!	#DIV/0!	#DIV/0!
ENSMUSG00000008668	Rps18	NA	NA	NA	#VALUE!	NA	NA	NA	#VALUE!	#VALUE!	#DIV/0!	#DIV/0!
ENSMUSG00000072548	Rps19-ps2	NA	NA	NA	#VALUE!	NA	NA	NA	#VALUE!	#VALUE!	#DIV/0!	#DIV/0!
ENSMUSG00000075515	Rps2-ps6	NA	NA	NA	#VALUE!	NA	NA	NA	#VALUE!	#VALUE!	#DIV/0!	#DIV/0!
ENSMUSG00000059775	Rps26-ps1	NA	NA	NA	#VALUE!	NA	NA	NA	#VALUE!	#VALUE!	#DIV/0!	#DIV/0!
ENSMUSG00000058838	Rps27a-ps2	NA	NA	NA	#VALUE!	NA	NA	NA	#VALUE!	#VALUE!	#DIV/0!	#DIV/0!
ENSMUSG00000071303	Rps8-ps1	NA	NA	NA	#VALUE!	NA	NA	NA	#VALUE!	#VALUE!	#DIV/0!	#DIV/0!
ENSMUSG00000040715	Rsc1a1	NA	NA	NA	#VALUE!	NA	NA	NA	#VALUE!	#VALUE!	#DIV/0!	#DIV/0!
ENSMUSG00000091780	Sco2	NA	NA	NA	#VALUE!	NA	NA	NA	#VALUE!	#VALUE!	#DIV/0!	#DIV/0!
ENSMUSG00000078309	Sox4	NA	NA	NA	#VALUE!	NA	NA	NA	#VALUE!	#VALUE!	#DIV/0!	#DIV/0!
ENSMUSG00000068893	Sprr2a2	NA	NA	NA	#VALUE!	NA	NA	NA	#VALUE!	#VALUE!	#DIV/0!	#DIV/0!
ENSMUSG00000021020	Srp54a	NA	NA	NA	#VALUE!	NA	NA	NA	#VALUE!	#VALUE!	#DIV/0!	#DIV/0!
ENSMUSG00000072682	Ssh2	NA	NA	NA	#VALUE!	NA	NA	NA	#VALUE!	#VALUE!	#DIV/0!	#DIV/0!
ENSMUSG00000075340	Ssty1	NA	NA	NA	#VALUE!	NA	NA	NA	#VALUE!	#VALUE!	#DIV/0!	#DIV/0!
ENSMUSG00000079080	Ssty1	NA	NA	NA	#VALUE!	NA	NA	NA	#VALUE!	#VALUE!	#DIV/0!	#DIV/0!
ENSMUSG00000053205	Styx	NA	NA	NA	#VALUE!	NA	NA	NA	#VALUE!	#VALUE!	#DIV/0!	#DIV/0!
ENSMUSG00000033450	Tagap	NA	NA	NA	#VALUE!	NA	NA	NA	#VALUE!	#VALUE!	#DIV/0!	#DIV/0!
ENSMUSG00000074427	Tdpoz5	NA	NA	NA	#VALUE!	NA	NA	NA	#VALUE!	#VALUE!	#DIV/0!	#DIV/0!
ENSMUSG00000024032	Tff1	NA	NA	NA	#VALUE!	NA	NA	NA	#VALUE!	#VALUE!	#DIV/0!	#DIV/0!
ENSMUSG00000061283	Tgif2lx1	NA	NA	NA	#VALUE!	NA	NA	NA	#VALUE!	#VALUE!	#DIV/0!	#DIV/0!
ENSMUSG00000063242	Tgif2lx2	NA	NA	NA	#VALUE!	NA	NA	NA	#VALUE!	#VALUE!	#DIV/0!	#DIV/0!
ENSMUSG00000079731	Tmem181c-ps	NA	NA	NA	#VALUE!	NA	NA	NA	#VALUE!	#VALUE!	#DIV/0!	#DIV/0!
ENSMUSG00000079729	Tmem181d-ps	NA	NA	NA	#VALUE!	NA	NA	NA	#VALUE!	#VALUE!	#DIV/0!	#DIV/0!
ENSMUSG00000021909	Tnnc1	NA	NA	NA	#VALUE!	NA	NA	NA	#VALUE!	#VALUE!	#DIV/0!	#DIV/0!
ENSMUSG00000056820	Tsnax	NA	NA	NA	#VALUE!	NA	NA	NA	#VALUE!	#VALUE!	#DIV/0!	#DIV/0!
ENSMUSG00000069053	Ube1y1	NA	NA	NA	#VALUE!	NA	NA	NA	#VALUE!	#VALUE!	#DIV/0!	#DIV/0!
ENSMUSG00000090463	Vmn1r-ps73	NA	NA	NA	#VALUE!	NA	NA	NA	#VALUE!	#VALUE!	#DIV/0!	#DIV/0!
ENSMUSG00000074331	Vmn1r100	NA	NA	NA	#VALUE!	NA	NA	NA	#VALUE!	#VALUE!	#DIV/0!	#DIV/0!
ENSMUSG00000074323	Vmn1r114	NA	NA	NA	#VALUE!	NA	NA	NA	#VALUE!	#VALUE!	#DIV/0!	#DIV/0!
ENSMUSG00000074325	Vmn1r125	NA	NA	NA	#VALUE!	NA	NA	NA	#VALUE!	#VALUE!	#DIV/0!	#DIV/0!
ENSMUSG00000078409	Vmn1r127	NA	NA	NA	#VALUE!	NA	NA	NA	#VALUE!	#VALUE!	#DIV/0!	#DIV/0!
ENSMUSG00000074316	Vmn1r132	NA	NA	NA	#VALUE!	NA	NA	NA	#VALUE!	#VALUE!	#DIV/0!	#DIV/0!
ENSMUSG00000078404	Vmn1r137	NA	NA	NA	#VALUE!	NA	NA	NA	#VALUE!	#VALUE!	#DIV/0!	#DIV/0!
ENSMUSG00000074311	Vmn1r139	NA	NA	NA	#VALUE!	NA	NA	NA	#VALUE!	#VALUE!	#DIV/0!	#DIV/0!
ENSMUSG00000074309	Vmn1r148	NA	NA	NA	#VALUE!	NA	NA	NA	#VALUE!	#VALUE!	#DIV/0!	#DIV/0!
ENSMUSG00000074304	Vmn1r157	NA	NA	NA	#VALUE!	NA	NA	NA	#VALUE!	#VALUE!	#DIV/0!	#DIV/0!
ENSMUSG00000078366	Vmn1r3	NA	NA	NA	#VALUE!	NA	NA	NA	#VALUE!	#VALUE!	#DIV/0!	#DIV/0!
ENSMUSG00000046443	Vmn1r79	NA	NA	NA	#VALUE!	NA	NA	NA	#VALUE!	#VALUE!	#DIV/0!	#DIV/0!
ENSMUSG00000074333	Vmn1r93	NA	NA	NA	#VALUE!	NA	NA	NA	#VALUE!	#VALUE!	#DIV/0!	#DIV/0!
ENSMUSG00000074834	Vmn2r-ps104	NA	NA	NA	#VALUE!	NA	NA	NA	#VALUE!	#VALUE!	#DIV/0!	#DIV/0!
ENSMUSG00000078997	Vmn2r-ps105	NA	NA	NA	#VALUE!	NA	NA	NA	#VALUE!	#VALUE!	#DIV/0!	#DIV/0!
ENSMUSG00000078996	Vmn2r-ps106	NA	NA	NA	#VALUE!	NA	NA	NA	#VALUE!	#VALUE!	#DIV/0!	#DIV/0!
ENSMUSG00000070845	Vmn2r-ps44	NA	NA	NA	#VALUE!	NA	NA	NA	#VALUE!	#VALUE!	#DIV/0!	#DIV/0!
ENSMUSG00000070621	Vmn2r-ps60	NA	NA	NA	#VALUE!	NA	NA	NA	#VALUE!	#VALUE!	#DIV/0!	#DIV/0!
ENSMUSG00000074394	Vmn2r29	NA	NA	NA	#VALUE!	NA	NA	NA	#VALUE!	#VALUE!	#DIV/0!	#DIV/0!
ENSMUSG00000070847	Vmn2r30	NA	NA	NA	#VALUE!	NA	NA	NA	#VALUE!	#VALUE!	#DIV/0!	#DIV/0!
ENSMUSG00000071459	Vmn2r31	NA	NA	NA	#VALUE!	NA	NA	NA	#VALUE!	#VALUE!	#DIV/0!	#DIV/0!
ENSMUSG00000070849	Vmn2r32	NA	NA	NA	#VALUE!	NA	NA	NA	#VALUE!	#VALUE!	#DIV/0!	#DIV/0!
ENSMUSG00000070841	Vmn2r34	NA	NA	NA	#VALUE!	NA	NA	NA	#VALUE!	#VALUE!	#DIV/0!	#DIV/0!
ENSMUSG00000066828	Vmn2r37	NA	NA	NA	#VALUE!	NA	NA	NA	#VALUE!	#VALUE!	#DIV/0!	#DIV/0!
ENSMUSG00000036279	Zbtb20	NA	NA	NA	#VALUE!	NA	NA	NA	#VALUE!	#VALUE!	#DIV/0!	#DIV/0!
ENSMUSG00000079303	Zfp131	NA	NA	NA	#VALUE!	NA	NA	NA	#VALUE!	#VALUE!	#DIV/0!	#DIV/0!
ENSMUSG00000079840	Zfp131	NA	NA	NA	#VALUE!	NA	NA	NA	#VALUE!	#VALUE!	#DIV/0!	#DIV/0!
ENSMUSG00000071284	Zfp738	NA	NA	NA	#VALUE!	NA	NA	NA	#VALUE!	#VALUE!	#DIV/0!	#DIV/0!
ENSMUSG00000062540	Zfp781	NA	NA	NA	#VALUE!	NA	NA	NA	#VALUE!	#VALUE!	#DIV/0!	#DIV/0!
ENSMUSG00000070828	Zscan4f	NA	NA	NA	#VALUE!	NA	NA	NA	#VALUE!	#VALUE!	#DIV/0!	#DIV/0!
ENSMUSG00000074444	Gm15284	132150	86377.8	87266.4	101931	100678	136353	97937.6	111657	1.09541	0.256779	0.191946
ENSMUSG00000064213	Defa24	104460	80132	77502.9	87365	81602.8	115935	87681.9	95073.4	1.08823	0.170125	0.192703
ENSMUSG00000064351	mt-Co1	15498.6	14853.3	16760.9	15704.3	15518.8	15061.7	15924.6	15501.7	0.987102	0.0617849	0.0278475
ENSMUSG00000064357	mt-Atp6	16641.5	13975.1	14249.6	14955.4	17717.3	17422.3	18396.5	17845.4	1.19324	0.0980704	0.0279922
ENSMUSG00000007892	Rplp1	11685.7	12335.8	12681.3	12234.3	9724.42	11927.9	12889.9	11514.1	0.941131	0.0413174	0.140942
ENSMUSG00000064354	mt-Co2	12427.5	11498.1	12758.9	12228.2	11907.1	12454.1	13266.8	12542.6	1.02572	0.0534477	0.0545467
ENSMUSG00000057841	Rpl32	9476.99	9394.18	12119.1	10330.1	7623.55	10409.1	12443.7	10158.8	0.983418	0.150035	0.238197
ENSMUSG00000064358	mt-Co3	11346	8501.02	10062.1	9969.72	10286.5	9542.84	11161.4	10330.2	1.03616	0.142907	0.0784241
ENSMUSG00000064356	mt-Atp8	10870.7	8539.77	8972.66	9461.06	11169.3	11691	11876.1	11578.8	1.22384	0.131049	0.0316543
ENSMUSG00000037742	Eef1a1	8682.24	9023.9	10549.5	9418.54	8201.92	9877.38	11136.9	9738.75	1.034	0.105559	0.151191
ENSMUSG00000028495	Rps6	6729.8	7135.21	9129.81	7664.94	5627.61	7750.94	9154.99	7511.18	0.97994	0.167608	0.23643
ENSMUSG00000069515	Lyz1	5927.78	5744.39	6387.32	6019.83	5955.75	7407.92	7745.08	7036.25	1.16885	0.0550185	0.135129
ENSMUSG00000079113	Gm7861	10160	4006.11	3823.6	5996.57	5999.29	5376.53	3984.83	5120.22	0.853857	0.601476	0.201437
ENSMUSG00000060036	Rpl3	4740.79	4526.45	5998.32	5088.52	3775.94	4906.11	6048.56	4910.2	0.964957	0.156266	0.231419
ENSMUSG00000090378	Gm10925	5514.63	4705.6	4703.13	4974.45	5911.26	6081.62	6085.16	6026.01	1.21139	0.0940422	0.0164943
ENSMUSG00000043716	Rpl7	4289.67	4171.6	5230.45	4563.91	3573.88	4675.24	5336.72	4528.61	0.992267	0.12714	0.196643
ENSMUSG00000060938	Rpl26	4296.18	3996.86	5259.22	4517.42	3375.95	4290.86	5387.17	4351.33	0.963233	0.146017	0.231417
ENSMUSG00000057863	Rpl36	4151.39	4017.9	4615.63	4261.64	3300.8	4137.59	4707.54	4048.64	0.95002	0.073621	0.174769
ENSMUSG00000060143	Gm10076	4310.22	3788.74	4271.51	4123.49	3562.13	3193.16	4160.18	3638.49	0.882381	0.0704615	0.134125
ENSMUSG00000064341	mt-Nd1	5069.56	3872.48	2861.31	3934.45	4553.4	4153.11	3951.05	4219.19	1.07237	0.280961	0.0726593
ENSMUSG00000025362	Rps26	3494.04	3227.32	3738.68	3486.68	2802.89	3821.32	3936.78	3520.33	1.00965	0.0733533	0.177255
ENSMUSG00000090847	AC110247.1	3542.02	3406.27	3043.27	3330.52	4832.76	6288.2	4133.33	5084.76	1.52672	0.0774231	0.216198
ENSMUSG00000064370	mt-Cytb	3651.6	2994.69	2867.3	3171.2	4994.58	4701.12	4332.06	4675.92	1.4745	0.132722	0.0709974
ENSMUSG00000030695	Aldoa	2794.81	2869.68	3052.24	2905.58	2218.31	2269.4	2533.68	2340.46	0.805507	0.045573	0.0723229
ENSMUSG00000053964	Lgals4	2965.87	2745.08	2755.67	2822.21	2928.03	2423.45	2532.88	2628.12	0.931229	0.0441246	0.100996
ENSMUSG00000009927	Rps25	2742.55	2526.93	3067.64	2779.04	2126.73	2704.74	3098.72	2643.4	0.951191	0.0979459	0.184948
ENSMUSG00000024608	Rps14	2612.93	2541.41	3181.51	2778.62	2089.7	2581.95	3080.06	2583.9	0.929924	0.12623	0.191641
ENSMUSG00000060126	Tpt1	2656.99	2657.28	2985.35	2766.54	2295.58	2900.11	3099.4	2765.03	0.999454	0.0684953	0.151387
ENSMUSG00000061958	Gm14851	4033.71	2198.01	2054.86	2762.19	2778.24	2896.31	1940.44	2538.33	0.918955	0.399498	0.205309
ENSMUSG00000067274	Rplp0	2536.79	2704.22	3018.71	2753.24	2113.57	2753.87	3041.55	2636.33	0.957537	0.0888666	0.180184
ENSMUSG00000060636	Rpl35a	2674.8	2375.79	2994.21	2681.6	2121.51	2777.04	3149.89	2682.81	1.00045	0.115329	0.194059
ENSMUSG00000024029	Tff3	2988.37	2076.88	2956.33	2673.86	2637.45	2522	3210.32	2789.92	1.04341	0.193446	0.132126
ENSMUSG00000028307	Aldob	4023.29	2757.69	1025.24	2602.07	3236.74	747.98	433.11	1472.61	0.565937	0.578412	1.04296
ENSMUSG00000074129	Rpl13a	2389.54	2440.21	2824.69	2551.48	2011.24	2542.1	2901.98	2485.11	0.973986	0.0932633	0.180313
ENSMUSG00000061787	Rps17	2445.65	2342.15	2817.95	2535.25	1912.49	2476.95	2917.44	2435.63	0.960705	0.0987023	0.206825
ENSMUSG00000003429	Rps11	2423.37	2250.47	2561.56	2411.8	1905	2140.18	2665.32	2236.83	0.927454	0.064627	0.174025
ENSMUSG00000031320	Rps4x	2128.29	2061.63	2526.82	2238.91	1756.72	2361.74	2662.41	2260.29	1.00955	0.112355	0.204084
ENSMUSG00000034892	Rps29	2060.81	2171.29	2407.09	2213.06	1713.39	2183.17	2481.53	2126.03	0.960673	0.079925	0.182145
ENSMUSG00000026238	Ptma	2432.15	2184.38	2015.94	2210.82	1519.36	1558.97	1611.64	1563.32	0.707123	0.0946983	0.0296124
ENSMUSG00000043501	Lgals2	2246.37	2111.38	2257.7	2205.15	1284.42	1345.28	1595.01	1408.24	0.638613	0.0369157	0.116875
ENSMUSG00000028415	Spink4	2336.5	1850.39	2398.53	2195.14	1971.1	2328.08	2606.48	2301.89	1.04863	0.136742	0.138364
ENSMUSG00000038209	Itln1	2178.87	2136.03	2138.37	2151.09	2037.45	2858.8	2416.52	2437.59	1.13319	0.0111974	0.168642
ENSMUSG00000037805	Rpl10a	2046.66	2001.01	2366.72	2138.13	1890.74	2309.92	2667.32	2289.33	1.07071	0.0932012	0.169788
ENSMUSG00000032399	Rpl4	1870.16	2014.81	2460.5	2115.16	1631.25	2243.13	2508.52	2127.63	1.0059	0.145472	0.211453
ENSMUSG00000063457	Rps15	1890.4	2020.71	2397.24	2102.78	1612.42	1972.54	2341.78	1975.58	0.939507	0.125167	0.184599
ENSMUSG00000058558	Rpl5	1847.88	1833.16	2450.33	2043.79	1538.89	2089.2	2545.72	2057.94	1.00692	0.172303	0.244975
ENSMUSG00000000740	Rpl13	1740.75	1802.51	2208.94	1917.4	1418.48	1920.1	2228.75	1855.78	0.967861	0.13266	0.220364
ENSMUSG00000025290	Rps24	1856.47	1694.38	2172.93	1907.93	1453.05	1847.85	2216.3	1839.07	0.963908	0.127567	0.207551
ENSMUSG00000062825	Actg1	1844.26	1827.9	2018.89	1897.02	2096.52	3100.67	3037.15	2744.78	1.44689	0.0558044	0.204864
ENSMUSG00000006333	Rps9	1700.84	1849	2074.9	1874.91	1567.77	2013.73	2206.82	1929.44	1.02908	0.100469	0.169872
ENSMUSG00000003970	Rpl8	1713.54	1791.95	2038.99	1848.16	1451.97	1795.51	2029.17	1758.88	0.951694	0.0919023	0.165069
ENSMUSG00000049382	Krt8	1841.01	1810.24	1845.59	1832.28	1421.87	1421.39	1578.06	1473.77	0.804338	0.0104919	0.0612816
ENSMUSG00000044533	Rps2	1938.1	1769.45	1769.85	1825.8	1431.44	1687.56	1779.93	1632.98	0.89439	0.053267	0.110561
ENSMUSG00000064363	mt-Nd4	2177.22	1789.12	1509.75	1825.36	3017.16	2738.17	2224.51	2659.95	1.45721	0.183639	0.151158
ENSMUSG00000052146	Rps10	1652.43	1678.77	2017.75	1782.98	1336.12	1664.47	2027.96	1676.18	0.9401	0.114269	0.206462
ENSMUSG00000037563	Rps16	1663.1	1707.07	1936.84	1769	1380.15	1715.6	2005.86	1700.54	0.961296	0.0830999	0.184134
ENSMUSG00000030432	Rpl28	1624.29	1702.51	1970.58	1765.79	1389.7	1771.02	2068.42	1743.05	0.987118	0.10285	0.195189
ENSMUSG00000029580	Actb	2038.41	1627.23	1616.55	1760.73	1889.11	2008.06	2057.31	1984.83	1.12727	0.136612	0.0435672
ENSMUSG00000074445	Sprr2a3	1877.54	1674.5	1715.66	1755.9	1303.05	1268.99	1516.35	1362.8	0.776124	0.0611281	0.0983765
ENSMUSG00000063229	Ldha	1938.85	1688.63	1495.63	1707.7	1428.71	1218.53	1392.44	1346.56	0.788521	0.130131	0.0834352
ENSMUSG00000036427	Gpi1	1694.06	1680.22	1624.34	1666.21	1673.93	1304.24	1408.24	1462.14	0.877524	0.0221533	0.130389
ENSMUSG00000064345	mt-Nd2	2162.35	1546.86	1247.39	1652.2	2411.55	2016.03	1812.39	2079.99	1.25892	0.282343	0.146471
ENSMUSG00000017404	Rpl19	1554.02	1581.74	1793.93	1643.23	1321.75	1616.76	1789.47	1575.99	0.959083	0.0798695	0.15007
ENSMUSG00000020372	Gnb2l1	1472.71	1550.21	1888.02	1636.98	1249.53	1653.57	1938.27	1613.79	0.985834	0.134903	0.214457
ENSMUSG00000031765	Mt1	1808.79	2033.97	1059.66	1634.14	3028.01	3434.78	2639.83	3034.21	1.85676	0.312149	0.13101
ENSMUSG00000060803	Gstp1	1433.03	1500.9	1911.11	1615.01	969.81	1052.81	1208.31	1076.98	0.666853	0.160161	0.112419
ENSMUSG00000034994	Eef2	1296.3	1661.15	1714.99	1557.48	1555.77	1720.8	1860.72	1712.43	1.09949	0.146252	0.0891407
ENSMUSG00000012848	Rps5	1400.16	1476.33	1700.9	1525.8	1204.01	1592.44	1822.43	1539.63	1.00906	0.102473	0.20302
ENSMUSG00000050708	Ftl1	1442.75	1489.37	1453.22	1461.78	1241.05	1455.42	1248.82	1315.1	0.899654	0.0167333	0.0924538
ENSMUSG00000071415	Rpl23	1395.3	1317.34	1640.08	1450.91	1134.82	1467.4	1768.85	1457.02	1.00422	0.116067	0.217665
ENSMUSG00000024661	Fth1	1748.02	1403.64	1110.99	1420.88	1406.26	1005.58	925.22	1112.35	0.78286	0.224413	0.231655
ENSMUSG00000025393	Atp5b	1548.87	1387.28	1290.72	1408.96	1341.74	1176.96	1172.38	1230.36	0.873242	0.0925742	0.0784202
ENSMUSG00000064360	mt-Nd3	1980.03	1185.79	1051.05	1405.62	1490.66	1317.04	1343.07	1383.59	0.984325	0.357131	0.0676749
ENSMUSG00000064368	mt-Nd6	1595.69	1309.63	1295.62	1400.31	1713.22	1644.24	1430.74	1596.07	1.13979	0.120934	0.0922723
ENSMUSG00000064367	mt-Nd5	1456.1	1347.93	1391.38	1398.47	1878.34	1698.65	1614.99	1730.66	1.23754	0.0389228	0.0777515
ENSMUSG00000049517	Rps23	1446.82	1225.25	1520.95	1397.67	1024.11	1399.7	1623.54	1349.12	0.965259	0.110079	0.224517
ENSMUSG00000028367	Txn1	1525.56	1255.54	1140.56	1307.22	1058.21	858.9	862.76	926.623	0.70885	0.151187	0.122999
ENSMUSG00000079641	Rpl39	1260.58	1137.97	1506.04	1301.53	935.18	1335.68	1511.67	1260.84	0.968739	0.144	0.23432
ENSMUSG00000079435	Rpl36a	1240.62	1149.6	1498.31	1296.18	977.04	1275.1	1512.99	1255.04	0.968266	0.139542	0.213967
ENSMUSG00000049775	Tmsb4x	1443.22	1187.77	1255.43	1295.47	953.43	1050.01	1086.06	1029.83	0.794948	0.102163	0.0665918
ENSMUSG00000015656	Hspa8	1070.44	1208.16	1577.03	1285.21	1250.08	1321.03	1643.59	1404.9	1.09313	0.203809	0.149287
ENSMUSG00000025794	Rpl14	1182.79	1201.34	1382.27	1255.47	980.53	1240.23	1415.16	1211.97	0.965357	0.0877808	0.18044
ENSMUSG00000045128	Rpl18a	1096.13	1218.99	1421.84	1245.65	976.22	1238.26	1523.97	1246.15	1.0004	0.132046	0.219845
ENSMUSG00000020911	Krt19	1212.96	1275.42	1241.54	1243.31	899.57	810.48	952.88	887.643	0.713938	0.0251486	0.081052
ENSMUSG00000062070	Pgk1	1299.93	1161.13	1265.31	1242.12	1047.17	1102.76	1262.59	1137.51	0.915776	0.0581638	0.0983154
ENSMUSG00000032294	Pkm2	1142.63	1355.41	1196.49	1231.51	1098.34	1084.19	1104.89	1095.81	0.889807	0.0898315	0.00965496
ENSMUSG00000078439	2210404O07Rik	1578.54	1064.26	839.98	1160.93	1330.88	617.91	581.37	843.387	0.726477	0.326162	0.501047
ENSMUSG00000023944	Hsp90ab1	1018.52	1177.11	1251.07	1148.9	1022.65	1295.25	1380.68	1232.86	1.07308	0.103415	0.151673
ENSMUSG00000033161	Atp1a1	1221.3	1206.29	1015.22	1147.6	1209.24	747.05	697.6	884.63	0.77085	0.100115	0.31901
ENSMUSG00000039001	Rps21	1043.15	1106.92	1263.3	1137.79	907.9	1133.85	1308.55	1116.77	0.981523	0.099557	0.179868
ENSMUSG00000057322	Rpl38	1150.74	1030.24	1225.01	1135.33	912.2	1065.58	1271.81	1083.2	0.954081	0.0865785	0.166591
ENSMUSG00000030934	Oat	1307.4	1046.08	1034.12	1129.2	1335.71	737.89	1010.74	1028.11	0.910479	0.136771	0.291105
ENSMUSG00000063524	Eno1	1140.91	1158.28	944.48	1081.22	984.72	830.79	802.54	872.683	0.807126	0.109821	0.112354
ENSMUSG00000068874	Selenbp1	979.74	1138.89	1061.09	1059.91	648.03	578.56	743.61	656.733	0.619614	0.0750836	0.126183
ENSMUSG00000090841	AC170752.1	1151.65	944.31	1063.9	1053.29	959.61	890.58	1047.24	965.81	0.916949	0.0988113	0.0812932
ENSMUSG00000030744	Rps3	904.43	927.87	1102.58	978.293	753.22	1009.76	1138.26	967.08	0.988538	0.110674	0.202709
ENSMUSG00000057113	Npm1	963.08	924.58	1029.81	972.49	894.85	1178.11	1286.08	1119.68	1.15135	0.0547485	0.180457
ENSMUSG00000028936	Rpl22	920.05	862.92	1109.35	964.107	730.33	954.08	1118.84	934.417	0.969205	0.133789	0.208686
ENSMUSG00000013643	2210415F13Rik	1125.74	781.8	914.74	940.76	1033.36	475.54	612.55	707.15	0.751679	0.184362	0.411077
ENSMUSG00000022956	Atp5o	1105.24	893.05	816.86	938.383	808.31	660.91	664.38	711.2	0.757899	0.159252	0.118276
ENSMUSG00000023247	Guca2a	1184.42	697.41	919.07	933.633	1126.47	670.45	904.37	900.43	0.964436	0.261164	0.253252
ENSMUSG00000031762	Mt2	960.47	1260.75	576.55	932.59	2100.15	2595.41	1821.14	2172.23	2.32925	0.36774	0.180522
ENSMUSG00000023456	Tpi1	1017.78	919.23	859.82	932.277	645.43	648.31	753.77	682.503	0.732082	0.0855798	0.0904546
ENSMUSG00000029994	Anxa4	880.69	902.2	1005.76	929.55	692.33	760.67	810.22	754.407	0.811583	0.0719384	0.0784644
ENSMUSG00000016319	Slc25a5	1092.59	906.66	779.74	926.33	875.35	716.91	676.49	756.25	0.816394	0.169864	0.138982
ENSMUSG00000018770	Atp5g3	1150.77	865.4	746.06	920.743	746.21	611.33	586.9	648.147	0.703938	0.225854	0.132376
ENSMUSG00000031818	Cox4i1	1021.55	835.74	807.2	888.163	824.5	720.92	740.94	762.12	0.858085	0.131051	0.0720913
ENSMUSG00000071644	Eef1g	821.93	824.07	975.03	873.677	659.29	830.04	910.26	799.863	0.915514	0.100473	0.160249
ENSMUSG00000067288	Rps28	841.49	810	947.54	866.343	686.24	828.56	992.77	835.857	0.96481	0.0831767	0.183519
ENSMUSG00000047675	Rps8	848.93	780.07	928.98	852.66	629.49	833.39	945.55	802.81	0.941536	0.087403	0.199591
ENSMUSG00000029614	Rpl6	785.39	828.19	931.56	848.38	681.77	853.81	959.74	831.773	0.980425	0.0885776	0.168663
ENSMUSG00000025428	Atp5a1	893.41	838.6	784.87	838.96	751.03	659.65	676.82	695.833	0.8294	0.0646883	0.0697962
ENSMUSG00000035885	Cox8a	911.96	794.04	762.18	822.727	673.26	580.26	617.76	623.76	0.758162	0.0959044	0.0750119
ENSMUSG00000006360	Crip1	965.83	709.61	734.22	803.22	662.14	368.77	410.01	480.307	0.597976	0.175993	0.330657
ENSMUSG00000027790	Sis	926.9	838.61	639.94	801.817	1682.68	604.82	541.55	943.017	1.1761	0.183303	0.680102
ENSMUSG00000045394	Epcam	860.58	729.21	810.13	799.973	743.13	681.56	764.89	729.86	0.912355	0.0828419	0.059218
ENSMUSG00000078863	Gm14325	675.78	635.55	1066.45	792.593	706.27	802.58	1064.27	857.707	1.08215	0.300303	0.215991
ENSMUSG00000026385	Dbi	1040.06	733.35	588.93	787.447	694.46	426.49	396.14	505.697	0.642198	0.292564	0.324654
ENSMUSG00000061825	Ces2c	918.9	812.6	622.57	784.69	1149.65	496.01	437.64	694.433	0.884978	0.191316	0.569253
ENSMUSG00000022982	Sod1	905.22	761.54	671.79	779.517	813.57	738.48	677.67	743.24	0.953463	0.151054	0.0915921
ENSMUSG00000033307	Mif	775.77	757.02	798.1	776.963	515.73	617.55	698.65	610.643	0.785936	0.0264697	0.150096
ENSMUSG00000046330	Rpl37a	774.64	696.66	850.87	774.057	631.42	746.62	890.55	756.197	0.976927	0.0996137	0.171688
ENSMUSG00000058600	Rpl30	735.64	707.54	875.56	772.913	601.02	758.59	927.39	762.333	0.986312	0.11644	0.214102
ENSMUSG00000015932	Dstn	817.05	714.27	734.74	755.353	833.02	1097.98	993.67	974.89	1.29064	0.0720224	0.136912
ENSMUSG00000060615	Ang4	884	490.3	872.99	749.097	866.78	630.98	979.61	825.79	1.10238	0.299283	0.215421
ENSMUSG00000018293	Pfn1	855.95	738.01	636.34	743.433	569.66	498.13	549.54	539.11	0.725163	0.147835	0.0684239
ENSMUSG00000041841	Rpl37	678.64	670.71	804.04	717.797	560.34	696.12	839.94	698.8	0.973535	0.1042	0.200085
ENSMUSG00000041697	Cox6a1	777.29	733.72	640.26	717.09	622.58	522.02	508.62	551.073	0.768486	0.0976339	0.11303
ENSMUSG00000023175	Bsg	671.88	572.98	902.39	715.75	484.74	458.33	694.74	545.937	0.762748	0.236158	0.237284
ENSMUSG00000040952	Rps19	647.4	692.83	789.26	709.83	545.22	717.47	841.11	701.267	0.987936	0.102055	0.211915
ENSMUSG00000032083	Apoa1	1017.45	631.78	455.74	701.657	787.36	167.66	158.44	371.153	0.528967	0.40946	0.971229
ENSMUSG00000049350	Zg16	1516.9	332.66	231.22	693.593	1332.24	237.47	203.74	591.15	0.852301	1.03058	1.08606
ENSMUSG00000036751	Cox6b1	802.67	632.17	625.57	686.803	586.71	477.42	500.55	521.56	0.759402	0.146181	0.110428
ENSMUSG00000069196	Gm10263	659.14	646.19	741.58	682.303	535.89	643.56	803.13	660.86	0.968572	0.0758341	0.203458
ENSMUSG00000063882	Uqcrh	782.7	595.16	661.08	679.647	558.12	476.35	559.42	531.297	0.781725	0.139982	0.0895726
ENSMUSG00000074183	Gsta1	927.45	762.66	343.34	677.817	716.58	404.41	269.78	463.59	0.683946	0.444303	0.49441
ENSMUSG00000029322	Plac8	775.53	589.27	631.37	665.39	649.49	521.98	554.52	575.33	0.864651	0.1468	0.115157
ENSMUSG00000025967	Eef1b2	601.7	621.73	760.06	661.163	486.86	699.19	781.53	655.86	0.991979	0.130423	0.231816
ENSMUSG00000060802	B2m	775.23	594.96	604.6	658.263	576.91	529.21	463.7	523.273	0.79493	0.154058	0.10862
ENSMUSG00000074227	Spint2	660.39	589.56	690.06	646.67	607.78	581.5	662.96	617.413	0.954758	0.0798485	0.0673384
ENSMUSG00000035561	Aldh1b1	625.3	662.46	632.54	640.1	376.85	345.69	405.89	376.143	0.587632	0.0307761	0.0800392
ENSMUSG00000060591	Ifitm2	626.22	593.17	698.58	639.323	354.24	406.12	486.97	415.777	0.650339	0.0843279	0.160879
ENSMUSG00000025203	Scd2	608.09	680.93	622.2	637.073	307.08	308.42	356.13	323.877	0.508382	0.0606377	0.0862681
ENSMUSG00000079523	Tmsb10	602.2	594.95	688.41	628.52	389.73	387.08	487.46	421.423	0.670501	0.0827226	0.135742
ENSMUSG00000025130	P4hb	666.32	615.18	603.73	628.41	601.2	436.54	451.55	496.43	0.789978	0.053033	0.183396
ENSMUSG00000025467	Prap1	769.03	563	551.24	627.757	601.75	299.76	299.95	400.487	0.637965	0.195119	0.435218
ENSMUSG00000026576	Atp1b1	680.16	583.46	612.62	625.413	685.2	531.12	544.1	586.807	0.93827	0.0793126	0.145632
ENSMUSG00000060070	Defa26	702.23	533.26	627.07	620.853	575.86	823.85	664.92	688.21	1.10849	0.136355	0.182538
ENSMUSG00000022283	Pabpc1	536.53	593.82	717.76	616.037	594.61	705.34	822.47	707.473	1.14843	0.150373	0.161059
ENSMUSG00000035202	Lars2	418.99	765.24	649.25	611.16	753.96	984.27	820.76	852.997	1.3957	0.288369	0.138911
ENSMUSG00000054428	Atpif1	648.82	577.99	595.38	607.397	489.93	415.24	426.52	443.897	0.730818	0.0607714	0.0907036
ENSMUSG00000061232	H2-K1	624.53	633.6	559.04	605.723	538	515.1	483.87	512.323	0.845804	0.0671635	0.0530361
ENSMUSG00000062006	Rpl34	612.07	531.65	664.35	602.69	467.94	594.27	671.67	577.96	0.958967	0.110912	0.177936
ENSMUSG00000019505	Ubb	672.06	576.85	529.15	592.687	752.57	635.9	597.69	662.053	1.11704	0.122762	0.12187
ENSMUSG00000032231	Anxa2	632.21	508.45	623.22	587.96	586.52	482.96	612.16	560.547	0.953376	0.117362	0.122031
ENSMUSG00000059796	Eif4a1	617.75	557.36	577.84	584.317	482.53	527.09	601.91	537.177	0.919325	0.0525597	0.112302
ENSMUSG00000026417	Pigr	471.34	575.67	651.85	566.287	505.88	435.45	480.99	474.107	0.83722	0.160025	0.0753332
ENSMUSG00000028639	Ybx1	583.38	528.3	579.87	563.85	458.48	423.27	509.63	463.793	0.822547	0.0546904	0.093629
ENSMUSG00000025503	Taldo1	629.67	579.42	475.65	561.58	513.01	430.44	381.3	441.583	0.786323	0.139863	0.150727
ENSMUSG00000018569	Cldn7	609.57	515.07	554.21	559.617	575.36	518.5	597.36	563.74	1.00737	0.0848464	0.0721856
ENSMUSG00000053038	Gm6180	559.83	606.64	511.97	559.48	429.68	461.82	457.58	449.693	0.80377	0.0846071	0.0388292
ENSMUSG00000023004	Tuba1b	618.44	517.57	503.64	546.55	263.86	242.76	322.06	276.227	0.505401	0.114623	0.148686
ENSMUSG00000019179	Mdh2	641.4	550.54	439.78	543.907	533.31	352.24	354.93	413.493	0.760228	0.185645	0.250967
ENSMUSG00000037894	H2afz	623.29	523.22	470.11	538.873	348.96	394.23	362.6	368.597	0.684014	0.144339	0.0630041
ENSMUSG00000042808	Gpx2	574.12	594.84	445.15	538.037	314.14	428.05	343.86	362.017	0.672848	0.150745	0.163213
ENSMUSG00000078812	Eif5a	607.42	509.68	492.92	536.673	379.19	356.3	398.64	378.043	0.70442	0.115226	0.0560604
ENSMUSG00000027907	S100a11	474.7	409.96	712.43	532.363	310.94	343.18	539.17	397.763	0.747165	0.299169	0.310532
ENSMUSG00000036752	Tubb2c	610.84	492.95	492.84	532.21	241.92	187.17	247.23	225.44	0.423592	0.127949	0.147485
ENSMUSG00000061477	Rps7	457.67	526.27	609.08	531.007	409.98	526.3	613.42	516.567	0.972806	0.142778	0.19759
ENSMUSG00000056201	Cfl1	603.92	523.52	456.19	527.877	416.78	422.9	415.26	418.313	0.792445	0.140111	0.00966793
ENSMUSG00000028081	Rps3a	541.03	481.74	558.89	527.22	392.29	560.22	576.79	509.767	0.966896	0.0766027	0.200238
ENSMUSG00000038717	Atp5l	648.4	481.38	447.52	525.767	468.99	370.16	389.94	409.697	0.779237	0.204548	0.127639
ENSMUSG00000079116	Gm15293	608.98	448.46	509.81	522.417	474.55	861.8	501.61	612.653	1.17273	0.155047	0.352877
ENSMUSG00000020581	Agr2	470.91	375.27	706.33	517.503	300.32	349.5	516.59	388.803	0.751306	0.329229	0.291575
ENSMUSG00000028692	Akr1a4	542.13	520.51	486.12	516.253	461.03	453.68	437.19	450.633	0.872892	0.0547146	0.0270919
ENSMUSG00000000308	Ckmt1	567.2	512.64	468.76	516.2	542.41	368.23	356.09	422.243	0.817984	0.0955375	0.246882
ENSMUSG00000074195	AI747448	660.99	493.51	394.09	516.197	989.38	339.5	301.62	543.5	1.05289	0.261312	0.71133
ENSMUSG00000053317	Sec61b	589.62	491.32	464.43	515.123	372.14	363.87	359.21	365.073	0.708711	0.127935	0.0179374
ENSMUSG00000021486	Prelid1	575.35	505.86	454.77	511.993	438.15	392.64	409.04	413.277	0.807191	0.118212	0.0557711
ENSMUSG00000023043	Krt18	457.69	444.11	628.09	509.963	428.68	612.44	674.66	571.927	1.12151	0.201045	0.223624
ENSMUSG00000022026	Olfm4	389.1	662.12	432.95	494.723	280.32	822.18	469.03	523.843	1.05886	0.296364	0.525075
ENSMUSG00000062683	Atp5g2	517.73	475.65	490.72	494.7	399.02	425.98	425.33	416.777	0.842484	0.0430978	0.036905
ENSMUSG00000028691	Prdx1	568.57	456.73	444.85	490.05	408.69	382.68	388.52	393.297	0.802564	0.13929	0.0346992
ENSMUSG00000055730	Ces2a	549.95	566.86	343.37	486.727	600.13	342.61	242.85	395.197	0.811948	0.255663	0.466486
ENSMUSG00000034127	Tspan8	492.21	431.94	522.18	482.11	450.55	512.34	585.22	516.037	1.07037	0.0953309	0.130632
ENSMUSG00000074882	Cyp2c68	575.4	541.76	298.12	471.76	1150.96	1168.36	792.02	1037.11	2.19839	0.320744	0.204833
ENSMUSG00000021660	Btf3	487.64	420.59	482.3	463.51	384.04	449.98	474.15	436.057	0.940771	0.0803987	0.10696
ENSMUSG00000000088	Cox5a	558.76	422.48	401.28	460.84	371.18	293.75	292.02	318.983	0.692178	0.185446	0.141738
ENSMUSG00000031886	Ces2e	540.25	444.59	391.74	458.86	578.15	287.14	271.68	378.99	0.825938	0.164051	0.455555
ENSMUSG00000017707	Serinc3	450.92	468.85	453.11	457.627	437.69	497.5	469.52	468.237	1.02318	0.0213737	0.0639114
ENSMUSG00000008348	Ubc	513.67	411.24	423.72	449.543	520.29	558.65	426.39	501.777	1.11619	0.124315	0.13561
ENSMUSG00000046434	Hnrnpa1	402.51	411.45	532.29	448.75	488.11	556.04	674.72	572.957	1.27678	0.161528	0.164843
ENSMUSG00000014313	Cox6c	513.02	413.46	418.24	448.24	390.71	368.1	363.19	374	0.834374	0.125272	0.0392461
ENSMUSG00000041959	S100a10	519.84	390.84	420.88	443.853	400.56	324.18	353.55	359.43	0.809795	0.152074	0.107192
ENSMUSG00000025781	Atp5c1	501.37	405.01	418.74	441.707	411.58	379.69	373.05	388.107	0.878652	0.118006	0.0530726
ENSMUSG00000059743	Fdps	485.34	419.56	417.71	440.87	353.88	247.13	259.09	286.7	0.650305	0.0873801	0.203998
ENSMUSG00000038900	Rpl12	396.48	425.31	499.68	440.49	325.99	452.03	507.38	428.467	0.972705	0.120884	0.216965
ENSMUSG00000061904	Slc25a3	490.6	423.65	405.97	440.073	434.22	407.28	416.69	419.397	0.953015	0.101441	0.0326002
ENSMUSG00000070493	Chchd2	537.26	423.22	354.17	438.217	364.91	309.14	303.65	325.9	0.743696	0.210995	0.104004
ENSMUSG00000029632	Ndufa4	550.9	410.52	349.47	436.963	376.07	324.47	289.85	330.13	0.75551	0.236372	0.131426
ENSMUSG00000036438	Calm2	498.75	390.92	402.67	430.78	345.44	324.33	364.64	344.803	0.800416	0.137323	0.0584755
ENSMUSG00000059534	Uqcr10	508.68	398.68	380.28	429.213	349.22	295.42	299.08	314.573	0.732907	0.161767	0.0955601
ENSMUSG00000034868	Myl12b	455.79	407.47	410.5	424.587	406.01	313.47	332.91	350.797	0.826207	0.0637451	0.139095
ENSMUSG00000022450	Ndufa6	443.53	376.22	434.65	418.133	357.47	287.88	313.09	319.48	0.764062	0.0874567	0.11028
ENSMUSG00000034566	Atp5h	500.08	375.63	374.05	416.587	334.75	291.27	305.21	310.41	0.745127	0.173581	0.0715232
ENSMUSG00000021290	2010107E04Rik	502.71	368.87	376.99	416.19	338.87	327.34	318.62	328.277	0.788766	0.180299	0.0309417
ENSMUSG00000005125	Ndrg1	407.71	407.08	420.5	411.763	373.05	288.66	403.44	355.05	0.862267	0.018391	0.167496
ENSMUSG00000058618	AY761184	456.73	392.04	384.96	411.243	270.21	680.25	464.07	471.51	1.14655	0.0961751	0.43503
ENSMUSG00000022824	Muc13	401.73	363.21	461.74	408.893	491.79	461.69	465.35	472.943	1.15664	0.121435	0.0347271
ENSMUSG00000027984	Hadh	458.33	395.83	367.67	407.277	432.11	308.67	314.7	351.827	0.863852	0.113931	0.197804
ENSMUSG00000044860	Gm1123	430.43	329.09	446.61	402.043	374.4	362.62	413.91	383.643	0.954234	0.158429	0.0700268
ENSMUSG00000023010	Tmbim6	445.25	408.83	349.63	401.237	474.95	350.51	345.17	390.21	0.972518	0.120278	0.188195
ENSMUSG00000020358	Hnrnpab	445.56	409.89	347.35	400.933	287.86	313.75	342.66	314.757	0.78506	0.123995	0.0870954
ENSMUSG00000054452	Aes	440.44	388.21	361.76	396.803	328.19	236.89	248.6	271.227	0.683529	0.100901	0.18316
ENSMUSG00000048758	Rpl29	397.24	407.29	383.43	395.987	336.09	348.72	360.48	348.43	0.879903	0.0302517	0.0350073
ENSMUSG00000038155	Gstp2	298.71	339.82	546.79	395.107	212.88	230.2	354.4	265.827	0.672797	0.336517	0.290392
ENSMUSG00000030413	Pglyrp1	391.83	360.97	426.01	392.937	283.72	279.04	315.57	292.777	0.745099	0.0827974	0.0678941
ENSMUSG00000021957	Tkt	364.4	414.59	396.74	391.91	355.17	340.93	350.22	348.773	0.889932	0.064916	0.020728
ENSMUSG00000059070	Rpl18	336.38	385.04	440.51	387.31	291.22	374.97	432.85	366.347	0.945875	0.134523	0.194372
ENSMUSG00000025991	Cps1	391.35	388.3	368.01	382.553	355.21	288.24	305.9	316.45	0.827205	0.0331637	0.109683
ENSMUSG00000021520	Uqcrb	456.97	331.07	351.26	379.767	304.35	261.67	266.42	277.48	0.730659	0.178051	0.0842979
ENSMUSG00000046711	Hmga1	350.95	397.3	390.95	379.733	253.94	336.48	353.26	314.56	0.828371	0.066174	0.169013
ENSMUSG00000039221	Rpl22l1	435.92	367.26	335.54	379.573	352.99	468	385.54	402.177	1.05955	0.135179	0.147404
ENSMUSG00000016252	Atp5e	433.17	346.45	358.21	379.277	299.63	246.08	286.23	277.313	0.731164	0.124031	0.100487
ENSMUSG00000034371	Dak	514.53	401.71	197.8	371.347	532.49	164.24	126.33	274.353	0.738807	0.4323	0.81776
ENSMUSG00000032038	St3gal4	446.28	352.94	312.56	370.593	557.14	266.45	271.74	365.11	0.985204	0.18507	0.455545
ENSMUSG00000030122	Ptms	380.87	411.03	306.86	366.253	277.43	313.22	236.64	275.763	0.752931	0.14635	0.13895
ENSMUSG00000032383	Ppib	367.97	348.73	381.89	366.197	277.16	313.38	332.89	307.81	0.840559	0.04547	0.091873
ENSMUSG00000047730	Fcgbp	354.21	405.06	337.93	365.733	743.28	557.97	448.81	583.353	1.59502	0.095745	0.255192
ENSMUSG00000036781	Rps27l	413.08	321.44	360.22	364.913	255.37	236.46	285.18	259.003	0.709767	0.126057	0.0948342
ENSMUSG00000025580	Eif4a3	405.18	363.32	326.11	364.87	266.25	246.09	269.14	260.493	0.713935	0.108416	0.048205
ENSMUSG00000025980	Hspd1	351.06	351.61	388.61	363.76	284.29	319.46	399.58	334.443	0.919407	0.0591667	0.176674
ENSMUSG00000030017	Reg3g	563.25	217.98	308.76	363.33	435.71	109.5	188.55	244.587	0.67318	0.492629	0.695751
ENSMUSG00000011034	Slc5a1	502.51	346.17	239.8	362.827	722.78	209.1	196.68	376.187	1.03682	0.364209	0.798069
ENSMUSG00000064373	Sepp1	511.08	341.03	228.77	360.293	740.9	321.88	248.66	437.147	1.21331	0.394505	0.607561
ENSMUSG00000032978	Guca2b	504.24	319.27	247.9	357.137	455.92	165.99	171.65	264.52	0.740669	0.370443	0.626725
ENSMUSG00000001525	Tubb5	340.49	346.03	370.77	352.43	244.03	270.74	297.03	270.6	0.767812	0.0457471	0.0979315
ENSMUSG00000001739	Cldn15	373.66	336.63	341.51	350.6	261.55	227.34	253.19	247.36	0.705533	0.0573846	0.0720997
ENSMUSG00000078578	Ube2d3	396.11	333.82	321.28	350.403	382.06	407.16	402.83	397.35	1.13398	0.114373	0.0337671
ENSMUSG00000049751	Rpl36al	376.65	322.44	342.98	347.357	241.1	276.17	300.79	272.687	0.785034	0.0787914	0.110006
ENSMUSG00000020849	Ywhae	364.56	334.94	342.25	347.25	286.34	305.87	318.43	303.547	0.874144	0.044435	0.0532724
ENSMUSG00000003814	Calr	340.15	355.73	340.3	345.393	245.94	222.88	223.48	230.767	0.668127	0.0259187	0.0569576
ENSMUSG00000035530	Eif1	426.54	316.29	291.2	344.677	655.48	625.64	574.62	618.58	1.79467	0.208883	0.0661025
ENSMUSG00000042079	Hnrnpf	356.26	336.22	335.38	342.62	298.52	338.28	381.06	339.287	0.990271	0.034499	0.121665
ENSMUSG00000023235	Ccl25	435.52	314.64	276.01	342.057	471.25	304.03	304.36	359.88	1.05211	0.243276	0.268004
ENSMUSG00000050856	Atp5k	404.4	328.8	292.26	341.82	258.92	203.27	205.61	222.6	0.65122	0.167318	0.141401
ENSMUSG00000073411	H2-D1	364.99	354.94	302.75	340.893	316.94	289.02	262.45	289.47	0.849151	0.0980163	0.0941299
ENSMUSG00000063856	Gpx1	384.06	279.04	358.84	340.647	309.01	247.71	292.45	283.057	0.830939	0.160938	0.112031
ENSMUSG00000035242	Oaz1	378.68	344.53	293.58	338.93	306.44	293.14	284.78	294.787	0.869757	0.126355	0.0370556
ENSMUSG00000022551	Cyc1	400.07	338.75	272.6	337.14	291.27	229.9	214.63	245.267	0.727492	0.189091	0.165392
ENSMUSG00000067229	Cyp2c66	345.3	409.78	250.84	335.307	447.12	327.38	306.37	360.29	1.07451	0.238408	0.210739
ENSMUSG00000028217	Cdh17	329.54	312.19	360.77	334.167	393.85	310.34	357.15	353.78	1.05869	0.0736706	0.118313
ENSMUSG00000032080	Apoa4	359.19	426.56	216.22	333.99	301.49	118.26	76.94	165.563	0.495713	0.321598	0.72187
ENSMUSG00000069744	Psmb3	393.42	317.24	286.67	332.443	252.12	218.84	235.92	235.627	0.708772	0.165366	0.0706284
ENSMUSG00000072214	2015-09-05	313.09	337.91	344.76	331.92	215.66	162.32	180.32	186.1	0.560677	0.050202	0.145812
ENSMUSG00000008540	Mgst1	379.81	319.43	294.96	331.4	311.25	282.12	240.53	277.967	0.838765	0.131784	0.127866
ENSMUSG00000030884	Uqcrc2	353.13	311.51	327.47	330.703	275.27	268.86	268.47	270.867	0.819062	0.0634936	0.0140969
ENSMUSG00000056851	Pcbp2	318.99	323.64	346.93	329.853	358.57	387.09	408.33	384.663	1.16616	0.0453852	0.0649103
ENSMUSG00000020267	Hint1	384.79	318.5	284.61	329.3	268.36	265.42	280.9	271.56	0.824658	0.15474	0.0302739
ENSMUSG00000061718	Ppp1r1b	351.98	343.71	282.92	326.203	209.24	215.8	224.26	216.433	0.663492	0.115608	0.0347913
ENSMUSG00000091439	AC175462.2	305.73	339.34	329.82	324.963	574.22	705.49	481.64	587.117	1.80672	0.0533086	0.191582
ENSMUSG00000024292	Cyp4f14	444.17	319.94	203.08	322.397	453.75	112.94	108.22	224.97	0.697805	0.373961	0.880755
ENSMUSG00000001123	Lgals9	366.2	298.12	297.88	320.733	246.49	178.68	158.04	194.403	0.606121	0.122767	0.23803
ENSMUSG00000025068	Gsto1	340.51	316.52	300.12	319.05	336.26	325.43	332.96	331.55	1.03918	0.0636687	0.0167425
ENSMUSG00000000563	Atp5f1	360.97	302.57	285.66	316.4	281.73	249.78	255.31	262.273	0.82893	0.124886	0.0651051
ENSMUSG00000024359	Hspa9	318.39	304.66	322.35	315.133	302.17	317.9	358.99	326.353	1.0356	0.0294598	0.0898966
ENSMUSG00000070473	Cldn3	306.05	316.58	321.75	314.793	321.33	349.96	347.48	339.59	1.07877	0.0254168	0.0467098
ENSMUSG00000061518	Cox5b	398.4	287.75	257.74	314.63	290.28	238.81	223.46	250.85	0.797286	0.235459	0.139523
ENSMUSG00000071528	Usmg5	396.39	270.21	253.87	306.823	250.3	193.89	202.33	215.507	0.70238	0.254205	0.141183
ENSMUSG00000022312	Eif3h	287.12	289.48	341.81	306.137	256.36	308.59	346.75	303.9	0.992694	0.100989	0.149316
ENSMUSG00000024610	Cd74	276.53	418.75	220.05	305.11	239.14	285.1	170.78	231.673	0.759311	0.335573	0.2483
ENSMUSG00000003955	Fam162a	341.07	275.5	292.78	303.117	185.9	198.7	225.16	203.253	0.670545	0.112119	0.0985084
ENSMUSG00000028832	Stmn1	342.88	282.14	282.11	302.377	229.1	263.73	297.13	263.32	0.870834	0.116004	0.129184
ENSMUSG00000000171	Sdhd	351.25	288.19	259.71	299.717	268.99	240.94	218.36	242.763	0.809976	0.156301	0.104481
ENSMUSG00000047139	Cd24a	306.52	259.35	331.93	299.267	240.55	326.83	374.88	314.087	1.04952	0.123066	0.21671
ENSMUSG00000004264	Phb2	313.6	293.25	286.8	297.883	213.02	211.97	228.27	217.753	0.731002	0.0469576	0.0418952
ENSMUSG00000066009	Gm13051	318.47	371.33	199.42	296.407	166.65	451.94	181.5	266.697	0.899766	0.297069	0.602172
ENSMUSG00000048373	Fgfbp1	272.21	271.95	342.26	295.473	158.18	181.7	260.99	200.29	0.677862	0.137131	0.268946
ENSMUSG00000060147	Serpinb6a	349.87	262.28	271.76	294.637	363.2	295.7	302.47	320.457	1.08763	0.163142	0.115995
ENSMUSG00000041237	Pklr	380.16	320.12	175.81	292.03	431.12	154.34	120.18	235.213	0.805442	0.359658	0.724949
ENSMUSG00000005683	Cs	305.49	279.07	287.01	290.523	270.9	226.75	226.95	241.533	0.831373	0.0466602	0.105296
ENSMUSG00000006304	Arpc2	310.23	260.91	299.22	290.12	260.95	245.35	271.13	259.143	0.893228	0.0892343	0.0501059
ENSMUSG00000022354	Ndufb9	356.97	274.41	238.63	290.003	267.05	222.97	212.85	234.29	0.807887	0.209278	0.123004
ENSMUSG00000020163	Uqcr11	330.83	275.42	254.92	287.057	221.9	173.9	183.5	193.1	0.672689	0.136803	0.131534
ENSMUSG00000048076	Arf1	304.81	282.03	270.9	285.913	255.79	248.75	261.33	255.29	0.892893	0.0604565	0.024697
ENSMUSG00000021213	Akr1c13	315.41	296.99	240.74	284.38	374.25	399.04	332.21	368.5	1.2958	0.136787	0.0916798
ENSMUSG00000032246	Calml4	319.15	254.81	278.05	284.003	232.91	203.56	212.33	216.267	0.761493	0.114719	0.0696631
ENSMUSG00000031838	Ifi30	266.72	271.42	313.2	283.78	182.33	167.8	176.94	175.69	0.619106	0.0901636	0.0418078
ENSMUSG00000001175	Calm1	333.44	265.06	251.08	283.193	219.52	172.61	180.61	190.913	0.674145	0.155628	0.131447
ENSMUSG00000090625	AL593857.1	290.93	264.44	293.76	283.043	213.14	228.58	233.86	225.193	0.795614	0.0571396	0.047813
ENSMUSG00000063903	Klk1	266.29	246.99	333.34	282.207	232.17	350.87	361.53	314.857	1.1157	0.160599	0.228062
ENSMUSG00000062328	Rpl17	285.99	235.91	323.64	281.847	204.16	280.37	318.46	267.663	0.949677	0.156154	0.217437
ENSMUSG00000011752	Pgam1	322.03	257.22	261.79	280.347	180.32	226.67	264.11	223.7	0.797941	0.129023	0.187635
ENSMUSG00000017950	Hnf4a	263.54	292.11	282.63	279.427	168.87	155.98	184.87	169.907	0.608055	0.0520776	0.0851813
ENSMUSG00000003051	Elf3	229.81	304.98	301.54	278.777	207.46	310.1	315.34	277.633	0.995899	0.152241	0.219096
ENSMUSG00000006932	Ctnnb1	276.42	286.03	273.79	278.747	274.14	311.42	329.93	305.163	1.09477	0.0231148	0.0931186
ENSMUSG00000004980	Hnrnpa2b1	298.43	280.39	253.12	277.313	250.89	293.22	314.5	286.203	1.03206	0.0822577	0.113137
ENSMUSG00000073676	Hspe1	297.63	244.93	280.88	274.48	180.11	178.34	255.6	204.683	0.745713	0.0981005	0.215474
ENSMUSG00000074660	Gm10736	315.14	229.53	276.21	273.627	223.33	218.18	268.72	236.743	0.865206	0.156649	0.117478
ENSMUSG00000025651	Uqcrc1	295.65	271.98	251.44	273.023	240.35	199.13	197.68	212.387	0.777907	0.0810314	0.114074
ENSMUSG00000031447	Lamp1	301.89	274.05	242.12	272.687	300.16	250.75	241.5	264.137	0.968645	0.10968	0.119401
ENSMUSG00000057278	Snrpg	313.16	245.62	258.45	272.41	189.62	196.8	249.3	211.907	0.777896	0.131672	0.153756
ENSMUSG00000073702	Rpl31	264.31	252.13	296.02	270.82	211.88	233.4	317.95	254.41	0.939406	0.0836631	0.22039
ENSMUSG00000003072	Atp5d	289.38	271.29	250.51	270.393	228.71	187.13	199.7	205.18	0.75882	0.0719341	0.103932
ENSMUSG00000031231	Cox7b	317.33	247.04	245.46	269.943	233.22	190.18	197.09	206.83	0.766198	0.152053	0.111754
ENSMUSG00000018919	Tm4sf5	310.04	251.96	246.57	269.523	303.7	173.44	196.65	224.597	0.833311	0.130571	0.309361
ENSMUSG00000004864	Mapk13	261.44	248.17	296.92	268.843	186.46	181.47	194.17	187.367	0.696936	0.0937502	0.0341489
ENSMUSG00000021831	Ero1l	214.88	239.93	348.45	267.753	132.98	265.89	302.25	233.707	0.872843	0.265165	0.381274
ENSMUSG00000020048	Hsp90b1	255.68	265.01	281.5	267.397	199.94	208.75	216.2	208.297	0.77898	0.0488952	0.0390764
ENSMUSG00000024960	Plcb3	255.87	306.53	232.64	265.013	300.82	257.18	235.14	264.38	0.99761	0.142574	0.126434
ENSMUSG00000032959	Pebp1	259.65	265.01	264.38	263.013	192.73	220.72	228.12	213.857	0.813102	0.011139	0.0872856
ENSMUSG00000024844	Banf1	290.67	247.77	248.09	262.177	199.37	183.74	206.84	196.65	0.750067	0.0941215	0.0599428
ENSMUSG00000026149	Tm4sf20	341.72	238.31	202.01	260.68	618.14	358.62	268.35	415.037	1.59213	0.278087	0.437531
ENSMUSG00000028333	Anp32b	274.89	249.6	253.36	259.283	203.66	222.32	231.96	219.313	0.845844	0.0526293	0.0656029
ENSMUSG00000003528	Slc25a1	281.45	241.56	252.75	258.587	179.79	119.18	124.98	141.317	0.546496	0.0795692	0.236666
ENSMUSG00000038393	Txnip	249.52	252.5	272.81	258.277	463.66	363.21	307.83	378.233	1.46445	0.0490719	0.208849
ENSMUSG00000034024	Cct2	258.78	251.18	263.68	257.88	216.11	246.87	257.47	240.15	0.931247	0.0244238	0.0894577
ENSMUSG00000042541	Shfm1	287.04	240.41	243.88	257.11	221.44	212.35	221.25	218.347	0.849234	0.101039	0.0237885
ENSMUSG00000024646	Cyb5	297.79	239.39	233.4	256.86	215.49	154.51	147.39	172.463	0.671429	0.138491	0.217042
ENSMUSG00000032330	Cox7a2	311.23	225.23	233.77	256.743	233.51	182.63	198.04	204.727	0.797398	0.184541	0.127442
ENSMUSG00000030688	Stard10	247.35	254.34	266.61	256.1	208.65	234.15	234.3	225.7	0.881296	0.0380706	0.0654228
ENSMUSG00000029390	Tmed2	272.76	240.48	251.71	254.983	195.79	203.14	208.61	202.513	0.794222	0.0642672	0.0317655
ENSMUSG00000068587	Mgam	243.55	290.32	229.95	254.607	539.45	310.75	229.14	359.78	1.41308	0.124378	0.447107
ENSMUSG00000026864	Hspa5	248.9	259.68	252.92	253.833	179.58	170.11	183.18	177.623	0.699764	0.0214618	0.0380081
ENSMUSG00000068523	Gng5	280.18	225.36	255.6	253.713	190.08	174.86	191.77	185.57	0.731416	0.108227	0.0501888
ENSMUSG00000021771	Vdac2	277.5	230.23	251.19	252.973	239.92	232.48	244.16	238.853	0.944184	0.0936281	0.0247541
ENSMUSG00000058655	Eif4b	205.06	247.13	301.19	251.127	245.79	293.97	324.89	288.217	1.14769	0.191893	0.138308
ENSMUSG00000022890	Atp5j	299.98	225.43	227.96	251.123	188.19	169.71	171.84	176.58	0.70316	0.168563	0.057259
ENSMUSG00000021218	Gdi2	262.91	234.63	254.66	250.733	269.39	255.76	251.76	258.97	1.03285	0.0580025	0.0356912
ENSMUSG00000040385	Ppp1ca	267.43	249.57	233.44	250.147	185.17	187.6	186.34	186.37	0.745043	0.0679695	0.00652078
ENSMUSG00000051695	Pcbp1	269.09	255.99	223.06	249.38	166.07	181.93	199	182.333	0.731147	0.0951007	0.090322
ENSMUSG00000027876	Reg4	289.22	162.11	295.89	249.073	279.8	221.23	351.14	284.057	1.14045	0.302667	0.229037
ENSMUSG00000041737	Tmem45b	268.37	212.46	263.73	248.187	190.44	141.05	164.32	165.27	0.66591	0.125015	0.149505
ENSMUSG00000016559	H3f3b	286.69	235.23	221.46	247.793	225.31	218.05	208.94	217.433	0.877479	0.138752	0.0377238
ENSMUSG00000026341	Actr3	253.98	231.86	257.38	247.74	257.07	285.37	286.4	276.28	1.1152	0.0559343	0.0602444
ENSMUSG00000042043	Tbca	279.27	219.42	242.29	246.993	191.55	182.79	201.82	192.053	0.777565	0.122274	0.0495955
ENSMUSG00000021546	Hnrnpk	285.44	235.78	218.78	246.667	227.42	257.4	262.88	249.233	1.01041	0.140424	0.0765892
ENSMUSG00000027248	Pdia3	259.75	241.6	238.54	246.63	200.52	211.37	204.04	205.31	0.832462	0.0464858	0.026961
ENSMUSG00000028234	Rps20	228.04	245.68	263.16	245.627	192.64	268.7	276.93	246.09	1.00189	0.0714909	0.18884
ENSMUSG00000053565	Eif3k	235.63	233.58	266.04	245.083	200.19	225.85	257.59	227.877	0.929793	0.0741704	0.126181
ENSMUSG00000058135	Gstm1	145.17	263.25	326.7	245.04	82.05	186.44	211.48	159.99	0.652914	0.375958	0.429085
ENSMUSG00000009863	Sdhb	288.01	228.34	218.18	244.843	203.54	142.29	138.99	161.607	0.660041	0.154086	0.224946
ENSMUSG00000020402	Vdac1	263.25	227.14	242.94	244.443	214.13	189.15	207.42	203.567	0.832777	0.0740535	0.063508
ENSMUSG00000025132	Arhgdia	253.37	252.41	226.82	244.2	201.22	189.71	197.69	196.207	0.803467	0.0616674	0.0300532
ENSMUSG00000021208	Ifi27l2b	266.05	254	211.6	243.883	243.43	188.23	186.92	206.193	0.845459	0.117269	0.156429
ENSMUSG00000055114	Anxa13	255.79	240.74	232.34	242.957	284.52	179.23	187.25	217	0.893163	0.0489022	0.270098
ENSMUSG00000026175	Vil1	270.38	249.15	208.65	242.727	343.59	274.61	273.54	297.247	1.22461	0.129208	0.135033
ENSMUSG00000017778	Cox7c	280.45	231.77	214.93	242.383	209.81	190.29	189.03	196.377	0.81019	0.140377	0.0593281
ENSMUSG00000036309	Skp1a	266.95	216.46	243.02	242.143	195.3	205.78	245.28	215.453	0.889776	0.104304	0.122332
ENSMUSG00000057886	Gm6984	264.1	220.69	241.53	242.107	154.55	191.09	210.18	185.273	0.765255	0.0896743	0.152572
ENSMUSG00000062647	Rpl7a	247.11	225.83	251.44	241.46	213.76	253.73	238.74	235.41	0.974944	0.0567714	0.0857738
ENSMUSG00000024248	Cox7a2l	233.03	230.72	260.42	241.39	205.37	251.69	269.13	242.063	1.00279	0.0684406	0.13613
ENSMUSG00000027342	Pcna	277.21	221.16	222.36	240.243	206.63	195.27	210.02	203.973	0.849028	0.13328	0.0378753
ENSMUSG00000055839	Tceb2	275.23	233.29	210.89	239.803	180.72	157.28	157.62	165.207	0.688926	0.136198	0.0813285
ENSMUSG00000059005	Hnrnpa3	235.86	223.44	253.06	237.453	170.43	188.43	198.93	185.93	0.783017	0.0626403	0.0775213
ENSMUSG00000090124	Ugt1a7c	236.7	261.34	211.61	236.55	216.03	185.52	157.4	186.317	0.787642	0.105117	0.157383
ENSMUSG00000000346	Dazap2	252.51	233.7	223.34	236.517	219.89	223.37	206.36	216.54	0.915538	0.0625223	0.0414991
ENSMUSG00000030357	Fkbp4	227.49	237.53	243.25	236.09	164.33	161.9	187.08	171.103	0.724738	0.0337925	0.0811758
ENSMUSG00000032348	Gsta4	219.76	236.29	252	236.017	153.98	182.12	178.32	171.473	0.726531	0.0683076	0.0890421
ENSMUSG00000051483	Cbr1	212.39	231.47	264.11	235.99	121.19	129.26	110.34	120.263	0.509612	0.110829	0.0789433
ENSMUSG00000029465	Arpc3	269.3	215.57	223.08	235.983	200.76	173.01	169.73	181.167	0.76771	0.123299	0.0940978
ENSMUSG00000041028	Ghitm	266.07	201.11	234.23	233.803	272.53	216.97	229.4	239.633	1.02494	0.138929	0.121683
ENSMUSG00000018623	Mmp7	237.76	158.39	305.09	233.747	224.07	197.7	333.03	251.6	1.07638	0.314153	0.285145
ENSMUSG00000022108	Itm2b	238.03	208.49	253.98	233.5	203.19	197.86	205.61	202.22	0.866039	0.0988473	0.0196074
ENSMUSG00000061983	Rps12	217.88	222.8	258.81	233.163	207.12	229.09	264.83	233.68	1.00222	0.0958405	0.124647
ENSMUSG00000067212	H2-T23	241.54	228	229.6	233.047	230.09	186.37	186.85	201.103	0.862932	0.0317482	0.124833
ENSMUSG00000030189	Csda	214.85	222.75	261.33	232.977	157.28	197.62	248.19	201.03	0.862876	0.106751	0.226587
ENSMUSG00000020018	Snrpf	261.59	210.85	226.08	232.84	161.36	176.96	218.23	185.517	0.796756	0.111822	0.158394
ENSMUSG00000029260	Ugt2b34	233.77	225.59	234.97	231.443	321.11	280.62	280.52	294.083	1.27065	0.0220552	0.0795891
ENSMUSG00000074272	Ceacam1	176.49	196.34	320.55	231.127	169.39	401.13	416.09	328.87	1.4229	0.337807	0.42058
ENSMUSG00000020719	Ddx5	257.19	230.14	205.75	231.027	303.19	320.03	261.15	294.79	1.276	0.111379	0.102871
ENSMUSG00000037033	Clca4	157.49	257.28	277.66	230.81	173.92	332.95	337.95	281.607	1.22008	0.278625	0.331288
ENSMUSG00000022234	Cct5	221.95	219.81	249.46	230.407	172.91	198.07	234.83	201.937	0.876436	0.0717658	0.15421
ENSMUSG00000029430	Ran	259.77	217.62	211.68	229.69	159.11	157.49	178.63	165.077	0.718693	0.114149	0.0712726
ENSMUSG00000000394	Gcg	341.53	154.13	191.06	228.907	299.13	221.03	209.32	243.16	1.06227	0.433658	0.200789
ENSMUSG00000031708	Tecr	244.86	229.55	209.85	228.087	185.43	160.18	167.41	171.007	0.749744	0.076948	0.0760413
ENSMUSG00000019370	Calm3	247.02	221.01	215.47	227.833	142.48	113.57	132.23	129.427	0.568076	0.0739376	0.113249
ENSMUSG00000021577	Sdha	235.51	218.07	226.17	226.583	216.17	174.98	182.27	191.14	0.843575	0.0385171	0.114999
ENSMUSG00000033685	Ucp2	236.71	233.01	205.99	225.237	136.82	95.14	85.24	105.733	0.469432	0.074457	0.258888
ENSMUSG00000022477	Aco2	229.44	224.06	221.06	224.853	199.62	155.47	162.86	172.65	0.767834	0.0188832	0.136966
ENSMUSG00000025351	Cd63	251.98	207.84	213.29	224.37	209.68	219.9	216.52	215.367	0.959873	0.107259	0.024176
ENSMUSG00000000303	Cdh1	202.23	239.7	230.25	224.06	303.66	368.89	349.69	340.747	1.52078	0.0869716	0.0983781
ENSMUSG00000018446	C1qbp	237.06	210.88	223.36	223.767	143.33	163.99	189.7	165.673	0.740384	0.0585196	0.14022
ENSMUSG00000013593	Ndufs2	240.81	229	199.81	223.207	201.09	191.21	173.69	188.663	0.845241	0.0945537	0.0735511
ENSMUSG00000020738	Sumo2	242.56	202.07	224.8	223.143	126.26	150.94	172.39	149.863	0.671601	0.090954	0.154033
ENSMUSG00000020460	Rps27a	224.25	197.4	247.78	223.143	189.68	218.58	263.9	224.053	1.00408	0.112969	0.166976
ENSMUSG00000038372	Gmds	212.48	222.56	233.95	222.997	179.45	216.97	217.49	204.637	0.917667	0.0481696	0.106598
ENSMUSG00000022336	Eif3e	212.35	199.93	255.23	222.503	168.96	223.22	254.64	215.607	0.969004	0.1304	0.201035
ENSMUSG00000045294	Insig1	235.65	210.96	213.91	220.173	89.77	66.93	97.36	84.6867	0.384636	0.0612431	0.187032
ENSMUSG00000090553	Snrpe	260.33	190.26	206.37	218.987	182.43	175.42	189.83	182.56	0.833658	0.167587	0.0394713
ENSMUSG00000025204	Ndufb8	262.34	200.11	194.48	218.977	176.73	147.32	154.52	159.523	0.728495	0.171978	0.0960994
ENSMUSG00000031146	Plp2	207.78	206.64	238.43	217.617	171.11	206	255.24	210.783	0.968599	0.08287	0.20053
ENSMUSG00000068039	Tcp1	218.72	205.72	227.42	217.287	155.07	182.23	205.07	180.79	0.832034	0.0502598	0.138454
ENSMUSG00000052738	Suclg1	246.98	203.54	201.28	217.267	180.55	148.89	144	157.813	0.726358	0.118552	0.125729
ENSMUSG00000029622	Arpc1b	206.46	210.04	234.6	217.033	156.87	140.67	153.27	150.27	0.692382	0.0705796	0.0566079
ENSMUSG00000028798	Eif3i	207.12	200.69	233.44	213.75	169.73	187.42	221.72	192.957	0.902721	0.0811812	0.136992
ENSMUSG00000038462	Uqcrfs1	246.98	199.92	192.49	213.13	178.82	159.54	163.27	167.21	0.784545	0.138645	0.061157
ENSMUSG00000004897	Hdgf	204.31	206.33	226.96	212.533	162.99	192.63	214.31	189.977	0.893868	0.0589772	0.13561
ENSMUSG00000058258	Idi1	230.29	196.36	208.16	211.603	133.89	102.66	123.94	120.163	0.567871	0.0814027	0.132768
ENSMUSG00000071178	Serpina1b	169.09	242.25	220.31	210.55	212.23	267.33	276.7	252.087	1.19728	0.178313	0.13818
ENSMUSG00000026547	Tagln2	223.37	179.53	227.59	210.163	114.85	111.56	147.15	124.52	0.592492	0.12663	0.157943
ENSMUSG00000028792	Ak2	213.73	230.26	186.49	210.16	234.94	192.1	174.57	200.537	0.954209	0.105169	0.154868
ENSMUSG00000031029	Eif3f	195.74	198.14	236.55	210.143	174.06	189.67	246.4	203.377	0.9678	0.108975	0.18718
ENSMUSG00000007815	Rhoa	218.92	194.17	216.49	209.86	186.76	186.84	198.29	190.63	0.908367	0.065006	0.0347997
ENSMUSG00000015092	Edf1	234.34	213.91	179.06	209.103	201.95	138.49	138.39	159.61	0.763307	0.133674	0.229732
ENSMUSG00000006728	Cdk4	211.33	209.48	206.24	209.017	150.84	178.94	182.9	170.893	0.817606	0.0123265	0.102281
ENSMUSG00000014769	Psmb1	225.38	189.12	212.04	208.847	167.18	175.05	184.26	175.497	0.840313	0.0878142	0.0487118
ENSMUSG00000063065	Mapk3	209.58	200.21	216.6	208.797	156.42	129.26	131.63	139.103	0.666214	0.039383	0.108146
ENSMUSG00000027227	Sord	187.11	213.94	223.81	208.287	216.45	256.84	253.72	242.337	1.16348	0.0911816	0.0927335
ENSMUSG00000023150	Ivns1abp	169.88	214.3	236.75	206.977	166.23	257.67	236.92	220.273	1.06424	0.16442	0.217634
ENSMUSG00000027566	Psma7	233.89	196.1	188.84	206.277	171.6	138.47	145.9	151.99	0.736826	0.117259	0.114378
ENSMUSG00000030057	Cnbp	212.45	191.83	212.12	205.467	164.21	200.48	199.17	187.953	0.914763	0.0574831	0.109457
ENSMUSG00000028618	Tmem59	247.32	202.52	165.3	205.047	258.17	193.54	183.47	211.727	1.03258	0.200288	0.19145
ENSMUSG00000075706	Gpx4	253.13	189.57	170.42	204.373	206.16	125.63	131.26	154.35	0.755236	0.21185	0.291267
ENSMUSG00000007041	Clic1	200.07	183.95	227.69	203.903	119.76	126.8	135.05	127.203	0.623841	0.108485	0.0601633
ENSMUSG00000072680	D14Ertd449e	206.89	183.83	220.39	203.703	159.57	137.73	162.88	153.393	0.753023	0.0907552	0.0890875
ENSMUSG00000053898	Ech1	195.17	191.77	222.89	203.277	151.87	134.37	149.21	145.15	0.714051	0.0839767	0.0649674
ENSMUSG00000024587	Nars	208.13	199.25	200.99	202.79	284.36	277.25	258.03	273.213	1.34727	0.0232048	0.0498557
ENSMUSG00000026701	Prdx6	215.55	181.45	210.32	202.44	141.88	121.04	131.23	131.383	0.648999	0.0907182	0.0793163
ENSMUSG00000018567	Gabarap	227.37	188.68	189.53	201.86	193.98	167.37	170.48	177.277	0.878216	0.109464	0.0820686
ENSMUSG00000035674	Ndufa3	242.19	183.31	179.47	201.657	166.25	128.26	140.09	144.867	0.718383	0.174333	0.134194
ENSMUSG00000030587	2200002D01Rik	226.82	183.3	191.52	200.547	194.82	121.86	139.27	151.983	0.757845	0.115293	0.25072
ENSMUSG00000038690	Atp5j2	242.88	185.91	169	199.263	164.82	128.29	137.81	143.64	0.720855	0.194255	0.131927
ENSMUSG00000030793	Pycard	241.67	189.81	165.04	198.84	133.43	99.4	86.48	106.437	0.535288	0.196665	0.227864
ENSMUSG00000031604	Sc4mol	234.46	184.39	176.7	198.517	156.54	92.8	121.46	123.6	0.622618	0.157994	0.258284
ENSMUSG00000029064	Gnb1	215.93	184.9	194.46	198.43	165.11	143.55	154.71	154.457	0.778394	0.0800856	0.0698075
ENSMUSG00000007739	Cct4	192.77	183.48	217.65	197.967	190.37	226.51	247.6	221.493	1.11884	0.0892463	0.130672
ENSMUSG00000020321	Mdh1	232.26	191.41	168.89	197.52	172.84	128.5	121.58	140.973	0.713717	0.162636	0.197295
ENSMUSG00000054422	Fabp1	284.21	174.74	130.57	196.507	266.36	65.72	62.56	131.547	0.669426	0.402526	0.887612
ENSMUSG00000034120	Srsf2	238.34	201.12	143.91	194.457	129.38	140.56	127.17	132.37	0.680717	0.244611	0.0542291
ENSMUSG00000066551	Hmgb1	224.52	177.35	181.03	194.3	126.56	130.02	142.99	133.19	0.685486	0.135028	0.0650317
ENSMUSG00000032324	Tspan3	222.33	167.61	191.91	193.95	172.32	118.02	130.92	140.42	0.724001	0.141361	0.202031
ENSMUSG00000062867	Impdh2	177.71	176.75	226.24	193.567	156.17	197.05	231.49	194.903	1.00691	0.146203	0.193459
ENSMUSG00000021211	Akr1c12	204.08	189.18	184.64	192.633	198.97	228.71	213.12	213.6	1.10884	0.052793	0.0696433
ENSMUSG00000034781	Gna11	228.83	191.87	153.37	191.357	249.64	113.88	116.4	159.973	0.835996	0.197185	0.48548
ENSMUSG00000025401	Myo1a	210	202.66	159.92	190.86	298.46	139.21	135	190.89	1.00016	0.141701	0.488146
ENSMUSG00000013418	B4galnt2	153.61	184.45	233.37	190.477	200.44	147.5	191.64	179.86	0.944263	0.211155	0.157722
ENSMUSG00000001847	Rac1	212.3	179.1	180.03	190.477	170.35	163.91	170.03	168.097	0.882505	0.0992525	0.0215905
ENSMUSG00000032314	Etfa	205.49	183.36	182	190.283	171.7	173	164.85	169.85	0.892616	0.0693014	0.0257795
ENSMUSG00000031299	Pdha1	184.79	177.23	207.92	189.98	192.01	197.94	223.48	204.477	1.07631	0.0841653	0.0817811
ENSMUSG00000029713	Gnb2	197.57	195.78	176.07	189.807	173.81	159.45	144.47	159.243	0.838977	0.062853	0.09213
ENSMUSG00000028478	Clta	209.7	188.51	169.69	189.3	211.3	194.93	191.51	199.247	1.05254	0.105741	0.0530881
ENSMUSG00000054999	Naaladl1	217.54	206.19	138.54	187.423	247.95	136.91	112.26	165.707	0.88413	0.227895	0.436213
ENSMUSG00000027642	Rpn2	181.98	187.08	190.44	186.5	168.91	173.84	181.47	174.74	0.936944	0.0228403	0.0362149
ENSMUSG00000021456	Fbp2	211.61	200.7	146.5	186.27	200.53	144.05	140.26	161.613	0.867629	0.187208	0.208869
ENSMUSG00000004207	Psap	166.76	195.71	196.26	186.243	167.88	199.54	199.45	188.957	1.01457	0.0906089	0.0965988
ENSMUSG00000005610	Eif4g2	191.33	197.44	166.02	184.93	261.6	294.33	276.75	277.56	1.50089	0.090083	0.0590144
ENSMUSG00000054717	Hmgb2	211.77	170.54	171.19	184.5	134.39	139.65	158.79	144.277	0.781987	0.128015	0.0890035
ENSMUSG00000078695	Cisd3	214.53	173.22	159.85	182.533	171.15	129.08	130.95	143.727	0.7874	0.156163	0.165367
ENSMUSG00000023832	Acat2	201.53	174.87	170.48	182.293	86.88	63.88	68.43	73.0633	0.400801	0.0921779	0.166704
ENSMUSG00000041782	Lad1	190.85	197.41	158.33	182.197	232.99	195.41	181.93	203.443	1.11661	0.114864	0.130065
ENSMUSG00000020803	Txndc17	213	169.5	164.02	182.173	162.64	129.17	117.86	136.557	0.749597	0.147315	0.170522
ENSMUSG00000044734	Serpinb1a	211.2	160.34	174.07	181.87	191.59	155.63	168.9	172.04	0.94595	0.144674	0.105699
ENSMUSG00000027406	Idh3b	186.29	172.48	186.34	181.703	168.64	162.31	167.17	166.04	0.913797	0.04396	0.0199521
ENSMUSG00000020737	Hn1	213.06	173.31	158.54	181.637	116.23	108.65	119.25	114.71	0.631535	0.155242	0.0476072
ENSMUSG00000006699	Cdc42	203.5	166.13	173.73	181.12	155.04	141.67	145.98	147.563	0.814727	0.109047	0.0462458
ENSMUSG00000031827	Cotl1	174.94	193.54	174.04	180.84	135.86	186.49	160.96	161.103	0.890861	0.06087	0.157137
ENSMUSG00000055302	Mrfap1	196.29	173.01	172.64	180.647	115.09	116.62	131.94	121.217	0.671015	0.0750016	0.0768717
ENSMUSG00000054808	Actn4	168.69	201.27	171.74	180.567	204.16	212.78	201.32	206.087	1.14133	0.0996549	0.0289587
ENSMUSG00000040048	Ndufb10	208.29	171.32	159.61	179.74	123.6	99.32	103.28	108.733	0.604948	0.141364	0.1198
ENSMUSG00000079516	Reg3a	307.82	145.58	85.33	179.577	301.15	56.54	50.35	136.013	0.757411	0.640813	1.05171
ENSMUSG00000058126	Tpm3-rs7	186.62	176.19	175.14	179.317	147.49	140.02	146.28	144.597	0.806376	0.0353934	0.0277283
ENSMUSG00000028961	Pgd	187.15	201.96	148.73	179.28	134.43	133.06	117.8	128.43	0.716365	0.153245	0.0718781
ENSMUSG00000047215	Rpl9	178.48	168.95	187.4	178.277	137.97	181.17	208.69	175.943	0.986912	0.0517548	0.202614
ENSMUSG00000025037	Maoa	189.05	180.02	165.31	178.127	220.35	179.95	159.59	186.63	1.04774	0.0672707	0.165707
ENSMUSG00000014294	Ndufa2	203.56	169.73	160.62	177.97	155.09	131	138.34	141.477	0.794947	0.127127	0.087276
ENSMUSG00000031311	Nono	174.62	179.56	178.6	177.593	159.61	182.51	196.87	179.663	1.01166	0.0147491	0.104598
ENSMUSG00000030538	Cib1	203.98	173.64	154.96	177.527	160.05	125.6	116.14	133.93	0.754422	0.13936	0.172551
ENSMUSG00000022452	1500032L24Rik	199.17	166.16	167.01	177.447	149.45	117.99	120.85	129.43	0.729402	0.106047	0.13441
ENSMUSG00000048992	Prss32	170.86	175	185.04	176.967	144.36	128.78	137.79	136.977	0.774025	0.0412038	0.057103
ENSMUSG00000031924	Cyb5b	193.16	194.85	141.83	176.613	197.99	144.82	124.15	155.653	0.881323	0.170628	0.244732
ENSMUSG00000040731	Eif4h	178.02	178.82	172.11	176.317	157	160.77	166.74	161.503	0.915984	0.0207863	0.0304095
ENSMUSG00000031059	Ndufb11	187.7	169.04	171.14	175.96	148.6	156.78	160.17	155.183	0.881924	0.0580883	0.0383286
ENSMUSG00000057506	Bloc1s2	197.18	156.55	173.07	175.6	169.39	171.73	173.25	171.457	0.976405	0.11636	0.0113408
ENSMUSG00000029162	Khk	255.22	167.81	103.54	175.523	237.78	73.3	63.5	124.86	0.711358	0.433752	0.784192
ENSMUSG00000024953	Prdx5	202.29	160.21	163.99	175.497	143.01	84.24	94.59	107.28	0.611294	0.132655	0.292439
ENSMUSG00000044792	Isca1	188.46	181.56	154.76	174.927	163.97	147.27	128.39	146.543	0.837742	0.10177	0.121473
ENSMUSG00000020180	Snrpd3	197.34	163.39	163.33	174.687	111.57	112.08	131.6	118.417	0.67788	0.112306	0.0964387
ENSMUSG00000024665	Fads2	160.52	189.87	172.68	174.357	129.06	120.88	112.11	120.683	0.692164	0.0845776	0.0702393
ENSMUSG00000007891	Ctsd	172.3	174.95	173.43	173.56	174.06	157.27	155.8	162.377	0.935565	0.00766176	0.0624765
ENSMUSG00000002015	Bcap31	192.32	163.09	164.94	173.45	155.64	135.7	143.45	144.93	0.835572	0.0943676	0.069358
ENSMUSG00000031353	Rbbp7	176.34	163.32	180.49	173.383	121.62	140.92	155.08	139.207	0.802884	0.05167	0.120653
ENSMUSG00000022174	Dad1	192.83	160.12	165.73	172.893	141.29	121.93	141.64	134.953	0.780558	0.101172	0.0835837
ENSMUSG00000047676	Rpsa-ps10	116.51	192.81	208.09	172.47	166.65	233.76	371.26	257.223	1.49141	0.284463	0.405498
ENSMUSG00000001416	Cct3	176.17	169.67	171.36	172.4	123.37	127.82	148.76	133.317	0.773299	0.019562	0.101699
ENSMUSG00000016495	5033414D02Rik	154.53	151.15	211.3	172.327	102.8	121.65	130.25	118.233	0.6861	0.196105	0.118751
ENSMUSG00000018965	Ywhah	187.74	163.54	164.88	172.053	160.03	179.61	189.98	176.54	1.02608	0.0790543	0.0861515
ENSMUSG00000027404	Snrpb	182.9	176.76	154.05	171.237	146.09	144.69	157.41	149.397	0.872457	0.0887509	0.0466876
ENSMUSG00000031584	Gsr	163	170.14	178.74	170.627	99.81	108	114.83	107.547	0.630304	0.0461902	0.0699255
ENSMUSG00000035105	Egln3	132.32	166.19	212.11	170.207	73.51	166.09	195.26	144.953	0.851631	0.235281	0.438538
ENSMUSG00000058779	Tomm20	180.17	153.73	176.45	170.117	147.32	171.51	178.28	165.703	0.974057	0.0841343	0.0982256
ENSMUSG00000028452	Vcp	170.08	185.76	153.45	169.763	144.13	140.13	122.24	135.5	0.79817	0.0951756	0.0860248
ENSMUSG00000028964	Park7	178.61	163.48	165.75	169.28	116.82	111.55	127.53	118.633	0.700811	0.0482003	0.0686389
ENSMUSG00000024503	Spink3	296.38	139.91	70.08	168.79	286.7	76.71	55.54	139.65	0.827359	0.686541	0.91506
ENSMUSG00000008683	Rps15a	161.66	151.85	190.37	167.96	131.32	173.36	202.4	169.027	1.00635	0.119182	0.211432
ENSMUSG00000046727	0610010O12Rik	175.95	168.46	158.36	167.59	151.44	129.22	144.19	141.617	0.845019	0.0526715	0.080014
ENSMUSG00000022285	Ywhaz	185.98	162.6	152.03	166.87	157.98	169.67	176.62	168.09	1.00731	0.104112	0.0560409
ENSMUSG00000000544	Gpa33	175.06	166.51	158.83	166.8	183.43	143.08	143.28	156.597	0.938829	0.0486744	0.148398
ENSMUSG00000020368	Canx	164.08	170.55	164.82	166.483	182.38	159.94	175.77	172.697	1.03732	0.0212707	0.0667724
ENSMUSG00000037278	Tmem97	193.35	160.88	144.35	166.193	157.15	136.27	124.13	139.183	0.837478	0.149996	0.119998
ENSMUSG00000018286	Psmb6	180.88	165.18	152.18	166.08	134.29	122	129.9	128.73	0.775108	0.0865315	0.0483802
ENSMUSG00000021807	2700060E02Rik	174.77	147.92	175.37	166.02	131.93	140.3	152.55	141.593	0.852869	0.094434	0.0732426
ENSMUSG00000021024	Psma6	185.84	152.21	158.71	165.587	121.72	114.43	124.85	120.333	0.726709	0.107729	0.0444317
ENSMUSG00000024981	Acsl5	202.34	140.78	150.38	164.5	194.2	109.31	127.81	143.773	0.874002	0.201338	0.310486
ENSMUSG00000027170	Eif3m	160.56	150.1	182.55	164.403	130.45	159	183.85	157.767	0.959632	0.100745	0.169373
ENSMUSG00000091537	Ccdc72	200.06	148.94	141.42	163.473	112.07	92.75	98.75	101.19	0.619	0.195184	0.0977213
ENSMUSG00000044254	Pcsk9	151.02	177.39	161.55	163.32	171.36	159.76	177.39	169.503	1.03786	0.0812748	0.052863
ENSMUSG00000033916	Chmp2a	176.42	150.74	162.23	163.13	116.97	100.85	99.73	105.85	0.648869	0.0788551	0.0911334
ENSMUSG00000021215	Net1	172.84	170.5	145.56	162.967	228.88	178.66	162.35	189.963	1.16566	0.0927794	0.182537
ENSMUSG00000018677	Slc25a39	168.05	159.51	160.69	162.75	126.85	118.82	108.58	118.083	0.72555	0.0284344	0.077549
ENSMUSG00000005161	Prdx2	181.1	157.78	148.68	162.52	126.63	128.49	121.68	125.6	0.772828	0.10289	0.0280247
ENSMUSG00000076432	Ywhaq	178.48	149.99	158.27	162.247	142.3	150.11	171.13	154.513	0.952336	0.0903278	0.0965022
ENSMUSG00000035775	Krt20	220.56	137.76	127.78	162.033	184.55	62.01	81.86	109.473	0.675622	0.314322	0.600799
ENSMUSG00000024121	Atp6v0c	181.47	165.53	137.88	161.627	172	153.08	150.73	158.603	0.981294	0.13646	0.0735243
ENSMUSG00000024644	Cndp2	205.03	176.15	99.7	160.293	296.52	126.47	99.55	174.18	1.08663	0.339539	0.613165
ENSMUSG00000004455	Ppp1cc	175.25	162.5	141.75	159.833	155.78	154.67	144.94	151.797	0.949718	0.105788	0.0392889
ENSMUSG00000028416	Bag1	158.01	152.08	168.82	159.637	114.3	125.72	133.96	124.66	0.780898	0.053169	0.0791976
ENSMUSG00000046865	Fbl	161.21	163.56	153.4	159.39	121.54	141.29	159.08	140.637	0.882343	0.0333704	0.133525
ENSMUSG00000028745	Capzb	166.25	153.23	158.61	159.363	128.34	128.28	132.42	129.68	0.813738	0.0410547	0.0182997
ENSMUSG00000054766	Set	170.74	157.33	149.44	159.17	91.98	108.14	125.14	108.42	0.681159	0.0676544	0.15294
ENSMUSG00000008475	Arpc5	176.18	152.87	148.45	159.167	142.74	146.53	142.3	143.857	0.903812	0.093605	0.0161661
ENSMUSG00000006589	Aprt	170.96	148.26	157.43	158.883	151.2	103.23	122.24	125.557	0.790244	0.0718739	0.192394
ENSMUSG00000016256	Ctsz	175.24	148.96	151.86	158.687	162.3	116.13	124.96	134.463	0.847351	0.0908	0.182267
ENSMUSG00000021270	Hsp90aa1	158.36	152.54	163.79	158.23	107.41	136.42	143.26	129.03	0.815459	0.0355566	0.14751
ENSMUSG00000032301	Psma4	181.71	144.97	147.5	158.06	120.62	107.11	117.4	115.043	0.727846	0.129827	0.0613385
ENSMUSG00000030120	Mlf2	169.15	159.27	143.48	157.3	128.93	108.17	114.26	117.12	0.744565	0.0823134	0.0911152
ENSMUSG00000025613	Cct8	165.96	144.91	159.62	156.83	126.36	132.58	148.4	135.78	0.865778	0.0688566	0.0836877
ENSMUSG00000039630	Hnrnpu	160.74	169.83	139.8	156.79	157.61	178.06	187.36	174.343	1.11195	0.0982189	0.0872948
ENSMUSG00000023057	Fabp2	230.66	162.78	76.61	156.683	169.38	64.49	49.61	94.4933	0.603085	0.49275	0.690833
ENSMUSG00000002014	Ssr4	170.66	140.58	158.32	156.52	125.44	136.15	148.8	136.797	0.873988	0.0966047	0.0854803
ENSMUSG00000015165	Hnrnpl	159.06	161.01	148.89	156.32	123.15	158.65	135.34	139.047	0.8895	0.0416327	0.129726
ENSMUSG00000024619	Cdx1	163.11	163.5	142.27	156.293	136.33	125.76	147.71	136.6	0.873998	0.0777137	0.0803623
ENSMUSG00000024597	Slc12a2	128.95	168.11	171.75	156.27	167.3	256.35	264.25	229.3	1.46733	0.151851	0.234796
ENSMUSG00000040824	Snrpd2	165.21	146.2	156.27	155.893	97.18	95.42	122.5	105.033	0.673751	0.0610071	0.14426
ENSMUSG00000018362	Kpna2	177	157.95	132.47	155.807	105.81	105.39	103.45	104.883	0.673163	0.143397	0.0120033
ENSMUSG00000001467	Cyp51	178.51	152.31	136.48	155.767	188.29	125.14	132.75	148.727	0.954804	0.136275	0.231791
ENSMUSG00000041881	Ndufa7	156.23	145.01	164.78	155.34	116.83	109.59	133.3	119.907	0.771898	0.0638278	0.101335
ENSMUSG00000025868	Higd2a	166.39	146.53	152.81	155.243	125.99	115.91	111.89	117.93	0.759646	0.0653886	0.0615942
ENSMUSG00000008601	Rab25	151.69	148.67	164.38	154.913	130.15	132.17	136.22	132.847	0.857555	0.0538125	0.0232679
ENSMUSG00000021263	Degs2	169.28	160.3	134.8	154.793	171.63	150.24	147.48	156.45	1.0107	0.115557	0.0844902
ENSMUSG00000044408	1110002B05Rik	177.64	145.17	139.65	154.153	129.92	126.42	131.17	129.17	0.837932	0.133156	0.0190618
ENSMUSG00000042406	Atf4	145.84	154.62	161.95	154.137	215.91	236.55	195.96	216.14	1.40226	0.0523293	0.093902
ENSMUSG00000052397	Ezr	151.11	148.44	162.3	153.95	170.41	127.57	135	144.327	0.937491	0.0477656	0.158614
ENSMUSG00000022884	Eif4a2	134.96	129.13	197.75	153.947	157.25	156.76	134.9	149.637	0.972003	0.247142	0.0853045
ENSMUSG00000021866	Anxa11	136.23	163.33	161.96	153.84	132.63	168.86	177.76	159.75	1.03842	0.0992335	0.149637
ENSMUSG00000041355	Ssr2	159.39	145.98	156.07	153.813	114.05	119.89	135.73	123.223	0.801123	0.0454058	0.0910363
ENSMUSG00000030824	Nucb1	134.71	154.96	171.34	153.67	120.51	120.62	122.7	121.277	0.789202	0.119405	0.010174
ENSMUSG00000040600	Eps8l3	152.62	149.05	158.37	153.347	235.97	205.68	180.11	207.253	1.35153	0.0306645	0.134923
ENSMUSG00000052914	Cyp2j6	188.76	159.69	110.45	152.967	236.42	117.83	91.05	148.433	0.970364	0.258786	0.521219
ENSMUSG00000005354	Txn2	162.19	145.31	151.34	152.947	111.31	103.39	126.19	113.63	0.742939	0.0559275	0.101872
ENSMUSG00000005732	Ranbp1	179.09	144.36	135.23	152.893	90.15	86.92	106.93	94.6667	0.619168	0.151358	0.113477
ENSMUSG00000020009	Ifngr1	142.27	154.52	161.68	152.823	205.55	277.42	273.87	252.28	1.6508	0.0642284	0.160569
ENSMUSG00000022892	App	136.79	150.65	170.12	152.52	158.55	155.66	176.82	163.677	1.07315	0.109779	0.0701005
ENSMUSG00000022445	Cyp2d26	205.05	148.3	103.02	152.123	240.08	112.73	106.2	153.003	1.00578	0.336059	0.493331
ENSMUSG00000029649	Pomp	174.28	139.48	142.43	152.063	112.85	98.11	102.94	104.633	0.68809	0.126899	0.0718173
ENSMUSG00000022351	Sqle	158.29	150.36	146.79	151.813	84.55	49.55	75.77	69.9567	0.460807	0.0387722	0.260301
ENSMUSG00000027673	Ndufb5	170.18	142.84	142.25	151.757	134.13	135.03	129.07	132.743	0.874712	0.105154	0.0242036
ENSMUSG00000004270	Lpcat3	175.73	158.86	120.59	151.727	146.63	99.44	82.16	109.41	0.721099	0.186214	0.305012
ENSMUSG00000028837	Psmb2	169.51	144.78	139.53	151.273	114.18	103.23	109.67	109.027	0.720726	0.105835	0.0504764
ENSMUSG00000060992	Copz1	170.38	146.09	136.7	151.057	130.76	116.56	109.04	118.787	0.786372	0.11506	0.0928545
ENSMUSG00000049091	Sephs2	165.84	161.54	124.12	150.5	134.24	101.98	86.08	107.433	0.713843	0.15247	0.228409
ENSMUSG00000019818	Cd164	145.34	142.15	163.99	150.493	173.58	196.37	184.65	184.867	1.2284	0.0783874	0.0616474
ENSMUSG00000021606	Ndufs6	178.07	139.68	133.11	150.287	126.46	105.22	113.02	114.9	0.764539	0.161586	0.0935081
ENSMUSG00000042747	Krtcap2	160.13	136.2	154.45	150.26	102.21	109.97	123.54	111.907	0.744754	0.08321	0.0964739
ENSMUSG00000067231	Cyp2c65	125.17	174.15	151.12	150.147	165.97	164.23	158.96	163.053	1.08596	0.163204	0.0223861
ENSMUSG00000020571	Pdia6	146.01	140.85	163.37	150.077	98.32	107.68	120.96	108.987	0.726207	0.0786126	0.104384
ENSMUSG00000028158	Mttp	177.85	162.07	109.51	149.81	256.45	118.38	98.67	157.833	1.05356	0.238846	0.544696
ENSMUSG00000029646	Cdx2	154.67	158.05	136.06	149.593	99.28	102.25	116.28	105.937	0.708164	0.0791575	0.0857102
ENSMUSG00000026688	Mgst3	156.52	152.11	140.03	149.553	118.74	92.77	97.42	102.977	0.688561	0.0570841	0.134477
ENSMUSG00000010406	Mrpl52	159.46	145.12	141.23	148.603	106.18	109.22	130.84	115.413	0.776654	0.0646097	0.116504
ENSMUSG00000030007	Cct7	146.86	141.41	157.35	148.54	103.49	109.21	122.59	111.763	0.752412	0.0545423	0.0877091
ENSMUSG00000005779	Psmb4	168.15	140.84	135.19	148.06	126.19	113.69	116.79	118.89	0.802985	0.119048	0.05475
ENSMUSG00000030282	Cmas	150.9	127.64	164.47	147.67	95.03	96.88	132.42	108.11	0.732105	0.126134	0.194925
ENSMUSG00000037072	2015-09-15	166.43	136.23	136.14	146.267	125.37	135.02	132.99	131.127	0.89649	0.119385	0.0387998
ENSMUSG00000037815	Ctnna1	137.87	150.16	150.14	146.057	154	174.76	178.74	169.167	1.15823	0.0485419	0.0785297
ENSMUSG00000030403	Vasp	137.32	152.35	148.45	146.04	121.17	135.99	129.55	128.903	0.882658	0.0534062	0.0576489
ENSMUSG00000006498	Ptbp1	150.4	153.96	133.52	145.96	191.21	202.36	204.84	199.47	1.36661	0.074811	0.0363967
ENSMUSG00000001247	Lsr	145.26	149.36	142.56	145.727	151.65	157.79	172.42	160.62	1.1022	0.0234956	0.0664318
ENSMUSG00000052151	Ppap2c	160.13	143.79	133.07	145.663	173.06	138.06	152.47	154.53	1.06087	0.0935508	0.113834
ENSMUSG00000048578	Mlec	130.34	149.82	156.02	145.393	90.81	110.08	113.79	104.893	0.721445	0.0921643	0.117613
ENSMUSG00000078974	Sec61g	174.23	120.43	140.98	145.213	108.81	95.88	119.79	108.16	0.744835	0.186957	0.110653
ENSMUSG00000003038	Hmgn2	182.96	136.79	115.64	145.13	128.36	126.99	123.92	126.423	0.871104	0.237209	0.017984
ENSMUSG00000019432	Ddx39b	145.41	142.09	146.57	144.69	98.61	121.1	145	121.57	0.84021	0.01607	0.190825
ENSMUSG00000039640	Mrpl12	157.58	144.21	131	144.263	91.39	86.2	93.16	90.25	0.625592	0.0921238	0.0400813
ENSMUSG00000030342	Cd9	128	144.96	159.31	144.09	85.05	136.85	144.56	122.153	0.847757	0.108773	0.264936
ENSMUSG00000053398	Phgdh	141.33	152.1	138.32	143.917	156.89	183.82	176.18	172.297	1.1972	0.0503417	0.0805508
ENSMUSG00000021131	Erh	169.35	138.06	124.01	143.807	80.98	83.82	93.36	86.0533	0.598396	0.161396	0.0753618
ENSMUSG00000041560	Gltscr2	123.35	142.52	164.32	143.397	137.01	169.13	178.89	161.677	1.12748	0.142954	0.135531
ENSMUSG00000025497	Cdhr5	175.58	148.7	104.01	142.763	211.37	106.58	96.17	138.04	0.966915	0.253233	0.461595
ENSMUSG00000023886	Smoc2	134.99	149.33	143.54	142.62	99.86	126.56	124.6	117.007	0.820409	0.0505829	0.127187
ENSMUSG00000001403	Ube2c	163.01	127.44	136.33	142.26	99.83	94.39	109.12	101.113	0.710764	0.130125	0.0736637
ENSMUSG00000028786	Tmem54	158.66	142.28	124.92	141.953	116.84	83.87	76.73	92.48	0.651482	0.118859	0.231361
ENSMUSG00000026750	Psmb7	156.85	131.33	137.55	141.91	120.55	112.67	118.58	117.267	0.826345	0.0937703	0.0349706
ENSMUSG00000020108	Ddit4	98.41	169.41	157.23	141.683	62.14	123.77	112.41	99.44	0.701847	0.267974	0.32983
ENSMUSG00000025630	Hprt	165.75	125.98	133.28	141.67	126.81	127.23	143.17	132.403	0.93459	0.149438	0.0704406
ENSMUSG00000027506	Tpd52	135.68	134.77	153.48	141.31	126.49	135.01	151.47	137.657	0.974147	0.0746539	0.0922481
ENSMUSG00000060860	Ube2s	153.32	135.7	133.16	140.727	119.03	118.35	127.6	121.66	0.864513	0.0780225	0.0423756
ENSMUSG00000023019	Gpd1	194.83	147.3	79.78	140.637	194.2	62.96	54.71	103.957	0.739186	0.411086	0.752831
ENSMUSG00000074656	Eif2s2	137.05	115.65	167.09	139.93	143.49	155.92	169.93	156.447	1.11804	0.184668	0.0845519
ENSMUSG00000026617	Bpnt1	141.12	148.43	127.41	138.987	123.09	102.06	96.63	107.26	0.771729	0.0767782	0.130295
ENSMUSG00000073079	Srp54c	145.25	119.26	151.73	138.747	110.3	102.86	127.88	113.68	0.819335	0.123853	0.113018
ENSMUSG00000021273	Fdft1	158.92	133.38	121.92	138.073	76.57	49.1	75.83	67.1667	0.486456	0.137182	0.233011
ENSMUSG00000004610	Etfb	147.95	140.28	125.26	137.83	109.67	91.96	92.69	98.1067	0.711795	0.0837387	0.102142
ENSMUSG00000049422	Chchd10	165.03	133.52	113.28	137.277	121.95	100.86	97.61	106.807	0.778039	0.189972	0.123726
ENSMUSG00000030738	Eif3c	127.42	146.74	137.5	137.22	155.51	168.53	155.08	159.707	1.16387	0.0704201	0.0478643
ENSMUSG00000022216	Psme1	137.88	140.81	132.61	137.1	93.85	95.09	94.17	94.37	0.68833	0.0303083	0.00682144
ENSMUSG00000022451	Twf1	136.25	151.08	123.76	137.03	142.36	152.28	128.42	141.02	1.02912	0.099808	0.0849972
ENSMUSG00000033880	Lgals3bp	133.83	136.63	140.1	136.853	87.47	81.03	96.21	88.2367	0.644754	0.0229513	0.0863472
ENSMUSG00000021134	Srsf5	178.95	122.48	108.92	136.783	134.42	159.85	108.75	134.34	0.982137	0.271535	0.19019
ENSMUSG00000028757	Ddost	139.27	131.78	137.6	136.217	110.3	102.12	119.55	110.657	0.812358	0.0288654	0.0788066
ENSMUSG00000000184	Ccnd2	120.24	128.71	158.12	135.69	117.93	105.21	150.14	124.427	0.916992	0.14652	0.186124
ENSMUSG00000005103	Wdr1	132	137.83	137.12	135.65	140.08	175.72	166.84	160.88	1.18599	0.0234491	0.115319
ENSMUSG00000024740	Ddb1	128.64	145.59	132.71	135.647	126.07	113.45	114.84	118.12	0.870792	0.065231	0.0585836
ENSMUSG00000025283	Sat1	152.84	120.55	132.93	135.44	230.26	401.72	303.28	311.753	2.30178	0.12028	0.275999
ENSMUSG00000038991	Txndc5	124.86	119.43	161.82	135.37	91.05	97.81	121.64	103.5	0.764571	0.170398	0.155258
ENSMUSG00000028337	Coro2a	130.5	132.85	141.98	135.11	118.03	82.48	88.94	96.4833	0.714109	0.0448857	0.196277
ENSMUSG00000045983	Eif4g1	118.15	152.44	133.01	134.533	119.77	126.37	125.59	123.91	0.921036	0.127817	0.0291058
ENSMUSG00000030654	Arl6ip1	148.06	124.26	131.13	134.483	123.78	114.56	120.17	119.503	0.888611	0.0910836	0.0388777
ENSMUSG00000033213	AA467197	134.2	92.21	175.77	134.06	71.96	42.32	93.64	69.3067	0.516982	0.311653	0.37172
ENSMUSG00000048440	Cyp4f16	173.61	157.63	70.75	133.997	171.98	72.44	41.73	95.3833	0.711834	0.413092	0.713842
ENSMUSG00000030751	Psma1	152.36	117.99	131.57	133.973	97.36	92.15	101.19	96.9	0.723278	0.129209	0.0468268
ENSMUSG00000004038	Gstm3	108.5	136.53	156.74	133.923	44	52.37	55.85	50.74	0.378873	0.18089	0.12004
ENSMUSG00000032366	Tpm1	141.91	128.32	130.46	133.563	117.21	175.44	175.84	156.163	1.16921	0.0547096	0.216025
ENSMUSG00000070661	Rnf186	83.19	151.49	165.95	133.543	64.76	109.28	127.08	100.373	0.751616	0.330998	0.319811
ENSMUSG00000001270	Ckb	153.12	142.81	104.3	133.41	98.54	63.63	51.93	71.3667	0.534942	0.192877	0.339781
ENSMUSG00000027282	Mtch2	157.94	128.81	113.23	133.327	134	107.35	102.49	114.613	0.859643	0.170218	0.148013
ENSMUSG00000021939	Ctsb	150.37	127.47	121.4	133.08	134.76	114.59	107.62	118.99	0.894124	0.114804	0.118454
ENSMUSG00000015806	Qdpr	146.66	123.8	127.94	132.8	110.22	87.22	96.99	98.1433	0.739031	0.0917191	0.117617
ENSMUSG00000038467	Chmp4b	140.46	126.5	130.78	132.58	118.08	110.94	106.44	111.82	0.843415	0.0539444	0.0524923
ENSMUSG00000024378	Stard4	126.26	131	140.19	132.483	169.28	156.94	167.25	164.49	1.24159	0.0534594	0.0402262
ENSMUSG00000022427	Tomm22	153.44	128.28	115.25	132.323	104.34	96.96	97.87	99.7233	0.753634	0.146712	0.0403512
ENSMUSG00000005148	Klf5	117.77	146.76	132.01	132.18	150.36	133.55	145.93	143.28	1.08398	0.109667	0.0608088
ENSMUSG00000022555	Dgat1	170.11	132.62	93.8	132.177	168.49	80.51	61.41	103.47	0.782816	0.288681	0.551977
ENSMUSG00000025950	Idh1	138.64	150.29	107.59	132.173	129.71	132.12	100.62	120.817	0.914077	0.166995	0.145115
ENSMUSG00000015839	Nfe2l2	137.64	128.8	129.59	132.01	107.06	97.41	103.74	102.737	0.778249	0.0370555	0.0477202
ENSMUSG00000033047	Eif3l	134.6	132.78	128.32	131.9	115.5	117.72	125.67	119.63	0.906975	0.024497	0.0446984
ENSMUSG00000029059	2810405K02Rik	149.65	125.89	118.76	131.433	118.06	61.05	68.29	82.4667	0.627441	0.123058	0.376353
ENSMUSG00000015405	Ace2	175.74	101.83	116.49	131.353	219.36	64.86	93.89	126.037	0.959524	0.297919	0.651504
ENSMUSG00000005510	Ndufs3	150.73	124.17	119.01	131.303	114.2	99.25	101.37	104.94	0.799218	0.129629	0.0770835
ENSMUSG00000021877	Arf4	139.82	120.66	133.16	131.213	108.34	114.78	118.85	113.99	0.868738	0.0741328	0.0464896
ENSMUSG00000021591	Glrx	163.69	121.61	108.02	131.107	165.45	114.21	108.09	129.25	0.985839	0.221382	0.243707
ENSMUSG00000030541	Idh2	120.7	128.4	144.15	131.083	79.36	91.4	93.28	88.0133	0.67143	0.0911868	0.0858135
ENSMUSG00000000787	Ddx3x	131.4	139.26	122.34	131	141.98	156.5	147.4	148.627	1.13455	0.0646343	0.0493674
ENSMUSG00000000399	Ndufa9	144.32	126.18	121.02	130.507	119.71	106.87	109.19	111.923	0.857606	0.0937711	0.0611356
ENSMUSG00000028699	Tspan1	140.47	123.9	126.53	130.3	109.09	113.55	111.49	111.377	0.854771	0.0683431	0.0200415
ENSMUSG00000062248	Cks2	150.62	114.35	125.16	130.043	100.63	109.36	105.93	105.307	0.809781	0.143195	0.0417661
ENSMUSG00000056612	Ppp1r14b	151.33	126.95	111.78	130.02	74.13	84.09	88.88	82.3667	0.633492	0.15346	0.0913536
ENSMUSG00000025364	Pa2g4	134.55	122.41	132.75	129.903	96.17	97.52	113.75	102.48	0.788894	0.0504339	0.0954666
ENSMUSG00000038366	Lasp1	128.18	140.15	118.92	129.083	127.31	122.29	114.85	121.483	0.941123	0.0824567	0.0516042
ENSMUSG00000021996	Esd	133.8	113.92	138.84	128.853	103.66	102.79	112.51	106.32	0.825124	0.102255	0.0505861
ENSMUSG00000068739	Sars	122.54	127.21	135.64	128.463	142.64	158.38	136.86	145.96	1.1362	0.0516826	0.0763053
ENSMUSG00000074604	Mgst2	157.95	136.35	90.66	128.32	115.51	94.52	53.43	87.82	0.684383	0.267738	0.359573
ENSMUSG00000037706	Cd81	136.22	121.84	126.06	128.04	84.25	80.1	83.71	82.6867	0.645788	0.0577292	0.0272877
ENSMUSG00000021361	Tmem14c	148.06	118.78	116.82	127.887	105.11	86.64	84.8	92.1833	0.720821	0.136825	0.12185
ENSMUSG00000025465	Echs1	134.64	113.55	134.94	127.71	101.95	91.09	92.45	95.1633	0.745152	0.0960288	0.0621734
ENSMUSG00000026234	Ncl	121.76	130.52	129.65	127.31	114.91	137.56	154.79	135.753	1.06632	0.0379081	0.147336
ENSMUSG00000001289	Pfdn5	136.41	116.17	128.17	126.917	113.75	114.25	121.63	116.543	0.918267	0.0801947	0.0378595
ENSMUSG00000022841	Ap2m1	130.89	134.55	115.01	126.817	123.72	114.91	121.62	120.083	0.946905	0.0819084	0.0383203
ENSMUSG00000029811	Abp1	142	129.74	108.69	126.81	150.12	65.74	69.89	95.25	0.751124	0.132854	0.499361
ENSMUSG00000061613	U2af1	142.94	122.75	114.71	126.8	102.64	102.28	114.81	106.577	0.84051	0.114702	0.0669241
ENSMUSG00000025492	Ifitm3	110.97	137.31	131.78	126.687	62.46	116.2	104.45	94.37	0.744909	0.109633	0.29938
ENSMUSG00000027423	Snx5	124.98	125.51	129.56	126.683	116.43	129.46	120.36	122.083	0.963689	0.0197762	0.0547475
ENSMUSG00000020098	Pcbd1	140	111.57	128.04	126.537	92.16	91.2	99.03	94.13	0.743895	0.112809	0.045369
ENSMUSG00000028249	Sdcbp	132.64	117.43	128.64	126.237	139.74	145.82	152.55	146.037	1.15685	0.0624594	0.0438777
ENSMUSG00000020149	Rab1	135.3	117.21	126.17	126.227	115.01	108.76	114.24	112.67	0.892601	0.0716579	0.0302474
ENSMUSG00000001794	Capns1	127.5	115.92	134.31	125.91	86.94	80.67	88.85	85.4867	0.678951	0.0738427	0.0500579
ENSMUSG00000032249	Anp32a	126.34	120.68	130.6	125.873	69.29	82.17	88.26	79.9067	0.634818	0.0395353	0.121209
ENSMUSG00000038803	Ost4	144.64	111.36	121.55	125.85	76.34	65.14	74.17	71.8833	0.571183	0.135491	0.0826316
ENSMUSG00000051223	Bzw1	131.17	123.89	122.03	125.697	127.99	149.22	156.57	144.593	1.15034	0.0384292	0.10264
ENSMUSG00000020869	Lrrc59	136.88	132.57	107.62	125.69	86.67	68.5	67.99	74.3867	0.591826	0.12568	0.143046
ENSMUSG00000030298	Sec13	143.85	116.93	115.82	125.533	90.52	65.58	69.11	75.07	0.598008	0.12644	0.179779
ENSMUSG00000002010	Idh3g	131.06	123.17	122.28	125.503	116.17	117.15	119.06	117.46	0.935911	0.0385069	0.0125126
ENSMUSG00000008036	Ap2s1	142.2	123.64	110.62	125.487	110.49	84.28	85.66	93.4767	0.744913	0.126474	0.157795
ENSMUSG00000041084	Ostc	142.45	117.5	116.42	125.457	86.9	88.34	87.52	87.5867	0.698143	0.117384	0.00824682
ENSMUSG00000030795	Fus	151.29	127.61	96.61	125.17	113.31	109.61	118.7	113.873	0.909749	0.219074	0.040142
ENSMUSG00000004849	Ap1s1	145.93	115.49	113.9	125.107	85.81	66.6	70.72	74.3767	0.594506	0.144285	0.135978
ENSMUSG00000005881	Ergic3	133.64	121.18	119.14	124.653	117.28	104.82	114.75	112.283	0.900765	0.0629685	0.0586558
ENSMUSG00000074884	Serf2	133.36	120.6	119.7	124.553	106.12	97.42	108.74	104.093	0.835733	0.0613397	0.0569286
ENSMUSG00000004268	Emg1	131.56	118.45	123.32	124.443	94.11	105.47	119.08	106.22	0.853561	0.0532515	0.117698
ENSMUSG00000035413	Tmem98	127.52	121.76	122.76	124.013	102.98	82.32	90.6	91.9667	0.741587	0.0248179	0.113058
ENSMUSG00000053768	Chchd3	137.8	115.75	118.44	123.997	119.4	101.1	101.48	107.327	0.865561	0.0970144	0.0974365
ENSMUSG00000022755	Gpr128	120.79	126.72	124.4	123.97	194.96	149.78	160.06	168.267	1.35732	0.024105	0.140739
ENSMUSG00000022193	Psmb5	139.42	124.71	107.59	123.907	95.46	87.25	94.18	92.2967	0.744889	0.128566	0.0478582
ENSMUSG00000025544	Tm9sf2	133.01	119.24	118.69	123.647	126.6	110.68	115.2	117.493	0.950235	0.0656188	0.0698255
ENSMUSG00000024712	Rfk	143.07	110.69	116.67	123.477	123.73	80.21	86.4	96.78	0.783792	0.139538	0.24327
ENSMUSG00000022111	Uchl3	148.38	117.53	104.45	123.453	96.07	84.27	90.49	90.2767	0.731261	0.182709	0.0653867
ENSMUSG00000009079	Ewsr1	125.35	131.08	113.81	123.413	117.37	137.31	147.62	134.1	1.08659	0.0712757	0.114678
ENSMUSG00000024479	Mal2	119.73	123.79	126.67	123.397	107.47	133.45	110.12	117.013	0.94827	0.0282559	0.122175
ENSMUSG00000027593	Raly	129.69	123.95	115.86	123.167	111.65	112.33	126.98	116.987	0.949824	0.056413	0.0740354
ENSMUSG00000031799	Tpm4	124.3	107.56	137.25	123.037	100.28	183.6	193.49	159.123	1.2933	0.120982	0.321758
ENSMUSG00000019428	Fkbp8	124.46	127.72	116.27	122.817	112.38	103.54	101.79	105.903	0.862288	0.0480329	0.0536036
ENSMUSG00000021947	Cryl1	139.89	110.81	117	122.567	96.61	60.91	66.56	74.6933	0.60941	0.12498	0.25691
ENSMUSG00000029447	Cct6a	119.51	121.14	127.03	122.56	97.65	106.79	108.73	104.39	0.851746	0.032278	0.0566823
ENSMUSG00000015889	Lta4h	134.86	122.98	108.13	121.99	146.43	137.55	132.01	138.663	1.13668	0.109783	0.0524593
ENSMUSG00000031996	Aplp2	125.75	115.32	124.84	121.97	137.4	99.46	112.88	116.58	0.955809	0.0473642	0.165026
ENSMUSG00000063511	Snrnp70	110.23	130.58	124.59	121.8	90	114.04	91.94	98.66	0.810016	0.0858617	0.135361
ENSMUSG00000027808	Serp1	128.04	119.21	117.59	121.613	92.39	99.64	97.02	96.35	0.792265	0.0462473	0.0381022
ENSMUSG00000021556	Golm1	113.23	111.99	139.58	121.6	102.05	94.65	115.64	104.113	0.856195	0.128154	0.102254
ENSMUSG00000048277	Syngr2	124.53	123.06	116.77	121.453	98.9	99.64	97.12	98.5533	0.81145	0.0339385	0.0131429
ENSMUSG00000016554	Eif3d	115.5	118.3	129.1	120.967	88.37	95.21	110.72	98.1	0.810967	0.0593672	0.116736
ENSMUSG00000062981	Mrpl42	140.38	112.6	109.86	120.947	85.77	76.11	90.3	84.06	0.695017	0.139611	0.086223
ENSMUSG00000033475	Tomm6	143.05	119.1	100.4	120.85	96.32	88.12	97.38	93.94	0.777327	0.176903	0.0539499
ENSMUSG00000031848	Lsm4	128.14	123.21	111.11	120.82	96.56	88.78	95.47	93.6033	0.774734	0.072529	0.0450041
ENSMUSG00000029777	Gars	126.93	117.58	117.6	120.703	148.79	140.24	116.81	135.28	1.12076	0.0446753	0.12239
ENSMUSG00000028572	Hook1	115.7	133.4	112.75	120.617	110.31	146.68	109.09	122.027	1.01169	0.0925952	0.175037
ENSMUSG00000004285	Atp6v1f	132.69	119.1	109.97	120.587	99.63	94.08	93.59	95.7667	0.794173	0.0948092	0.03503
ENSMUSG00000020405	Fabp6	163.28	102.78	95.7	120.587	125.9	48.38	42.82	72.3667	0.600122	0.308016	0.641794
ENSMUSG00000071072	Ptges3	129.33	112.31	119.72	120.453	82.41	95.12	95.11	90.88	0.754483	0.0708462	0.0807134
ENSMUSG00000037916	Ndufv1	131.71	120.01	109.48	120.4	105.3	86.95	84.34	92.1967	0.765753	0.0923599	0.123894
ENSMUSG00000075232	Amd1	139.82	117.23	104.04	120.363	68.77	103.89	98.31	90.3233	0.750422	0.150333	0.20895
ENSMUSG00000020250	Txnrd1	113.98	117.4	129.32	120.233	76.14	91.89	88.32	85.45	0.710701	0.0669775	0.0966404
ENSMUSG00000021282	Eif5	118.76	128.81	113.11	120.227	180.42	210.12	190.61	193.717	1.61126	0.0661425	0.0779063
ENSMUSG00000003644	Rps6ka1	113.98	124.71	121.82	120.17	94.85	91.24	94.82	93.6367	0.779202	0.0462015	0.0221668
ENSMUSG00000044894	Uqcrq	152.62	117.26	90.37	120.083	114.2	74.89	65.98	85.0233	0.708036	0.259994	0.30177
ENSMUSG00000024387	Csnk2b	130.81	123.74	103.66	119.403	110.89	106.02	99.55	105.487	0.883448	0.117961	0.0539289
ENSMUSG00000039016	Timm8b	143.42	107.4	107.08	119.3	73.93	67.19	70.2	70.44	0.590444	0.175098	0.047933
ENSMUSG00000062270	Morf4l1	123.86	110.81	122.65	119.107	92.52	95.04	94.9	94.1533	0.790496	0.0605386	0.0150418
ENSMUSG00000004535	Tax1bp1	115.3	124.25	117.59	119.047	143.98	144.52	140.66	143.053	1.20166	0.0390554	0.0146113
ENSMUSG00000061479	Snrpa	122.32	116.71	117.6	118.877	92.64	95.02	97.68	95.1133	0.800101	0.0253627	0.0265083
ENSMUSG00000025934	Gsta3	84.02	117.43	155.03	118.827	66.74	112.41	119.15	99.4333	0.836793	0.29897	0.286756
ENSMUSG00000020440	Arf5	126.63	117.36	112.19	118.727	86.73	76.15	74.41	79.0967	0.666208	0.0616236	0.0842977
ENSMUSG00000020484	Xbp1	122.57	106.83	126.74	118.713	79.2	78.64	86.45	81.43	0.685938	0.0884513	0.0534994
ENSMUSG00000019734	Tmc4	114.54	119.29	121.99	118.607	110.71	105.74	95.17	103.873	0.87578	0.0318002	0.0764045
ENSMUSG00000020307	Cdc34	138.31	109.19	107.92	118.473	73.17	59.17	72.21	68.1833	0.575516	0.145103	0.114698
ENSMUSG00000035227	Spcs2	134.03	110.6	110.54	118.39	90.81	86.97	90.79	89.5233	0.756173	0.114407	0.0247005
ENSMUSG00000055681	Cope	129.01	117.84	107.89	118.247	94.87	84.54	90.77	90.06	0.761628	0.0893545	0.0577556
ENSMUSG00000020592	Sdc1	110.34	107.14	136.9	118.127	66.74	71.12	95.15	77.67	0.657515	0.138298	0.196932
ENSMUSG00000027828	Ssr3	117.48	108.19	128.19	117.953	101.7	112.35	115.73	109.927	0.93195	0.0848505	0.0666099
ENSMUSG00000013701	Timm23	134.94	112.66	106.2	117.933	85.59	84.25	89.78	86.54	0.733804	0.127854	0.0333349
ENSMUSG00000079197	Psme2	129.44	111.69	112.29	117.807	83.47	71.41	71.53	75.47	0.640626	0.0855574	0.0918042
ENSMUSG00000071655	Ubxn1	118.53	119.6	115.16	117.763	113.22	113.34	110.21	112.257	0.95324	0.0196764	0.0157984
ENSMUSG00000030647	Ndufc2	138.49	103.53	110.73	117.583	89.18	88.82	96.74	91.58	0.778852	0.156996	0.0488351
ENSMUSG00000060739	Nsa2	108.23	104.66	139.66	117.517	102.82	123.64	148.88	125.113	1.06464	0.163888	0.184355
ENSMUSG00000026687	Aldh9a1	123.49	118.6	110.08	117.39	110.68	92.04	94.72	99.1467	0.844592	0.0578106	0.101644
ENSMUSG00000030103	Bhlhe40	86.96	129.73	135.3	117.33	91.19	149.29	134.6	125.027	1.0656	0.225417	0.241628
ENSMUSG00000027940	Tpm3	123.49	115.19	113.22	117.3	99.11	92.07	98.74	96.64	0.82387	0.0464658	0.0409981
ENSMUSG00000019804	Snx3	131.37	110.71	108.89	116.99	98.8	83.6	95.25	92.55	0.791093	0.106733	0.0859165
ENSMUSG00000005566	Trim28	112	127.92	110.94	116.953	101.42	124.52	121.04	115.66	0.988941	0.0813332	0.107681
ENSMUSG00000059447	Hadhb	127.59	120.47	102.31	116.79	135.86	136.11	123.53	131.833	1.12881	0.111616	0.0545536
ENSMUSG00000024730	Ms4a8a	130.2	84.99	134.41	116.533	135.78	60.5	93.17	96.4833	0.827946	0.235111	0.391251
ENSMUSG00000019851	Perp	122.11	110.96	116.52	116.53	113.57	103.32	114.24	110.377	0.947195	0.0478418	0.0554504
ENSMUSG00000036880	Acaa2	107.93	126.58	115.01	116.507	93.25	107.46	100.47	100.393	0.861696	0.0808078	0.0707747
ENSMUSG00000021876	Rnase4	127.48	113.07	108.72	116.423	146.37	207.46	162.33	172.053	1.47783	0.0843411	0.184155
ENSMUSG00000029048	Rer1	132.69	109.11	106.99	116.263	108.49	95.12	94.99	99.5333	0.856103	0.122699	0.0779334
ENSMUSG00000026895	Ndufa8	130.58	116.56	101.64	116.26	86.2	69.29	78.06	77.85	0.66962	0.124482	0.108631
ENSMUSG00000056116	H2-T22	123.31	104.88	120.48	116.223	102.01	85.23	86.97	91.4033	0.786446	0.0853959	0.100945
ENSMUSG00000028179	Cth	130.99	116.01	101.17	116.057	180.07	133.98	125.39	146.48	1.26214	0.128472	0.200745
ENSMUSG00000029076	Sdf4	121.84	108.14	117.75	115.91	100.3	81.91	89.32	90.51	0.780864	0.0606755	0.102227
ENSMUSG00000032604	Qars	110.72	113.71	123.19	115.873	130.45	131.5	141.64	134.53	1.16101	0.0561854	0.0459361
ENSMUSG00000033938	Ndufb7	134.86	114.51	98.02	115.797	93.61	76.69	73.82	81.3733	0.702726	0.159363	0.131419
ENSMUSG00000027613	Eif6	129.68	119.83	97.63	115.713	101.95	95.53	94.89	97.4567	0.842225	0.141875	0.0400637
ENSMUSG00000062381	Vps28	120.25	105.17	121.31	115.577	82.18	63.47	67.5	71.05	0.614743	0.0781127	0.138596
ENSMUSG00000053453	Thoc7	135.15	106.4	104.92	115.49	103.88	97.77	105.47	102.373	0.886426	0.147564	0.0397086
ENSMUSG00000008892	Vdac3	130.86	107.5	107.89	115.417	90.24	88.9	91.85	90.33	0.782643	0.115891	0.0163518
ENSMUSG00000035203	Epn1	115.85	122.63	107.62	115.367	106.46	87.41	76.63	90.1667	0.781566	0.0651546	0.167521
ENSMUSG00000006315	Tmem147	128.46	109.16	108.17	115.263	78.83	68.73	76.46	74.6733	0.64785	0.0992455	0.0707311
ENSMUSG00000030062	Rpn1	115.85	115.22	113.85	114.973	93.67	89.03	98.42	93.7067	0.81503	0.00889391	0.0501043
ENSMUSG00000032081	Apoc3	158.82	94.76	91.07	114.883	110.1	29.01	34.61	57.9067	0.504048	0.331597	0.782076
ENSMUSG00000091166	AC087229.1	130.78	103.51	109.82	114.703	94.48	68.98	85.18	82.88	0.72256	0.124458	0.155703
ENSMUSG00000002778	Kdelr1	117.45	106.42	120.21	114.693	106.32	93.02	106.68	102.007	0.889386	0.0636184	0.0763162
ENSMUSG00000031807	Pgls	110.44	111.08	122.44	114.653	82.48	76.69	88.74	82.6367	0.720752	0.0588822	0.072928
ENSMUSG00000026260	Ndufa10	123.29	109.42	111.18	114.63	97.74	94.79	100.38	97.6367	0.851755	0.0658748	0.0286412
ENSMUSG00000032966	Fkbp1a	125.35	106.72	111.63	114.567	98.33	100.57	110.52	103.14	0.900262	0.0842823	0.0629112
ENSMUSG00000035960	Apex1	116.4	124.11	103	114.503	80.12	86.14	95.32	87.1933	0.761492	0.0932902	0.0877882
ENSMUSG00000079477	Rab7	120.21	111.08	111.98	114.423	127.18	133.45	133.09	131.24	1.14697	0.0439732	0.0268262
ENSMUSG00000024576	Csnk1a1	111.64	108.83	121.38	113.95	102.91	119.38	118.75	113.68	0.997631	0.0577988	0.0820937
ENSMUSG00000015750	Aph1a	119.74	110.33	111.62	113.897	99.86	88.07	92.02	93.3167	0.81931	0.0447899	0.0643079
ENSMUSG00000020483	Dynll2	112.99	120.61	108.07	113.89	108.54	111.99	106.08	108.87	0.955922	0.0554769	0.0272691
ENSMUSG00000019054	Fis1	123.06	112.46	105.56	113.693	90.9	77.87	81.4	83.39	0.733464	0.0775327	0.0808141
ENSMUSG00000002477	Snrpd1	129.64	100.75	110.61	113.667	63.87	68.44	76.42	69.5767	0.612111	0.129198	0.0912913
ENSMUSG00000074207	Adh1	142.42	121.32	76.88	113.54	157.47	47.84	54.18	86.4967	0.761817	0.294658	0.711547
ENSMUSG00000027195	Hsd17b12	124.54	106.05	109.8	113.463	109.74	100.7	108.58	106.34	0.937219	0.0861442	0.0462545
ENSMUSG00000038845	Phb	116.53	114.66	109.13	113.44	67.84	68.62	84.79	73.75	0.650123	0.0339201	0.129747
ENSMUSG00000001924	Uba1	108.08	123.32	108.4	113.267	97.08	100.29	98.66	98.6767	0.871189	0.0768797	0.0162659
ENSMUSG00000017188	Ccdc56	132.02	104.35	103.08	113.15	68.21	54.27	69.31	63.93	0.565002	0.144536	0.131141
ENSMUSG00000025007	Aldh18a1	130.64	114.72	93.67	113.01	147.49	115.61	91.3	118.133	1.04534	0.164094	0.238543
ENSMUSG00000036835	Psenen	124.68	106.76	107.56	113	91.61	81.13	83.05	85.2633	0.754543	0.0895848	0.0654394
ENSMUSG00000071172	Srsf3	133.36	109.4	95.58	112.78	63.11	70.62	90.85	74.86	0.66377	0.169493	0.191662
ENSMUSG00000005447	Pafah1b3	120.01	115.51	102.09	112.537	82.68	97.13	99.9	93.2367	0.8285	0.0828412	0.099174
ENSMUSG00000047230	Cldn2	111.34	96.33	129.65	112.44	85.97	80.81	118.06	94.9467	0.844421	0.14841	0.212565
ENSMUSG00000028743	Akr7a5	120.54	123.25	93.13	112.307	84.64	72.79	63.92	73.7833	0.656981	0.148368	0.140894
ENSMUSG00000010376	Nedd8	133.5	106.61	96.27	112.127	96.51	84.51	90.8	90.6067	0.808074	0.171398	0.0662461
ENSMUSG00000028656	Cap1	112.23	111.37	112.55	112.05	102.99	109.36	112.01	108.12	0.964926	0.00544619	0.0428791
ENSMUSG00000004655	Aqp1	106.32	121.07	108.65	112.013	103.69	159.34	129.42	130.817	1.16787	0.0707894	0.212903
ENSMUSG00000026021	Sumo1	125.99	103.96	106.03	111.993	89.37	96.39	95.22	93.66	0.8363	0.108628	0.0401561
ENSMUSG00000002043	Trappc6a	105.5	115.38	114.82	111.9	76.66	86.17	85.48	82.77	0.739678	0.0495946	0.0640649
ENSMUSG00000041571	Sepw1	119.26	81.79	134.6	111.883	100.53	94.02	134.31	109.62	0.979771	0.242814	0.197304
ENSMUSG00000036372	1810006K21Rik	124.88	98.73	112.01	111.873	78.04	66.59	82.58	75.7367	0.676986	0.116878	0.108799
ENSMUSG00000032216	Nedd4	93.96	112.49	129.14	111.863	98.12	127.83	127.28	117.743	1.05256	0.15732	0.144352
ENSMUSG00000020277	Pfkl	106.72	113.25	115.5	111.823	91.46	108.9	162.17	120.843	1.08066	0.0407835	0.304832
ENSMUSG00000059325	Hopx	122.04	108.73	104.44	111.737	100.8	106.95	106.24	104.663	0.936696	0.0821319	0.0321462
ENSMUSG00000017009	Sdc4	107.26	114.73	112.96	111.65	123.43	153.29	142.81	139.843	1.25252	0.0349619	0.108332
ENSMUSG00000070319	Eif3g	111.52	111.86	111.17	111.517	89.89	94.42	107.69	97.3333	0.872814	0.00309382	0.0950415
ENSMUSG00000030155	Clec2e	103.35	116.85	113.61	111.27	140.55	143.83	75.51	119.963	1.07813	0.0633382	0.321203
ENSMUSG00000027954	Efna1	92.27	120.06	121.37	111.233	98.47	151.66	151.79	133.973	1.20444	0.14776	0.2295
ENSMUSG00000016427	Ndufa1	122.87	108.74	101.72	111.11	97.93	99.89	93.92	97.2467	0.875229	0.096952	0.0312925
ENSMUSG00000040584	Abcb1a	89.96	128.18	114.94	111.027	250.53	274.39	276.77	267.23	2.4069	0.174807	0.0543034
ENSMUSG00000006373	Pgrmc1	114.35	116.06	102.3	110.903	106.16	105.84	101	104.333	0.940759	0.0676229	0.027711
ENSMUSG00000056076	Eif3b	112.57	118.15	100.96	110.56	90.35	89.51	99.57	93.1433	0.842469	0.0793189	0.0599236
ENSMUSG00000007836	Hnrnpa0	113.07	117.18	101.3	110.517	89.9	96.37	107.94	98.07	0.887377	0.0745785	0.0931922
ENSMUSG00000038745	Nlrp6	95.54	121.58	114.19	110.437	85.63	101.2	105.54	97.4567	0.882467	0.121514	0.107428
ENSMUSG00000020089	Ppa1	123.3	105.34	101.87	110.17	89.36	67.28	78.43	78.3567	0.711234	0.104407	0.140897
ENSMUSG00000028434	Epb4.1l4b	111.23	106.54	112.54	110.103	96.09	99.24	109.19	101.507	0.921922	0.028652	0.0673633
ENSMUSG00000068882	Ssb	113.11	102.49	113.29	109.63	80.27	89.18	90.01	86.4867	0.788896	0.0564086	0.0624346
ENSMUSG00000035441	Myo1d	94.96	113.58	120.22	109.587	131.28	118.87	128.76	126.303	1.15254	0.119494	0.0519353
ENSMUSG00000089960	Ugt1a1	140.85	115.89	71.37	109.37	233.9	133.67	115.76	161.11	1.47307	0.321806	0.395201
ENSMUSG00000090093	Gm14399	58.26	107.12	162.57	109.317	80.35	119.8	170.16	123.437	1.12917	0.477417	0.364683
ENSMUSG00000032437	Stt3b	108.5	109.96	109.07	109.177	131.05	120	130.59	127.213	1.16521	0.00673973	0.0491392
ENSMUSG00000043091	Tuba1c	129.99	98.89	97.93	108.937	52.06	54.39	64.71	57.0533	0.523729	0.167428	0.118002
ENSMUSG00000024516	Sec11c	121.13	95.9	109.43	108.82	77.7	76.67	71.9	75.4233	0.693102	0.116027	0.0410278
ENSMUSG00000052337	Immt	114.07	110.47	101.65	108.73	97.79	91.63	97.53	95.65	0.879702	0.0587714	0.0364229
ENSMUSG00000027317	Ppp1r14d	123.11	101.95	100.7	108.587	111.65	80.61	85.45	92.57	0.852499	0.115973	0.180404
ENSMUSG00000020153	Ndufs7	116.19	108.33	100.17	108.23	80.85	68.23	74.83	74.6367	0.689612	0.0740134	0.0845727
ENSMUSG00000034674	Tdg	118.1	108.38	97.98	108.153	106.48	113.81	120.28	113.523	1.04965	0.0930338	0.0608198
ENSMUSG00000027447	Cst3	116.83	100.8	106.64	108.09	98.78	93.22	104.83	98.9433	0.915379	0.0750557	0.0586874
ENSMUSG00000047459	Dynlrb1	127.08	95.75	101.34	108.057	85.78	75.36	81.93	81.0233	0.749823	0.154642	0.0650286
ENSMUSG00000042712	Wbp5	110.24	104.35	109.14	107.91	85.95	151.15	130.57	122.557	1.13573	0.0290216	0.27196
ENSMUSG00000027315	Spint1	114.44	105.3	102.93	107.557	164.26	133.69	128.74	142.23	1.32237	0.0565077	0.135263
ENSMUSG00000026123	Plekhb2	108.71	100.98	112.69	107.46	82.32	74.2	78.4	78.3067	0.728705	0.0554088	0.0518577
ENSMUSG00000028719	Cmpk1	119.83	97.67	104.25	107.25	105.4	88.62	101.63	98.55	0.918881	0.106112	0.0893333
ENSMUSG00000020733	Slc9a3r1	122.25	110.27	89.18	107.233	141.18	86.65	93.87	107.233	1	0.156135	0.276215
ENSMUSG00000031438	Rnf128	111.67	105.97	103.64	107.093	123.99	133.3	136.43	131.24	1.22547	0.0385755	0.049305
ENSMUSG00000024782	Ak3	108.1	100.73	112.13	106.987	82.4	94.04	91.66	89.3667	0.835307	0.0540345	0.0688125
ENSMUSG00000030168	Adipor2	116.79	109.38	94.03	106.733	139.04	92.81	86.1	105.983	0.992973	0.108762	0.271966
ENSMUSG00000022314	Rad21	107.01	107.53	105.56	106.7	110.05	115.47	120.38	115.3	1.0806	0.00956824	0.0448144
ENSMUSG00000014867	Surf4	116.41	110.63	92.96	106.667	109.81	92.5	85.69	96	0.9	0.114535	0.129532
ENSMUSG00000024099	Ndufv2	124.42	95.42	99.63	106.49	76.37	69.72	68.56	71.55	0.671894	0.147149	0.0589007
ENSMUSG00000071014	Ndufb6	128.39	99	92.06	106.483	81.68	69.67	71.74	74.3633	0.698357	0.181122	0.0863381
ENSMUSG00000024048	2900073G15Rik	107.07	99.62	112.68	106.457	100.12	119.95	126.65	115.573	1.08564	0.0615421	0.119369
ENSMUSG00000018574	Acadvl	112.97	113.36	92.05	106.127	108.88	88.3	72.97	90.05	0.848514	0.114885	0.200098
ENSMUSG00000024091	Vapa	113.36	99.86	104.93	106.05	100.61	95.43	103.68	99.9067	0.942071	0.064303	0.0417362
ENSMUSG00000001783	D10Wsu52e	103.36	104.2	110.41	105.99	90.31	100.68	110.44	100.477	0.947983	0.0363318	0.100188
ENSMUSG00000035048	Anapc13	113.96	103.56	100.39	105.97	84.46	76.96	84.26	81.8933	0.772797	0.0669883	0.0521845
ENSMUSG00000032562	Gnai2	110.48	100.86	106.04	105.793	77.63	60.22	69.57	69.14	0.653538	0.0455108	0.126019
ENSMUSG00000022587	Ly6e	90.02	92.52	134.33	105.623	60.17	75.61	99.28	78.3533	0.741818	0.235669	0.25141
ENSMUSG00000005514	Por	102.62	115.6	98.59	105.603	113.18	89.96	98.82	100.653	0.953126	0.0841713	0.11642
ENSMUSG00000039105	Atp6v1g1	112.31	107	97.41	105.573	99.24	103.06	89.7	97.3333	0.92195	0.0715309	0.0706958
ENSMUSG00000031422	Morf4l2	114.83	99.75	101.72	105.433	70.77	75.02	83.04	76.2767	0.723459	0.0777472	0.0816866
ENSMUSG00000006731	B4galnt1	105.22	114.47	96.31	105.333	117.67	86.61	100.09	101.457	0.963196	0.0862076	0.153514
ENSMUSG00000030082	Sec61a1	103.8	112.06	99.59	105.15	100.55	97.55	94.17	97.4233	0.926518	0.0603297	0.0327631
ENSMUSG00000027637	1110008F13Rik	120.72	103.09	91.16	104.99	74.39	70.94	77.15	74.16	0.706353	0.141645	0.041955
ENSMUSG00000044627	2900010J23Rik	117.39	97.94	99.26	104.863	72.35	78.2	84.41	78.32	0.746877	0.103644	0.0770033
ENSMUSG00000030435	U2af2	107.48	109.9	97.09	104.823	91.21	100.57	94.64	95.4733	0.910802	0.0649253	0.0495983
ENSMUSG00000050628	Fam100b	114.55	104.96	94.64	104.717	111.14	105.19	97.86	104.73	1.00013	0.0950873	0.0635151
ENSMUSG00000007564	Ppp2r1a	105.43	101.97	105.21	104.203	83.38	88.6	96.63	89.5367	0.85925	0.018591	0.0745446
ENSMUSG00000073481	Mosc2	120.8	101.99	89.68	104.157	113.61	91.95	88.31	97.9567	0.940474	0.150473	0.139631
ENSMUSG00000038014	Fam120a	93.17	106.06	112.92	104.05	100.25	107.99	108.39	105.543	1.01435	0.0963695	0.0434752
ENSMUSG00000028648	Ndufs5	130.22	92.35	89.51	104.027	83.97	58.39	62.14	68.1667	0.655281	0.218487	0.202649
ENSMUSG00000024480	Ap3s1	122.44	96.65	92.82	103.97	96.18	99.68	89.4	95.0867	0.914559	0.154946	0.0549655
ENSMUSG00000032532	Cck	127.65	68.95	115.29	103.963	106.23	69.69	111.34	95.7533	0.92103	0.297661	0.237231
ENSMUSG00000079311	Gm3222	81.56	139.25	91.04	103.95	35.71	58.44	61.88	52.01	0.500337	0.297604	0.273421
ENSMUSG00000033020	Polr2f	113.4	99.61	98.62	103.877	77.01	74.29	82.92	78.0733	0.751596	0.0795394	0.0565131
ENSMUSG00000027067	Ssrp1	100.25	108.86	102.34	103.817	82.78	90.59	99.68	91.0167	0.876706	0.0432583	0.0929289
ENSMUSG00000034449	Dhrs11	126.88	108.38	75.87	103.71	126.74	69.95	55.31	84	0.809951	0.248999	0.449176
ENSMUSG00000073838	Tufm	111.47	103.66	95.73	103.62	78.86	70.69	72.3	73.95	0.713665	0.0759513	0.0585222
ENSMUSG00000014077	1500003O03Rik	100.58	98.06	111.5	103.38	119.15	124.28	129.81	124.413	1.20346	0.0691054	0.0428511
ENSMUSG00000027350	Chgb	103.8	87.28	118.37	103.15	130.98	126.78	138.56	132.107	1.28072	0.150802	0.0451928
ENSMUSG00000061032	Rrp1	103.62	105.39	99.94	102.983	83.58	86.81	91.07	87.1533	0.846286	0.0269968	0.0431055
ENSMUSG00000029201	Ugdh	97.58	125.31	85.5	102.797	112.31	155.84	116.89	128.347	1.24855	0.198559	0.186369
ENSMUSG00000046598	Bdh1	114.28	96	97.33	102.537	79.77	53.28	59.87	64.3067	0.627158	0.0993961	0.214458
ENSMUSG00000030208	Emp1	104.98	80.55	121.71	102.413	128.8	107	132.99	122.93	1.20033	0.202119	0.113511
ENSMUSG00000034918	Cdhr2	111.33	96.99	98.87	102.397	131	68.3	75.17	91.49	0.893486	0.0761098	0.375873
ENSMUSG00000045817	Zfp36l2	98.09	113.22	95.78	102.363	85.67	97.57	99.26	94.1667	0.919926	0.0925412	0.0786551
ENSMUSG00000084786	Ubl5	114.58	93.97	98.09	102.213	87.73	77.44	83.86	83.01	0.812125	0.1067	0.0626117
ENSMUSG00000024997	Prdx3	108.46	93.55	104.21	102.073	73.14	69.9	79.88	74.3067	0.727973	0.0752519	0.0685169
ENSMUSG00000028603	Scp2	122.34	101.7	82.15	102.063	108.98	69.25	65.98	81.4033	0.797577	0.196912	0.294067
ENSMUSG00000020736	Nt5c	115.74	101.47	88.77	101.993	95.55	83.62	78.41	85.86	0.84182	0.132289	0.102339
ENSMUSG00000069805	Fbp1	173.24	75.77	56.51	101.84	134	26.6	26.29	62.2967	0.611711	0.614489	0.996797
ENSMUSG00000020585	Laptm4a	105.83	98.71	100.48	101.673	100.65	102.32	109.79	104.253	1.02538	0.0364596	0.0466849
ENSMUSG00000032518	Rpsa	99.63	94.12	110.68	101.477	79.01	101.97	118.72	99.9	0.984463	0.0831032	0.199557
ENSMUSG00000027610	Gss	100.67	99.25	103.81	101.243	102.28	102.91	112.18	105.79	1.04491	0.0230478	0.0523949
ENSMUSG00000024735	Prpf19	105.07	106.04	92.49	101.2	79.6	83.92	100	87.84	0.867984	0.0746903	0.122383
ENSMUSG00000068749	Psma5	118.96	94.47	90.06	101.163	80.79	82.39	81.8	81.66	0.807209	0.153903	0.00990859
ENSMUSG00000022437	Samm50	108.16	104.42	90.59	101.057	96.9	91	87.63	91.8433	0.90883	0.0915851	0.051089
ENSMUSG00000001918	Slc1a5	90.6	101.54	110.8	100.98	102.58	139.41	125.55	122.513	1.21324	0.100135	0.151835
ENSMUSG00000019710	Mrpl24	105.11	93.52	104.12	100.917	82.47	86.44	91.55	86.82	0.860314	0.0636644	0.0524293
ENSMUSG00000025410	Dctn2	102.3	104.52	95.35	100.723	105.9	96.05	89.36	97.1033	0.96406	0.0474964	0.0856835
ENSMUSG00000055044	Pdlim1	106.08	90.92	104.71	100.57	92.56	84.77	99.7	92.3433	0.9182	0.0833765	0.0808652
ENSMUSG00000025260	Hsd17b10	99.57	94.3	107.58	100.483	73.95	81.78	92.58	82.77	0.823719	0.0665478	0.113016
ENSMUSG00000020570	Sypl	106.53	94.9	99.65	100.36	97.2	98.65	102.24	99.3633	0.990069	0.0582644	0.0261124
ENSMUSG00000049760	2410015M20Rik	112.82	91.31	95.46	99.8633	76.88	61.85	73.27	70.6667	0.707634	0.114267	0.111027
ENSMUSG00000071356	Reg3b	182.65	69.82	46.16	99.5433	203.03	34.18	37.16	91.4567	0.918762	0.732729	1.05664
ENSMUSG00000036199	Ndufa13	113.72	94.45	90.38	99.5167	86.67	69.64	73.08	76.4633	0.768347	0.125282	0.117769
ENSMUSG00000018326	Ywhab	108.79	102.01	87.45	99.4167	89.32	88.59	89.96	89.29	0.898139	0.109678	0.00767715
[truncated: 20,669 more rows]
