# Supplementary material for: The transcriptional and splicing landscape of intestinal organoids undergoing nutrient starvation or endoplasmic reticulum stress
Source: BMC Genomics. 2016 Aug 26;17(1):680. doi: 10.1186/s12864-016-2999-1 (PMC5000506; doi:10.1186/s12864-016-2999-1)
Supplement: Additional file 2: Table S2 — Analysis of expression patterns of various genes upregulated or downregulated during metabolic stress, including those associated with metabolism and innate immunity. (XLS 60 kb) [file 12864_2016_2999_MOESM2_ESM.xls]

## Sheet: WT CTL vs. Thapsi AS Events
Sheet 1 of 2 - Alternative splicing events in murine enteroids upon ER stress.
GENE	EVENT	COORD	LENGTH	FullCO	COMPLEX	WT CTL - #1 PSI	WT Thapsi - #1 PSI	WT CTL - #2 PSI	WT Thapsi #2 PSI	WT CTL - #3 PSI	WT Thapsi #3 PSI
Hnrnpd	MmuEX0023099	chr5:100391153-100391223	71	chr5:100391534,100391117+100391153-100391223,100390352	S	5.66	26.64	4.23	34.16	3.91	17.23
Fancl	MmuEX0018588	chr11:26359686-26359836	151	chr11:26334500,26359686-26359836,26368335	S	97.47	72.81	94.33	72.31	100	77.3
Acot8	MmuEX0003517	chr2:164628497-164628633	137	chr2:164630187+164630190,164628497-164628633,164625445	S	89.47	54.35	90.03	64.13	85.98	65.54
Tomm34	MmuEX0048477	chr2:163884402-163884549	148	chr2:163886575,163884402-163884549,163880563	S	93.49	73.72	93.34	72.11	89.73	75.8
Pbld2	MmuEX0033824	chr10:62516612-62516700	89	chr10:62515206,62516612-62516700,62517075	S	98.63	80.25	98.26	84.96	97.2	86.21
Abcg8	MmuEX0003201	chr17:85087872-85088028	157	chr17:85086061,85087872-85088028,85091140	S	92.09	70.51	89.04	74.98	85.97	67.8
Pcsk5	MmuEX0034073	chr19:17692141-17692244	104	chr19:17716983,17692141-17692244,17670268	S	87.11	48.18	83.03	38.14	84.35	60.97
Atrn	MmuEX0007027	chr2:130797961-130798082	122	chr2:130795961,130797961-130798082,130799113	S	94.9	76.83	95.53	75.89	96	70.25
Gpcpd1	MmuEX0021570	chr2:132384343-132384418	76	chr2:132390363,132384343-132384418,132382712	S	76	35.04	87.06	40.63	70.59	53.48
2410003K15Rik	MmuEX0000995	chr6:49025085-49025263	179	chr6:49024102,49025085-49025263,49032844	S	96.45	81.04	94.65	81.49	95.46	80.11
Bco2	MmuEX0007879	chr9:50353452-50353567	116	chr9:50353970,50353452-50353567,50352664	S	93.58	67.5	87.26	64.72	89.91	71.93
Casp4	MmuEX0009265	chr9:5322820-5322917	98	chr9:5321512,5322820-5322917,5323625	S	95.94	48.85	96.28	55.36	89.6	69.52
Ogt	MmuEX0033054	chrX:98849315-98849460	146	chrX:98847547,98849315-98849460,98850963	S	3.89	53.54	2.3	55.29	6.73	32.69
1110021L09Rik	MmuEX0000132	chr10:23530595-23530751	157	chr10:23525846,23530595-23530751,23536099	S	65.15	37.5	76.81	47.05	72.04	53.99
Trub2	MmuEX0049247	chr2:29638832-29638893	62	chr2:29640473,29638832-29638893,29637721	S	78.95	59.22	74.03	51.22	75.23	59.64
Pla2g2a	MmuEX0035483	chr4:138389184-138389293	110	chr4:138388951,138389184-138389293,138390665	S	77.5	98.51	79.44	98.19	72.31	95.59
Slc2a7	MmuEX0043041	chr4:149528776-149528900	125	chr4:149526397,149528776-149528900,149531547	S	69.23	36	72.73	45.48	67.16	44.74
AC151908.1	MmuEX0002670	chr8:128993919-128993988	70	chr8:128995202,128993919-128993988,128991082	S	91.67	62.32	89.47	42.22	88.73	64.91
Mov10	MmuEX0029463	chr3:104602616-104602713	98	chr3:104602864,104602616-104602713,104602526	S	100	62.5	100	48.57	100	69.23
Usp40	MmuEX0051017	chr1:89870652-89870709	58	chr1:89872383,89870652-89870709,89864173	C2	88.82	57.1	86.34	54.12	85.03	71.81
Hnrnph3	MmuEX0023115	chr10:62481508-62481646	139	chr10:62482141,62481508-62481646,62480973	S	82.6	51.14	82.68	46.32	73.8	59.9
Usp15	MmuEX0050841	chr10:122600649-122600710	62	chr10:122605283,122600649-122600710,122583994	C1	92.71	73.38	96.08	73.49	97.6	80.56
Eny2	MmuEX0016940	chr15:44262237-44262340	104	chr15:44261182,44262237-44262340,44263984	S	27.93	62.87	27.27	63.64	30.23	60
Srsf7	MmuEX0045001	chr17:80604315-80604421	107	chr17:80604602,80603962+80604315-80604421,80603727	S	4.18	33.79	3.86	38.49	6.35	22.87
Dpp7	MmuEX0015605	chr2:25209128-25209246	119	chr2:25209753,25209128-25209246,25209036	S	83.16	38.18	90.86	60.48	84.95	64.44
Rbm39	MmuEX0039147	chr2:156004616-156004688	73	chr2:156004913,156004616-156004688,156003121	S	24.61	56.24	26.81	61.07	25.96	44.46
Ift80	MmuEX0023736	chr3:68731649-68731713	65	chr3:68734744,68731649-68731713,68722547	S	100	60.87	93.75	64.71	100	72.41
Alpk1	MmuEX0004733	chr3:127388156-127388232	77	chr3:127389175,127388156-127388232,127387355	C1	100	26.83	100	28.57	83.33	25.93
Scp2	MmuEX0041293	chr4:107736491-107736593	103	chr4:107743862,107736491-107736593,107728173	C2	20	88.89	24.44	92.86	36	75
Scp2	MmuEX0041294	chr4:107728060-107728173	114	chr4:107736491,107728044+107728060-107728173,107717450	C3	57.14	5.88	48.84	13.33	43.59	17.24
Srrm1	MmuEX0044966	chr4:134902231-134902360	130	chr4:134902650,134902231-134902360,134900584	S	5.8	27.31	5.18	31.43	5.02	21.15
Epb4.1	MmuEX0016976	chr4:131492930-131493379	450	chr4:131513558,131492930-131493379,131491767+131491782	S	84.69	65.22	81.74	61.37	82.31	68.88
Zfp326	MmuEX0053230	chr5:106317720-106317858	139	chr5:106315447,106317453+106317720-106317858,106320137	C1	87.23	48.55	81.44	52.82	75.27	55.21
Tfpi2	MmuEX0047073	chr6:3924531-3924650	120	chr6:3938823,3924531-3924650,3918050	C1	96.3	73.77	97.56	65.62	100	81.58
Tra2a	MmuEX0048668	chr6:49202807-49203107	301	chr6:49213837,49202807-49203107,49202514	S	5.9	29.96	10.21	40.68	10.47	44.23
Snrpa1	MmuEX0044159	chr7:73215005-73215084	80	chr7:73214412,73215005-73215084,73215476	S	98.29	70.58	96.12	75.99	96.24	82.58
Alg9	MmuEX0004668	chr9:50591363-50591433	71	chr9:50587209,50591363-50591433,50596258	S	89.7	67.4	89.24	70.49	87.3	74.69
Mrps10	MmuEX0029715	chr17:47509525-47509594	70	chr17:47509440,47509522+47509525-47509594,47514709	C1	87.38	51.61	85.28	60.52	75.63	44.12
Alg12	MmuEX0004629	chr15:88641727-88641950	224	chr15:88644859+88644884,88641727-88641950,88637151	C3	81.48	44.79	81.97	50.27	86.36	65.89
Cdc16	MmuEX0010339	chr8:13758998-13759052	55	chr8:13757854,13758998-13759052,13759140	S	96.32	68	95.81	74.45	93.97	74.88
Rpf2	MmuEX0040355	chr10:39954628-39954704	77	chr10:39955929,39954628-39954704,39953013	S	94.84	64.6	100	50.6	95.5	73.77
BC024814	MmuEX0007398	chr16:8482220-8482260	41	chr16:8478422,8482220-8482260,8482349	S	81.83	25.16	58.08	17.32	78.87	21.97
Dnajc8	MmuEX0015239	chr4:132099971-132100037	67	chr4:132097753,132099925+132099971-132100037,132107450	C3	61.9	94.03	73.33	97.35	66.67	97.33
U2af1	MmuEX0050049	chr17:31788591-31788657	67	chr17:31791924,31788591-31788657,31785839	C3	12.15	46.03	11.61	56.47	16.88	40.91
E230016M11Rik	MmuEX0016092	chr6:67013389-67013528	140	chr6:66986929,67013389-67013528,67014607	C1	100	37.5	88.24	23.08	90.91	60
Rtn4ip1	MmuEX0040720	chr10:43641193-43641241	49	chr10:43630723,43641193-43641241,43648129	S	94.94	62.18	94.27	75.9	91.92	76.71
Ivns1abp	MmuEX0024799	chr1:153202297-153202441	145	chr1:153201889,153202297-153202441,153203259	S	15.78	56.59	18.25	50.9	33.18	58.62
Mep1b	MmuEX0028659	chr18:21233423-21233441	19	chr18:21229391,21233423-21233441,21234152	C2	62.44	31.74	76.99	46.96	78.74	46.78
Tex10	MmuEX0047000	chr4:48481153-48481337	185	chr4:48481626,48481153-48481337+48481865,48480776	S	79.8	48.33	73.68	38.54	74.19	41.67
Hnrpdl	MmuEX0023143	chr5:100464654-100464758	105	chr5:100465123,100464654-100464758,100464003	S	67.59	85.93	60.21	91.24	63.74	84.79
AI987944	MmuEX0002773	chr7:48643478-48643625	148	chr7:48648597,48643478-48643625,48632242	S	35.19	15.87	55.97	13.93	42.62	16.67
Taf1a	MmuEX0046181	NT_165754:379244-379310	67	NT_165754:377833,379244-379310,379892	S	96	67.8	95.92	69.7	92.98	74.8
Slc35b1	MmuALTA0016654-2/2	chr11:95247800-95247930	25	chr11:95247218,95247825+95247800-95247930	Alt3	90.94	61.28	88.78	61.58	84.95	65.24
Smndc1	MmuALTA0016941-2/2	chr19:53458047-53458225	17	chr19:53458944,53458047-53458225+53458208	Alt3	5.18	34.84	1.88	24.8	3.07	18.26
1810029B16Rik	MmuALTA0000203-2/2	chr8:69006405-69006498	56	chr8:69007957,69006405-69006498+69006442	Alt3	6.7	43.95	6.89	53.72	11.76	27.2
Wdr85	MmuALTA0020108-2/2	chr2:24821077-24821174	3	chr2:24819063,24821080+24821077-24821174	Alt3	25	56.04	29.55	77.19	13.73	50.68
Prdx1	MmuALTA0014064-2/3	chr4:116366348-116366447	14	chr4:116365597,116366362+116366348+116366322-116366447	Alt3	71.12	6.67	100	2.78	83.68	7.69
Atpaf2	MmuALTA0002390-2/2	chr11:60219296-60219379	21	chr11:60220796,60219296-60219379+60219358	Alt3	13.65	31.74	13.31	36.8	14.8	28.48
Tmem82	MmuALTA0018491-2/2	chr4:141170860-141171050	25	chr4:141172119,141170860-141171050+141171025	Alt3	82.3	49.99	85.28	54.62	76.28	59.11
Npm1	MmuALTA0012203-2/2	chr11:33060354-33060440	6	chr11:33061106,33060354-33060440+33060434	Alt3	0	50	3.45	60.98	12.5	53.12
G630016D24Rik	MmuALTA0007480-3/3	chr14:52638148-52638327	133	chr14:52637685,52638281+52638217+52638148-52638327	Alt3	3.24	30.66	2.5	28	3.39	24.5
Ggct	MmuALTD0005892-2/2	chr6:54939406-54939551	88	chr6:54939494+54939406-54939551,54936962	Alt5	92.31	38.75	93.33	60.38	98.15	68.13
Ufd1l	MmuALTD0015238-2/2	chr16:18814923-18815055	26	chr16:18814923-18815029+18815055,18815422	Alt5	76.99	47.46	81.04	52.98	82.88	51.42
Tmem208	MmuALTD0014494-2/2	chr8:107852222-107852384	26	chr8:107852222-107852358+107852384,107852508	Alt5	6.19	40.62	3.93	32.59	6.34	22.94
Hdhd2	MmuALTD0006504-2/2	chr18:77183176-77183270	4	chr18:77183176-77183266+77183270,77189852	Alt5	75	41.38	86.36	21.74	72.73	36.11
Rpe	MmuALTD0012056-2/2	chr1:-66747602	11	chr1:-66747591+66747602,66753020	Alt5	91.5	70.12	85.88	68.46	85.49	71.12
Pdss1	MmuALTD0010144-2/2	chr2:22770935-22771048	4	chr2:22770935-22771044+22771048,22785060	Alt5	9.8	33.19	11.97	29.03	14.69	27.27
Ppie	MmuALTD0010801-2/2	chr4:122817145-	8	chr4:122817153+122817145-,122816207	Alt5	95.53	69.04	92.88	67.58	97.2	76.09
Prkg2	MmuALTD0011020-2/3	chr5:99400894-99401024	64	chr5:99400958+99400894+99400871-99401024,99399092	Alt5	7.39	44.42	11.51	45.8	10.71	27.23
Prkg2	MmuALTD0011020-3/3	chr5:99400871-99401024	87	chr5:99400958+99400894+99400871-99401024,99399092	Alt5	91.23	54.46	87.93	53.87	89.02	72.54
Tinag	MmuALTD0014324-2/2	chr9:76853437-76853587	4	chr9:76853441+76853437-76853587,76849568	Alt5	88.95	37.38	92.09	41.18	95.2	63.64
Atxn2l	MmuALTD0001934-5/6	chr7:133645467-133645928	392	chr7:133645859+133645810+133645803+133645744+133645467+133645463-133645928,133644972	Alt5	0	53.26	6.67	49.47	15.62	62.02
Lsm7	MmuALTD0007997-1/6	chr10:80317926-	0	chr10:80317926+80317882+80317770+80317759+80317685+80317574-,80317453	Alt5	59.48	22.8	83.18	9.81	82.77	21.86
Thyn1	MmuALTD0014303-2/2	chr9:26811186-26811363	14	chr9:26811186-26811349+26811363,26812731	Alt5	93.78	74.22	91.85	78.76	94.46	79.52
Cdkn2aip	MmuALTD0002938-2/2	chr8:48798242-48798372	31	chr8:48798273+48798242-48798372,48797648	Alt5	55.7	26.22	55.17	27.21	60.83	31.41
Rpl27a	MmuALTD0012097-5/5	chr7:-116662989	253	chr7:-116662736+116662812+116662818+116662831+116662989,116663099	Alt5	11.99	54.05	15	66.93	15.47	65.94
1110028C15Rik	MmuINT0000287	chr1:66768548-66769836	1289	chr1:66769837-66769949=66768379-66768547:-	IR-S	38.46	5.26	71.43	2.94	50	9.09
Clk4(1)	MmuINT0037441	chr11:51087129-51088712	1584	chr11:51087062-51087128=51088713-51088829:+	IR-S	32.61	11.63	47.78	15.71	43.1	19.34
Clk4(2)	MmuINT0037442	chr11:51088830-51088913	84	chr11:51088713-51088829=51088914-51089080:+	IR-S	47.27	16.96	56.73	17.27	49.17	27.27
Dus2l	MmuINT0053898	chr8:108574367-108575701	1335	chr8:108574217-108574366=108575702-108575789:+	IR-S	34.38	3.39	38.61	14.56	50	14.63
Gabbr1	MmuINT0066906	chr17:37191211-37191681	471	chr17:37191076-37191210=37191682-37191852:+	IR-S	100	71.43	100	64.71	100	68.75
Ikbke	MmuINT0081122	chr1:133170400-133171726	1327	chr1:133171727-133171856=133170218-133170399:-	IR-S	6.38	27.12	2.7	23.88	7.03	26.86
Ogn	MmuINT0113004	chr13:49711083-49713461	2379	chr13:49710924-49711082=49713462-49713664:+	IR-C	60.89	90.7	59.69	95.45	76.31	92.54
Rnf123	MmuINT0135486	chr9:107972347-107972547	201	chr9:107972548-107972634=107972279-107972346:-	IR-S	29.03	59.4	23.2	59.79	25.55	51.6
Rnf123	MmuINT0135488	chr9:107971618-107972006	389	chr9:107972007-107972132=107971503-107971617:-	IR-S	12.44	33.63	17.18	47.45	20.66	54.95

## Sheet: WT CTL vs. KRB AS Events 
Sheet 2 of 2 - Alternative splicing events in murine enteroids upon nutrient starvation.
GENE	EVENT	COORD	LENGTH	FullCO	COMPLEX	WT CTL - #1 PSI	WT KRB - #1 PSI	WT CTL - #2 PSI	WT KRB - #2 PSI	WT CTL - #3 PSI	WT KRB - #3 PSI
Hnrnpd	MmuEX0023099	chr5:100391153-100391223	71	chr5:100391534,100391117+100391153-100391223,100390352	S	3	21.94	2.47	21.61	6.21	30.71
Wsb1	MmuEX0052282	chr11:79056902-79057077	176	chr11:79057965,79056902-79057077,79055658	S	24.5	6.7	35.48	5.07	58.59	6
2410002O22Rik	MmuEX0000992	chr13:104942245-104942262	18	chr13:104944376,104942245-104942262,104940263	S	32.98	16.03	33.82	15.02	34.85	7.48
Ktn1	MmuEX0025963	chr14:48346146-48346229	84	chr14:48345984,48346146-48346229,48350015	S	42.65	56.3	37.47	66.31	38.43	57.22
Ktn1	MmuEX0025964	chr14:48353830-48353939	110	chr14:48352997,48353830-48353939+48353945,48355775	S	25.61	41.41	21.32	42.25	21.91	43.03
Rsrc2	MmuEX0040661	chr5:124192788-124192865	78	chr5:124193647,124192788-124192865,124190871+124190893	S	15.87	33.95	10.31	28.25	8.43	39
Frrs1	MmuEX0019649	chr3:116593823-116593921	99	chr3:116588207,116593823-116593921,116594758	S	82.11	59.22	82.78	63.47	79.64	62.81
Gas2l1	MmuEX0020111	chr11:4964840-4965018	179	chr11:4965218,4964840-4965018+4965097,4964481	S	69.39	50.84	75.46	42.21	77.41	37.76
Spna2	MmuEX0044725	chr2:29856620-29856679	60	chr2:29855582,29856620-29856679,29857751	S	71.85	88.95	77.98	91.98	68.02	92.59
Snrnp70	MmuEX0044157	chr7:52638495-52638554	60	chr7:52638702+52639174,52638495-52638554+52638611,52636188	S	3.6	20	4.73	22.63	4.72	24.55
P4ha1	MmuEX0033403	chr10:58817088-58817158	71	chr10:58815007,58817088-58817158,58824609	C3	30.88	44.59	26.6	53.15	21.29	49.43
Srsf7	MmuEX0045001	chr17:80604315-80604421	107	chr17:80604602,80603962+80604315-80604421,80603727	S	8.38	36.29	4.58	32.77	4.93	22.35
Nnt	MmuEX0031931	chr13:120163436-120163581	146	chr13:120170483,120163436-120163581,120158952	C3	85.59	69.05	84.49	51.93	85.49	61.68
Nnt	MmuEX0031932	chr13:120161203-120161398	196	chr13:120163436,120161203-120161398,120158952	S	86.85	75.15	92.31	65.68	95.72	65.6
Uspl1	MmuEX0051128	chr5:149999284-149999410	127	chr5:149996382,149999284-149999410+149999452,149999921	C1	57.5	38.89	67.48	27.08	70.8	33.87
Ocel1	MmuEX0032932	chr8:73896367-73896532	166	chr8:73895884,73896367-73896532,73896648	S	81.51	62.41	86.32	65.22	88.89	56.36
Ivns1abp	MmuEX0024799	chr1:153202297-153202441	145	chr1:153201889,153202297-153202441,153203259	S	22.61	67.41	17.94	70.03	15.53	68.42
Hnrpdl	MmuEX0023143	chr5:100464654-100464758	105	chr5:100465123,100464654-100464758,100464003	S	39.8	72.42	47.89	78.77	59.01	84.02
Nt5c3	MmuEX0032489	chr6:56847769-56847823	55	chr6:56863800,56847769-56847823,56842882	C3	24.11	49.13	25.16	45.62	24.22	45.83
AC170752.1	MmuALTA0000756-3/3	chr10:127929285-127929591	183	chr10:127930595,127929285-127929591+127929458+127929408	Alt3	12.55	46.97	14.84	59.52	11.97	40.53
Ascc2	MmuINT0019694	chr11:4564307-4568317	4011	chr11:4564232-4564306=4568318-4568425:+	IR-S	8.27	35.41	10.76	28.76	11.21	31.67
Bcl2l12	MmuINT0024484	chr7:52246825-52248113	1289	chr7:52248114-52248401=52246592-52246824:-	IR-S	24.53	45.32	28.27	50	24.64	52.07
Ctnnd1	MmuINT0043549	chr2:84443061-84443805	745	chr2:84443806-84443909=84440938-84443060:-	IR-C	47.57	69.35	41.59	74.48	50.55	72.92
Glipr1	MmuINT0069261	chr10:111422861-111423644	784	chr10:111423645-111423730=111422834-111422860:-	IR-C	100	81.36	96	63.11	95.26	72.55
Gsdmd	MmuINT0074455	chr15:75696607-75696725	119	chr15:75696517-75696606=75696726-75696901:+	IR-S	12.62	28.52	17.24	36.18	14.17	33.4
Hnrnpd	MmuINT0078485	chr5:100390353-100391533	1181	chr5:100391534-100391631=100384955-100390352:-	IR-S	4.85	25.97	5.97	30.9	9.58	27.15
Maff	MmuINT0094463	chr15:79187464-79187850	387	chr15:79187397-79187463=79187851-79189506:+	IR-S	60.2	12.98	50.94	6.26	42.86	13.45
Mmadhc	MmuINT0099489	chr2:50151830-50152162	333	chr2:50152163-50152197=50151772-50151829:-	IR-S	27.56	49.48	26.66	52.03	28.97	57.41
Ogt	MmuINT0113022	chrX:98847548-98850962	3415	chrX:98847479-98847547=98850963-98851079:+	IR-C	61.96	94.32	43	91.81	59.76	94.46
Recql5	MmuINT0133405	chr11:115756823-115757081	259	chr11:115757082-115757155=115756729-115756822:-	IR-S	28.77	87.79	27.5	55.04	26.76	62.16
Recql5	MmuINT0133406	chr11:115756445-115756728	284	chr11:115756729-115756822=115756310-115756444:-	IR-S	38.46	78.18	25.77	68.18	23.33	73.2
Recql5	MmuINT0133407	chr11:115756033-115756309	277	chr11:115756310-115756444=115755521-115756032:-	IR-S	33.83	69.79	23.88	53.59	10.61	54.05
Recql5	MmuINT0133409	chr11:115755034-115755260	227	chr11:115755261-115755351=115754809-115755033:-	IR-S	32.81	68.32	18.12	63.86	21.82	56.34
Recql5	MmuINT0133410	chr11:115754644-115754808	165	chr11:115754809-115755033=115754574-115754643:-	IR-S	36.08	80.57	36.36	79.35	40.35	75.38
Recql5	MmuINT0133411	chr11:115754473-115754573	101	chr11:115754574-115754643=115753991-115754472:-	IR-S	27.03	83.44	28.85	59.35	30.34	74.77
Rnf20	MmuINT0135759	chr4:49645084-49645236	153	chr4:49644932-49645083=49645237-49645384:+	IR-S	36.23	68.97	46.07	66.67	23.75	63.33
Slc39a14	MmuINT0146742	chr14:70713578-70716244	2667	chr14:70716245-70716431=70713408-70713577:-	IR-C	40.88	18	33.56	10.3	42.38	9.38
Snrnp70	MmuINT0149803	chr7:52636189-52639173	2985	chr7:52639174-52639255=52636087-52636188:-	IR-C	15.27	44.68	14.97	47.62	14.63	46.53
Srsf7	MmuINT0152728	chr17:80603728-80604601	874	chr17:80604602-80604778=80603653-80603727:-	IR-C	12.77	45.41	16.3	57.23	20.91	45.48
Taf6	MmuINT0156751	chr5:138620839-138621007	169	chr5:138621008-138621181=138620641-138620838:-	IR-S	39.9	58.84	36.88	67.22	42.34	62.23
Taf6	MmuINT0156752	chr5:138620376-138620640	265	chr5:138620641-138620838=138619845-138620375:-	IR-S	38.88	63.72	44.55	68.77	46.67	66.74
Yif1b	MmuINT0177268	chr7:30031014-30032255	1242	chr7:30030920-30031013=30032256-30032551:+	IR-S	34.41	69.78	31.8	60.54	32.39	56.68
